# Supplementary material for: Exploring the transcriptomic profile of human monkeypox virus via CAGE and native RNA sequencing approaches
Source: mSphere. 2024 Aug 27;9(9):e00356-24. doi: 10.1128/msphere.00356-24 (PMC11423596; doi:10.1128/msphere.00356-24)
Supplement: File_S1 — Distance matrix of aligned MPXV genomes. [file msphere.00356-24-s0001.csv]

		NC_063383.1	MT903342.1	MT903343.1	MT903344.1	ON675438.1	ON676707.1	ON853661.1	ON682267.2	ON622722.2	ON649720.1	ON649722.1	ON676703.1	ON676704.1	ON631963.1	ON619838.2	ON563414.3	ON637939.1	ON959135.1	MPXV_NRL_4279_2022	ON602722.2	ON644344.1	MT903339.1	MK783032.1	MN648051.1	MG693723.1	MK783033.1	MT250197.1	KJ642617.1	MT903341.1	KJ642615.1	DQ011156.1	DQ011157.1	AY603973.1	NC_003310.1	AF380138.1	JX878419.1	KP849471.1	KJ642619.1	JX878407.1	JX878427.1	JX878428.1	DQ011155.1	NC_003663.2	NC_001611.1	NC_006998.1
NC_063383.1	["'NC_063383.1'[&Description=""|Clade IIb A Monkeypox virus, complete genome"",]"		162	134	175	396	180	417	332	246	284	288	276	196	419	276	191	468	725	718	301	840	798	814	735	3357	2082	3325	895	12447	639	4463	3960	3360	7004	7004	6900	7043	6906	7744	7339	7482	7043	42051	39101	34397
MT903342.1	["'MT903342.1'[&Description=""|CladeIIbA.1 Monkeypox virus isolate MPXV-Singapore, complete genome"",]"	162		196	126	455	208	433	341	262	260	264	287	207	428	282	197	484	735	740	307	892	806	820	787	3468	2070	3298	901	12438	689	4577	4074	3442	7086	7086	6982	7138	7028	7839	7434	7577	7106	42126	39161	34512
MT903343.1	["'MT903343.1'[&Description=""|CladeIIbA.1 Monkeypox virus isolate MPXV-UK_P1, complete genome"",]"	134	196		107	322	132	353	277	196	216	220	172	254	477	291	249	374	819	812	203	894	896	910	789	3477	2085	3395	991	12509	768	4594	4080	3480	7094	7094	6984	7169	6934	7864	7459	7602	7127	41982	39023	34329
MT903344.1	["'MT903344.1'[&Description=""|CladeIIbA.1 Monkeypox virus isolate MPXV-UK_P2, complete genome"",]"	175	126	107		366	170	400	317	243	249	253	221	249	509	338	268	494	804	807	248	961	885	899	862	3513	2123	3380	976	12645	907	4655	4117	3515	7187	7187	7023	7346	7021	7901	7496	7639	7166	42208	39127	34559
ON675438.1	["'ON675438.1'[&Description=""|CladeIIbA.2 Monkeypox virus isolate MPXV_USA_2022_VA001, complete genome"",]"	396	455	322	366		289	572	489	422	463	467	370	446	677	485	446	590	1025	1025	416	1152	1131	1143	1047	3702	2320	3649	1221	12739	935	4792	4288	3688	7304	7304	7200	7373	7114	8076	7669	7812	7343	42167	39211	34528
ON676707.1	["'ON676707.1'[&Description=""|CladeIIbA.2 Monkeypox virus isolate MPXV_USA_2021_TX, complete genome"",]"	180	208	132	170	289		423	340	260	282	286	242	270	494	325	259	465	831	834	269	988	882	894	883	3505	2115	3401	971	12664	910	4646	4114	3512	7172	7172	7020	7321	6988	7896	7489	7632	7163	42210	39110	34561
ON853661.1	["'ON853661.1'[&Description=""|CladeIIbB.1 Monkeypox virus isolate MPXV/Germany/2022/RKI079, complete genome"",]"	417	433	353	400	572	423		92	213	287	291	251	293	518	287	283	322	889	888	293	1016	1114	1128	1009	3675	2305	3591	1197	12711	903	4745	4248	3648	7241	7241	7137	7322	7043	8022	7617	7760	7294	42088	39097	34404
ON682267.2	["'ON682267.2'[&Description=""|CladeIIbB.1 Monkeypox virus isolate MPXV/Germany/2022/RKI010, complete genome"",]"	332	341	277	317	489	340	92		127	195	199	168	201	426	195	191	309	797	802	210	931	1025	1039	924	3597	2215	3501	1107	12619	812	4671	4171	3570	7166	7166	7062	7243	6967	7943	7538	7681	7211	42042	39059	34373
ON622722.2	["'ON622722.2'[&Description=""|CladeIIbB.1 Monkeypox virus isolate MPXV_FR_HCL0001_2022, complete genome"",]"	246	262	196	243	422	260	213	127		122	126	101	129	356	167	121	306	720	715	137	862	962	976	855	3530	2152	3445	1051	12546	745	4632	4118	3520	7106	7106	6996	7174	6895	7869	7464	7607	7139	42008	39017	34349
ON649720.1	["'ON649720.1'[&Description=""|CladeIIbB.1 Monkeypox virus isolate Monkeypox/PT0024/2022, complete genome"",]"	284	260	216	249	463	282	287	195	122		22	115	143	384	195	149	386	729	734	149	904	960	974	896	3576	2151	3443	1049	12618	837	4691	4148	3548	7200	7200	7044	7267	7000	7915	7514	7657	7182	42113	39098	34466
ON649722.1	["'ON649722.1'[&Description=""|CladeIIbB.1 Monkeypox virus isolate Monkeypox/PT0022/2022, complete genome"",]"	288	264	220	253	467	286	291	199	126	22		119	147	388	199	153	390	733	738	153	908	964	978	900	3576	2155	3447	1053	12622	841	4695	4152	3552	7204	7204	7048	7271	7004	7919	7518	7661	7186	42116	39098	34466
ON676703.1	["'ON676703.1'[&Description=""|CladeIIbB.1 Monkeypox virus isolate MPXV_USA_2022_CA001, complete genome"",]"	276	287	172	221	370	242	251	168	101	115	119		84	321	134	92	287	701	702	70	890	987	1001	882	3547	2174	3471	1077	12569	748	4624	4104	3505	7107	7107	6997	7178	6955	7872	7471	7614	7135	41974	38992	34322
ON676704.1	["'ON676704.1'[&Description=""|CladeIIbA.2 Monkeypox virus isolate MPXV_USA_2022_FL002, complete genome"",]"	196	207	254	249	446	270	293	201	129	143	147	84		243	97	12	363	621	622	146	850	907	921	842	3467	2169	3391	997	12489	669	4544	4024	3425	7030	7030	6920	7097	6966	7791	7390	7533	7058	42056	39073	34402
ON631963.1	["'ON631963.1'[&Description=""|CladeIIbB.1 Monkeypox virus isolate MPxV/VIDRL01/2022, complete genome"",]"	419	428	477	509	677	494	518	426	356	384	388	321	243		320	235	587	395	397	373	1067	1126	1140	1061	3687	2390	3611	1217	12764	893	4609	4089	3363	7285	7285	7133	7360	7179	8004	7603	7746	7271	42331	39313	34681
ON619838.2	["'ON619838.2'[&Description=""|CladeIIbB.1 Monkeypox virus isolate MPXV_UK_2022_4, complete genome"",]"	276	282	291	338	485	325	287	195	167	195	199	134	97	320		85	374	697	702	184	894	982	996	886	3524	2209	3465	1071	12602	790	4639	4100	3508	7138	7138	6986	7207	6969	7857	7456	7599	7124	42114	39100	34454
ON563414.3	["'ON563414.3'[&Description=""|CladeIIbB.1 Monkeypox virus isolate MPXV_USA_2022_MA001, complete genome"",]"	191	197	249	268	446	259	283	191	121	149	153	92	12	235	85		355	612	617	142	841	897	911	833	3459	2160	3380	986	12527	710	4561	4023	3423	7073	7073	6921	7142	6967	7792	7391	7534	7059	42098	39086	34447
ON637939.1	["'ON637939.1'[&Description=""|CladeIIbB.1 Monkeypox virus isolate MPXV/Germany/2022/RKI02, complete genome"",]"	468	484	374	494	590	465	322	309	306	386	390	287	363	587	374	355		833	830	333	958	1101	1115	950	3668	2291	3572	1178	12884	1127	4769	4245	3565	7357	7357	7209	7514	7047	8089	7688	7831	7356	42122	39014	34450
ON959135.1	["ON959135.1'[&Description=""|CladeIIbB.1 Monkeypox virus isolate MPXV_USA_2022_NY004, complete genome"",]"	725	735	819	804	1025	831	889	797	720	729	733	701	621	395	697	612	833		19	742	893	951	965	885	3765	2197	3440	1078	12821	1166	4705	4252	3318	7601	7601	7497	7618	7493	8318	7917	8060	7635	42466	39493	35003
MPXV_NRL_4279_2022	[MPXV_NRL_4279_2022[&Description="|isolate Prague, draft genome from RNA_seq]	718	740	812	807	1025	834	888	802	715	734	738	702	622	397	702	617	830	19		747	853	956	970	884	3766	2202	3447	1085	12826	1167	3386	3965	3311	7542	7542	7438	7331	7438	8117	7488	7491	7438	39612	38810	33373
ON602722.2	["'ON602722.2'[&Description=""|CladeIIbB.1 Monkeypox virus isolate MPXV_FRA_2022_TLS67, complete genome"",]"	301	307	203	248	416	269	293	210	137	149	153	70	146	373	184	142	333	742	747		919	1007	1021	903	3575	2198	3486	1102	12582	787	4669	4149	3549	7155	7155	7045	7222	6993	7916	7515	7658	7183	42018	39023	34341
ON644344.1	["'ON644344.1'[&Description=""|CladeIIbB.1 Monkeypox virus isolate MPXV_FVG-ITA_01_2022, complete genome"",]"	840	892	894	961	1152	988	1016	931	862	904	908	890	850	1067	894	841	958	893	853	919		424	439	116	3457	1669	3109	607	12980	1425	3961	4319	3790	7725	7725	7621	7536	7574	8323	7690	7693	7624	39779	38657	33745
MT903339.1	["'MT903339.1'[&Description=""|CladeIIbA Monkeypox virus isolate MPXV-M3021_Delta, complete genome"",]"	798	806	896	885	1131	882	1114	1025	962	960	964	987	907	1126	982	897	1101	951	956	1007	424		25	318	3408	1314	2795	223	12927	1353	3924	4281	3727	7676	7676	7572	7506	7590	8293	7657	7660	7594	39850	38760	33775
MK783032.1	["'MK783032.1'[&Description=""|CladeIIbA UNVERIFIED: Monkeypox virus strain 3030, complete genome"",]"	814	820	910	899	1143	894	1128	1039	976	974	978	1001	921	1140	996	911	1115	965	970	1021	439	25		333	3416	1315	2806	234	12940	1367	3938	4292	3741	7688	7688	7584	7518	7602	8305	7669	7672	7606	39862	38772	33789
MN648051.1	["'MN648051.1'[&Description=""|CladeIIbA.1 Monkeypox virus strain Israel_2018, complete genome"",]"	735	787	789	862	1047	883	1009	924	855	896	900	882	842	1061	886	833	950	885	884	903	116	318	333		3403	1564	3005	502	12880	1322	3857	4216	3686	7618	7618	7514	7430	7468	8216	7583	7586	7517	39688	38620	33671
MG693723.1	["'MG693723.1'[&Description=""|CladeIIbA Monkeypox virus isolate MPXV_Nig_2017_297957, partial genome"",]"	3357	3468	3477	3513	3702	3505	3675	3597	3530	3576	3576	3547	3467	3687	3524	3459	3668	3765	3766	3575	3457	3408	3416	3403		4456	5872	3479	8507	3862	6155	6326	6434	9886	9886	9788	9701	9769	10350	9828	9829	9802	25687	30215	25000
MK783033.1	["'MK783033.1'[&Description=""|CladeIIbA UNVERIFIED: Monkeypox virus strain 2920, partial genome"",]"	2082	2070	2085	2123	2320	2115	2305	2215	2152	2151	2155	2174	2169	2390	2209	2160	2291	2197	2202	2198	1669	1314	1315	1564	4456		4054	1481	13467	2623	5082	5426	4904	8927	8927	8823	8754	8782	9541	8905	8908	8828	40944	39288	34173
MT250197.1	["'MT250197.1'[&Description=""|CladeIIbA.1 Monkeypox virus strain Singapore 2019, partial genome"",]"	3325	3298	3395	3380	3649	3401	3591	3501	3445	3443	3447	3471	3391	3611	3465	3380	3572	3440	3447	3486	3109	2795	2806	3005	5872	4054		2766	15423	3778	6345	6692	6177	10133	10133	10029	9950	10049	10736	10101	10104	10038	42297	41144	36081
KJ642617.1	["'KJ642617.1'[&Description=""|CladeIIbA Monkeypox virus strain Nigeria-SE-1971, complete genome"",]"	895	901	991	976	1221	971	1197	1107	1051	1049	1053	1077	997	1217	1071	986	1178	1078	1085	1102	607	223	234	502	3479	1481	2766		13018	1312	3887	4234	3720	7670	7670	7567	7485	7584	8272	7636	7639	7573	39849	38774	33765
MT903341.1	["'MT903341.1'[&Description=""|Clade IIb A.1 Monkeypox virus isolate MPXV-M5320_M15_Bayelsa, complete genome"",]"	12447	12438	12509	12645	12739	12664	12711	12619	12546	12618	12622	12569	12489	12764	12602	12527	12884	12821	12826	12582	12980	12927	12940	12880	8507	13467	15423	13018		12946	16420	15878	15267	19067	19067	18956	19123	18964	19831	19425	19566	19098	52049	39009	34469
KJ642615.1	['KJ642615.1'[&Description="|Monkeypox virus strain W-Nigeria, complete genome",]	639	689	768	907	935	910	903	812	745	837	841	748	669	893	790	710	1127	1166	1167	787	1425	1353	1367	1322	3862	2623	3778	1312	12946		4280	3708	3160	6932	6932	6828	6942	6823	7642	7237	7380	6952	42271	39134	34509
DQ011156.1	["'DQ011156.1'[&Description=""|Clade IIa Monkeypox virus strain Liberia_1970_184, complete genome"",]"	4463	4577	4594	4655	4792	4646	4745	4671	4632	4691	4695	4624	4544	4609	4639	4561	4769	4705	3386	4669	3961	3924	3938	3857	6155	5082	6345	3887	16420	4280		1968	1798	10337	10337	10167	10051	10221	10702	10204	10347	10102	42207	40884	35698
DQ011157.1	["'DQ011157.1'[&Description=""|Clade IIa Monkeypox virus strain USA_2003_039, complete genome"",]"	3960	4074	4080	4117	4288	4114	4248	4171	4118	4148	4152	4104	4024	4089	4100	4023	4245	4252	3965	4149	4319	4281	4292	4216	6326	5426	6692	4234	15878	3708	1968		1664	9722	9722	9618	9429	9681	10211	9734	9877	9538	43000	40593	35678
AY603973.1	["'AY603973.1'[&Description=""|Clade IIa Monkeypox virus strain MPXV-WRAIR7-61, complete genome"",]"	3360	3442	3480	3515	3688	3512	3648	3570	3520	3548	3552	3505	3425	3363	3508	3423	3565	3318	3311	3549	3790	3727	3741	3686	6434	4904	6177	3720	15267	3160	1798	1664		9416	9416	9312	9453	9347	10150	9760	9903	9478	42835	41117	36327
NC_003310.1	['NC_003310.1'[&Description="|Monkeypox virus, complete genome",]	7004	7086	7094	7187	7304	7172	7241	7166	7106	7200	7204	7107	7030	7285	7138	7073	7357	7601	7542	7155	7725	7676	7688	7618	9886	8927	10133	7670	19067	6932	10337	9722	9416		0	144	834	802	1538	1135	1275	850	42562	36541	34769
AF380138.1	["'AF380138.1'[&Description=""|Clade I Monkeypox virus strain Zaire-96-I-16, complete genome"",]"	7004	7086	7094	7187	7304	7172	7241	7166	7106	7200	7204	7107	7030	7285	7138	7073	7357	7601	7542	7155	7725	7676	7688	7618	9886	8927	10133	7670	19067	6932	10337	9722	9416	0		144	834	802	1538	1135	1275	850	42562	36541	34769
JX878419.1	["'JX878419.1'[&Description=""|Clade I Monkeypox virus isolate DRC 07-0275, complete genome"",]"	6900	6982	6984	7023	7200	7020	7137	7062	6996	7044	7048	6997	6920	7133	6986	6921	7209	7497	7438	7045	7621	7572	7584	7514	9788	8823	10029	7567	18956	6828	10167	9618	9312	144	144		722	688	1422	1019	1159	738	42421	36419	34696
KP849471.1	["'KP849471.1'[&Description=""|Clade I Monkeypox virus isolate Yambuku_DRC_1985, complete genome"",]"	7043	7138	7169	7346	7373	7321	7322	7243	7174	7267	7271	7178	7097	7360	7207	7142	7514	7618	7331	7222	7536	7506	7518	7430	9701	8754	9950	7485	19123	6942	10051	9429	9453	834	834	722		811	1127	432	572	483	42302	36356	34524
KJ642619.1	["'KJ642619.1'[&Description=""|Clade I Monkeypox virus strain Gabon-1988, complete genome"",]"	6906	7028	6934	7021	7114	6988	7043	6967	6895	7000	7004	6955	6966	7179	6969	6967	7047	7493	7438	6993	7574	7590	7602	7468	9769	8782	10049	7584	18964	6823	10221	9681	9347	802	802	688	811		1595	1099	1240	933	42333	36248	34500
JX878407.1	["'JX878407.1'[&Description=""|Clade I Monkeypox virus isolate DRC 06-0950, complete genome"",]"	7744	7839	7864	7901	8076	7896	8022	7943	7869	7915	7919	7872	7791	8004	7857	7792	8089	8318	8117	7916	8323	8293	8305	8216	10350	9541	10736	8272	19831	7642	10702	10211	10150	1538	1538	1422	1127	1595		1141	1281	829	42593	35893	34149
JX878427.1	["'JX878427.1'[&Description=""|Clade I Monkeypox virus isolate DRC 07-0480, complete genome"",]"	7339	7434	7459	7496	7669	7489	7617	7538	7464	7514	7518	7471	7390	7603	7456	7391	7688	7917	7488	7515	7690	7657	7669	7583	9828	8905	10101	7636	19425	7237	10204	9734	9760	1135	1135	1019	432	1099	1141		149	652	42237	36477	34592
JX878428.1	["'JX878428.1'[&Description=""|Clade I Monkeypox virus isolate DRC 07-0514, complete genome"",]"	7482	7577	7602	7639	7812	7632	7760	7681	7607	7657	7661	7614	7533	7746	7599	7534	7831	8060	7491	7658	7693	7660	7672	7586	9829	8908	10104	7639	19566	7380	10347	9877	9903	1275	1275	1159	572	1240	1281	149		792	42212	36537	34659
DQ011155.1	["'DQ011155.1'[&Description=""|Clade I Monkeypox virus strain Zaire_1979-005, complete genome"",]"	7043	7106	7127	7166	7343	7163	7294	7211	7139	7182	7186	7135	7058	7271	7124	7059	7356	7635	7438	7183	7624	7594	7606	7517	9802	8828	10038	7573	19098	6952	10102	9538	9478	850	850	738	483	933	829	652	792		42378	36393	34686
NC_003663.2	['NC_003663.2'[&Description="|Cowpox virus, complete genome",]	42051	42126	41982	42208	42167	42210	42088	42042	42008	42113	42116	41974	42056	42331	42114	42098	42122	42466	39612	42018	39779	39850	39862	39688	25687	40944	42297	39849	52049	42271	42207	43000	42835	42562	42562	42421	42302	42333	42593	42237	42212	42378		47521	45799
NC_001611.1	['NC_001611.1'[&Description="|Variola virus, complete genome",]	39101	39161	39023	39127	39211	39110	39097	39059	39017	39098	39098	38992	39073	39313	39100	39086	39014	39493	38810	39023	38657	38760	38772	38620	30215	39288	41144	38774	39009	39134	40884	40593	41117	36541	36541	36419	36356	36248	35893	36477	36537	36393	47521		33324
NC_006998.1	['NC_006998.1'[&Description="|Vaccinia virus, complete genome",]	34397	34512	34329	34559	34528	34561	34404	34373	34349	34466	34466	34322	34402	34681	34454	34447	34450	35003	33373	34341	33745	33775	33789	33671	25000	34173	36081	33765	34469	34509	35698	35678	36327	34769	34769	34696	34524	34500	34149	34592	34659	34686	45799	33324
