# Supplementary material for: Exploring the transcriptomic profile of human monkeypox virus via CAGE and native RNA sequencing approaches
Source: mSphere. 2024 Aug 27;9(9):e00356-24. doi: 10.1128/msphere.00356-24 (PMC11423596; doi:10.1128/msphere.00356-24)
Supplement: Table S1 — CAGE-Seq peaks detected by TSSr. [file msphere.00356-24-s0004.xlsx]

## Sheet: a.CAGE
seqid	start	end	strand	source	count	is_dominant_peak	dRNA_in_25	dRNA_position	sum_of_dRNA_counts	promoter_in_100	promoter_position_100	promoter_score_100	promoter_p_value_100	promoter_q_value_100	promoter_threshold_100	best_promoter_score_100	best_promoter_pvalue_100	best_qvalue_100	promoter_in_40	promoter_position_40	promoter_score_40	promoter_p_value_40	promoter_q_value_40	promoter_threshold_40	best_score_40	best_pvalue_40	best_qvalue_40	motif_id	motif_alt_id	score	p-value	q-value	matched_sequence	kinetic	threshold	distance_from_TSS	promoter_in_26	dRNA_in_11
ON563414.3	1	1	+	CAGE	4	FALSE	TRUE	1; 2; 3; 4; 5; 10; 12	195	FALSE	NA	NA	NA	NA	NA	NA	NA	NA	FALSE	NA	NA	NA	NA	NA	NA	NA	NA	NA	NA	NA	NA	NA	NA	NA	NA	NA	FALSE	TRUE
ON563414.3	16	16	+	CAGE	12	TRUE	TRUE	21; 22; 23; 25; 26; 27	33	FALSE	NA	NA	NA	NA	NA	NA	NA	NA	FALSE	NA	NA	NA	NA	NA	NA	NA	NA	NA	NA	NA	NA	NA	NA	NA	NA	NA	FALSE	TRUE
ON563414.3	21	21	+	CAGE	2	FALSE	TRUE	21; 22; 23; 25; 26; 27; 28; 30; 31	48	FALSE	NA	NA	NA	NA	NA	NA	NA	NA	FALSE	NA	NA	NA	NA	NA	NA	NA	NA	NA	NA	NA	NA	NA	NA	NA	NA	NA	FALSE	TRUE
ON563414.3	23	23	+	CAGE	1	FALSE	TRUE	23; 25; 26; 27; 28; 30; 31; 33	40	FALSE	NA	NA	NA	NA	NA	NA	NA	NA	FALSE	NA	NA	NA	NA	NA	NA	NA	NA	NA	NA	NA	NA	NA	NA	NA	NA	NA	FALSE	TRUE
ON563414.3	39	39	+	CAGE	4	FALSE	FALSE	NA	NA	FALSE	NA	NA	NA	NA	NA	NA	NA	NA	FALSE	NA	NA	NA	NA	NA	NA	NA	NA	NA	NA	NA	NA	NA	NA	NA	NA	NA	FALSE	FALSE
ON563414.3	41	41	+	CAGE	1	FALSE	FALSE	NA	NA	FALSE	NA	NA	NA	NA	NA	NA	NA	NA	FALSE	NA	NA	NA	NA	NA	NA	NA	NA	NA	NA	NA	NA	NA	NA	NA	NA	NA	FALSE	FALSE
ON563414.3	55	55	+	CAGE	1	FALSE	FALSE	NA	NA	FALSE	NA	NA	NA	NA	NA	NA	NA	NA	FALSE	NA	NA	NA	NA	NA	NA	NA	NA	NA	NA	NA	NA	NA	NA	NA	NA	NA	FALSE	FALSE
ON563414.3	85	85	+	CAGE	7	FALSE	FALSE	NA	NA	FALSE	NA	NA	NA	NA	NA	NA	NA	NA	FALSE	NA	NA	NA	NA	NA	NA	NA	NA	NA	NA	NA	NA	NA	NA	NA	NA	NA	FALSE	FALSE
ON563414.3	86	86	+	CAGE	2	FALSE	FALSE	NA	NA	FALSE	NA	NA	NA	NA	NA	NA	NA	NA	FALSE	NA	NA	NA	NA	NA	NA	NA	NA	NA	NA	NA	NA	NA	NA	NA	NA	NA	FALSE	FALSE
ON563414.3	126	126	+	CAGE	6	FALSE	FALSE	NA	NA	FALSE	NA	NA	NA	NA	NA	NA	NA	NA	FALSE	NA	NA	NA	NA	NA	NA	NA	NA	NA	NA	NA	NA	NA	NA	NA	NA	NA	FALSE	FALSE
ON563414.3	163	163	+	CAGE	2	FALSE	FALSE	NA	NA	FALSE	NA	NA	NA	NA	NA	NA	NA	NA	FALSE	NA	NA	NA	NA	NA	NA	NA	NA	NA	NA	NA	NA	NA	NA	NA	NA	NA	FALSE	FALSE
ON563414.3	196	196	+	CAGE	3	FALSE	FALSE	NA	NA	FALSE	NA	NA	NA	NA	NA	NA	NA	NA	FALSE	NA	NA	NA	NA	NA	NA	NA	NA	NA	NA	NA	NA	NA	NA	NA	NA	NA	FALSE	FALSE
ON563414.3	280	280	+	CAGE	1	FALSE	FALSE	NA	NA	TRUE	248; 268	6.61272; 6.87861	8.7e-05; 7.64e-05	0.0513; 0.0513	1E04; 1E04	268	268	248; 268	TRUE	248; 268	6.61272; 6.87861	8.7e-05; 7.64e-05	0.0513; 0.0513	1E04; 1E04	268	268	248; 268	NA	NA	NA	NA	NA	NA	NA	NA	NA	TRUE	FALSE
ON563414.3	293	293	+	CAGE	1	FALSE	FALSE	NA	NA	TRUE	248; 268	6.61272; 6.87861	8.7e-05; 7.64e-05	0.0513; 0.0513	1E04; 1E04	268	268	248; 268	TRUE	268	6.87861	7.64e-05	0.0513	10000	268	268	268	NA	NA	NA	NA	NA	NA	NA	NA	NA	TRUE	FALSE
ON563414.3	353	353	+	CAGE	1	FALSE	TRUE	NA	NA	TRUE	268	6.87861	7.64e-05	0.0513	10000	268	268	268	FALSE	NA	NA	NA	NA	NA	NA	NA	NA	NA	NA	NA	NA	NA	NA	NA	NA	NA	FALSE	FALSE
ON563414.3	358	358	+	CAGE	1	FALSE	TRUE	NA	NA	TRUE	268	6.87861	7.64e-05	0.0513	10000	268	268	268	FALSE	NA	NA	NA	NA	NA	NA	NA	NA	NA	NA	NA	NA	NA	NA	NA	NA	NA	FALSE	FALSE
ON563414.3	413	413	+	CAGE	2	FALSE	TRUE	419	2	TRUE	388	6.61272	8.7e-05	0.0513	10000	388	388	388	TRUE	388	6.61272	8.7e-05	0.0513	10000	388	388	388	NA	NA	NA	NA	NA	NA	NA	NA	NA	TRUE	TRUE
ON563414.3	431	431	+	CAGE	1	FALSE	TRUE	431; 435	4	TRUE	388	6.61272	8.7e-05	0.0513	10000	388	388	388	FALSE	NA	NA	NA	NA	NA	NA	NA	NA	NA	NA	NA	NA	NA	NA	NA	NA	NA	FALSE	TRUE
ON563414.3	485	485	+	CAGE	1	FALSE	TRUE	NA	NA	TRUE	388	6.61272	8.7e-05	0.0513	10000	388	388	388	FALSE	NA	NA	NA	NA	NA	NA	NA	NA	NA	NA	NA	NA	NA	NA	NA	NA	NA	FALSE	FALSE
ON563414.3	492	492	+	CAGE	1	FALSE	TRUE	501	2	FALSE	NA	NA	NA	NA	NA	NA	NA	NA	FALSE	NA	NA	NA	NA	NA	NA	NA	NA	NA	NA	NA	NA	NA	NA	NA	NA	NA	FALSE	TRUE
ON563414.3	498	498	+	CAGE	2	FALSE	TRUE	501; 507; 509	8	FALSE	NA	NA	NA	NA	NA	NA	NA	NA	FALSE	NA	NA	NA	NA	NA	NA	NA	NA	NA	NA	NA	NA	NA	NA	NA	NA	NA	FALSE	TRUE
ON563414.3	512	512	+	CAGE	1	FALSE	TRUE	516	3	FALSE	NA	NA	NA	NA	NA	NA	NA	NA	FALSE	NA	NA	NA	NA	NA	NA	NA	NA	NA	NA	NA	NA	NA	NA	NA	NA	NA	FALSE	TRUE
ON563414.3	528	528	+	CAGE	1	FALSE	TRUE	530; 531; 537	8	FALSE	NA	NA	NA	NA	NA	NA	NA	NA	FALSE	NA	NA	NA	NA	NA	NA	NA	NA	NA	NA	NA	NA	NA	NA	NA	NA	NA	FALSE	TRUE
ON563414.3	540	540	+	CAGE	1	FALSE	TRUE	NA	NA	FALSE	NA	NA	NA	NA	NA	NA	NA	NA	FALSE	NA	NA	NA	NA	NA	NA	NA	NA	NA	NA	NA	NA	NA	NA	NA	NA	NA	FALSE	FALSE
ON563414.3	564	564	+	CAGE	4	FALSE	TRUE	566; 567	6	FALSE	NA	NA	NA	NA	NA	NA	NA	NA	FALSE	NA	NA	NA	NA	NA	NA	NA	NA	NA	NA	NA	NA	NA	NA	NA	NA	NA	FALSE	TRUE
ON563414.3	565	565	+	CAGE	4	FALSE	TRUE	566; 567; 576	8	FALSE	NA	NA	NA	NA	NA	NA	NA	NA	FALSE	NA	NA	NA	NA	NA	NA	NA	NA	NA	NA	NA	NA	NA	NA	NA	NA	NA	FALSE	TRUE
ON563414.3	594	594	+	CAGE	7	TRUE	TRUE	598; 595; 598	12	FALSE	NA	NA	NA	NA	NA	NA	NA	NA	FALSE	NA	NA	NA	NA	NA	NA	NA	NA	NA	NA	NA	NA	NA	NA	NA	NA	NA	FALSE	TRUE
ON563414.3	600	600	+	CAGE	1	FALSE	TRUE	608	2	FALSE	NA	NA	NA	NA	NA	NA	NA	NA	FALSE	NA	NA	NA	NA	NA	NA	NA	NA	NA	NA	NA	NA	NA	NA	NA	NA	NA	FALSE	TRUE
ON563414.3	602	602	+	CAGE	4	FALSE	TRUE	608	2	FALSE	NA	NA	NA	NA	NA	NA	NA	NA	FALSE	NA	NA	NA	NA	NA	NA	NA	NA	NA	NA	NA	NA	NA	NA	NA	NA	NA	FALSE	TRUE
ON563414.3	707	707	+	CAGE	94	TRUE	TRUE	717; 708; 709; 712; 713; 714; 717; 718	39	FALSE	NA	NA	NA	NA	NA	NA	NA	NA	FALSE	NA	NA	NA	NA	NA	NA	NA	NA	NA	NA	NA	NA	NA	NA	NA	NA	NA	FALSE	TRUE
ON563414.3	711	711	+	CAGE	3	FALSE	TRUE	717; 719; 712; 713; 714; 717; 718; 719; 720	53	FALSE	NA	NA	NA	NA	NA	NA	NA	NA	FALSE	NA	NA	NA	NA	NA	NA	NA	NA	NA	NA	NA	NA	NA	NA	NA	NA	NA	FALSE	TRUE
ON563414.3	712	712	+	CAGE	1	FALSE	TRUE	717; 719; 712; 713; 714; 717; 718; 719; 720; 723	55	FALSE	NA	NA	NA	NA	NA	NA	NA	NA	FALSE	NA	NA	NA	NA	NA	NA	NA	NA	NA	NA	NA	NA	NA	NA	NA	NA	NA	FALSE	TRUE
ON563414.3	728	728	+	CAGE	1	FALSE	TRUE	729; 735	7	FALSE	NA	NA	NA	NA	NA	NA	NA	NA	FALSE	NA	NA	NA	NA	NA	NA	NA	NA	NA	NA	NA	NA	NA	NA	NA	NA	NA	FALSE	TRUE
ON563414.3	749	749	+	CAGE	1	FALSE	TRUE	NA	NA	FALSE	NA	NA	NA	NA	NA	NA	NA	NA	FALSE	NA	NA	NA	NA	NA	NA	NA	NA	NA	NA	NA	NA	NA	NA	NA	NA	NA	FALSE	FALSE
ON563414.3	755	755	+	CAGE	2	FALSE	TRUE	763; 763	4	FALSE	NA	NA	NA	NA	NA	NA	NA	NA	FALSE	NA	NA	NA	NA	NA	NA	NA	NA	NA	NA	NA	NA	NA	NA	NA	NA	NA	FALSE	TRUE
ON563414.3	986	986	+	CAGE	1	FALSE	TRUE	990; 994; 996; 997	11	FALSE	NA	NA	NA	NA	NA	NA	NA	NA	FALSE	NA	NA	NA	NA	NA	NA	NA	NA	NA	NA	NA	NA	NA	NA	NA	NA	NA	FALSE	TRUE
ON563414.3	1198	1198	+	CAGE	1	FALSE	TRUE	1207	2	FALSE	NA	NA	NA	NA	NA	NA	NA	NA	FALSE	NA	NA	NA	NA	NA	NA	NA	NA	NA	NA	NA	NA	NA	NA	NA	NA	NA	FALSE	TRUE
ON563414.3	1201	1201	+	CAGE	2	FALSE	TRUE	1207	2	FALSE	NA	NA	NA	NA	NA	NA	NA	NA	FALSE	NA	NA	NA	NA	NA	NA	NA	NA	NA	NA	NA	NA	NA	NA	NA	NA	NA	FALSE	TRUE
ON563414.3	1333	1333	+	CAGE	1	FALSE	FALSE	NA	NA	FALSE	NA	NA	NA	NA	NA	NA	NA	NA	FALSE	NA	NA	NA	NA	NA	NA	NA	NA	NA	NA	NA	NA	NA	NA	NA	NA	NA	FALSE	FALSE
ON563414.3	1374	1374	+	CAGE	1	FALSE	TRUE	1380; 1385	5	FALSE	NA	NA	NA	NA	NA	NA	NA	NA	FALSE	NA	NA	NA	NA	NA	NA	NA	NA	NA	NA	NA	NA	NA	NA	NA	NA	NA	FALSE	TRUE
ON563414.3	1401	1401	+	CAGE	1	FALSE	TRUE	1406; 1410	8	FALSE	NA	NA	NA	NA	NA	NA	NA	NA	FALSE	NA	NA	NA	NA	NA	NA	NA	NA	NA	NA	NA	NA	NA	NA	NA	NA	NA	FALSE	TRUE
ON563414.3	1614	1614	+	CAGE	1	FALSE	TRUE	1618; 1619	7	FALSE	NA	NA	NA	NA	NA	NA	NA	NA	FALSE	NA	NA	NA	NA	NA	NA	NA	NA	NA	NA	NA	NA	NA	NA	NA	NA	NA	FALSE	TRUE
ON563414.3	1644	1644	+	CAGE	14	FALSE	TRUE	1651; 1652	4	FALSE	NA	NA	NA	NA	NA	NA	NA	NA	FALSE	NA	NA	NA	NA	NA	NA	NA	NA	NA	NA	NA	NA	NA	NA	NA	NA	NA	FALSE	TRUE
ON563414.3	1647	1647	+	CAGE	1	FALSE	TRUE	1651; 1652; 1656; 1658	12	TRUE	1645	10.9059	6.83e-05	0.0449	10000	1645	1645	1645	TRUE	1645	10.9059	6.83e-05	0.0449	10000	1645	1645	1645	NA	NA	NA	NA	NA	NA	NA	NA	NA	TRUE	TRUE
ON563414.3	1682	1682	+	CAGE	4	FALSE	TRUE	1686; 1682; 1685; 1688; 1689; 1690; 1691; 1692; 1693	89	TRUE	1645	10.9059	6.83e-05	0.0449	10000	1645	1645	1645	TRUE	1645	10.9059	6.83e-05	0.0449	10000	1645	1645	1645	NA	NA	NA	NA	NA	NA	NA	NA	NA	FALSE	TRUE
ON563414.3	1690	1690	+	CAGE	1	FALSE	TRUE	1690; 1691; 1692; 1693; 1694; 1695; 1696; 1697; 1698; 1700; 1701	504	TRUE	1645	10.9059	6.83e-05	0.0449	10000	1645	1645	1645	FALSE	NA	NA	NA	NA	NA	NA	NA	NA	NA	NA	NA	NA	NA	NA	NA	NA	NA	FALSE	TRUE
ON563414.3	1722	1722	+	CAGE	2	FALSE	TRUE	1728	2	TRUE	1645	10.9059	6.83e-05	0.0449	10000	1645	1645	1645	FALSE	NA	NA	NA	NA	NA	NA	NA	NA	NA	NA	NA	NA	NA	NA	NA	NA	NA	FALSE	TRUE
ON563414.3	1727	1727	+	CAGE	21	TRUE	TRUE	1728; 1738	4	TRUE	1645	10.9059	6.83e-05	0.0449	10000	1645	1645	1645	FALSE	NA	NA	NA	NA	NA	NA	NA	NA	NA	NA	NA	NA	NA	NA	NA	NA	NA	FALSE	TRUE
ON563414.3	1730	1730	+	CAGE	1	FALSE	TRUE	1738; 1740	6	TRUE	1645	10.9059	6.83e-05	0.0449	10000	1645	1645	1645	FALSE	NA	NA	NA	NA	NA	NA	NA	NA	NA	NA	NA	NA	NA	NA	NA	NA	NA	FALSE	TRUE
ON563414.3	1732	1732	+	CAGE	1	FALSE	TRUE	1738; 1740	6	TRUE	1645	10.9059	6.83e-05	0.0449	10000	1645	1645	1645	FALSE	NA	NA	NA	NA	NA	NA	NA	NA	NA	NA	NA	NA	NA	NA	NA	NA	NA	FALSE	TRUE
ON563414.3	1739	1739	+	CAGE	2	FALSE	TRUE	1740	4	TRUE	1645	10.9059	6.83e-05	0.0449	10000	1645	1645	1645	FALSE	NA	NA	NA	NA	NA	NA	NA	NA	NA	NA	NA	NA	NA	NA	NA	NA	NA	FALSE	TRUE
ON563414.3	1760	1760	+	CAGE	1	FALSE	FALSE	NA	NA	FALSE	NA	NA	NA	NA	NA	NA	NA	NA	FALSE	NA	NA	NA	NA	NA	NA	NA	NA	NA	NA	NA	NA	NA	NA	NA	NA	NA	FALSE	FALSE
ON563414.3	1776	1776	+	CAGE	1	FALSE	TRUE	NA	NA	FALSE	NA	NA	NA	NA	NA	NA	NA	NA	FALSE	NA	NA	NA	NA	NA	NA	NA	NA	NA	NA	NA	NA	NA	NA	NA	NA	NA	FALSE	FALSE
ON563414.3	1782	1782	+	CAGE	1	FALSE	TRUE	NA	NA	FALSE	NA	NA	NA	NA	NA	NA	NA	NA	FALSE	NA	NA	NA	NA	NA	NA	NA	NA	NA	NA	NA	NA	NA	NA	NA	NA	NA	FALSE	FALSE
ON563414.3	1784	1784	+	CAGE	1	FALSE	TRUE	NA	NA	FALSE	NA	NA	NA	NA	NA	NA	NA	NA	FALSE	NA	NA	NA	NA	NA	NA	NA	NA	NA	NA	NA	NA	NA	NA	NA	NA	NA	FALSE	FALSE
ON563414.3	1822	1822	+	CAGE	1	FALSE	FALSE	NA	NA	FALSE	NA	NA	NA	NA	NA	NA	NA	NA	FALSE	NA	NA	NA	NA	NA	NA	NA	NA	NA	NA	NA	NA	NA	NA	NA	NA	NA	FALSE	FALSE
ON563414.3	1844	1844	+	CAGE	1	FALSE	TRUE	NA	NA	FALSE	NA	NA	NA	NA	NA	NA	NA	NA	FALSE	NA	NA	NA	NA	NA	NA	NA	NA	NA	NA	NA	NA	NA	NA	NA	NA	NA	FALSE	FALSE
ON563414.3	1846	1846	+	CAGE	5	TRUE	TRUE	1856	3	FALSE	NA	NA	NA	NA	NA	NA	NA	NA	FALSE	NA	NA	NA	NA	NA	NA	NA	NA	NA	NA	NA	NA	NA	NA	NA	NA	NA	FALSE	TRUE
ON563414.3	1881	1881	+	CAGE	1	FALSE	FALSE	NA	NA	FALSE	NA	NA	NA	NA	NA	NA	NA	NA	FALSE	NA	NA	NA	NA	NA	NA	NA	NA	NA	NA	NA	NA	NA	NA	NA	NA	NA	FALSE	FALSE
ON563414.3	1923	1923	+	CAGE	1	FALSE	TRUE	1931; 1932	6	FALSE	NA	NA	NA	NA	NA	NA	NA	NA	FALSE	NA	NA	NA	NA	NA	NA	NA	NA	NA	NA	NA	NA	NA	NA	NA	NA	NA	FALSE	TRUE
ON563414.3	1924	1924	+	CAGE	4	FALSE	TRUE	1931; 1932	6	FALSE	NA	NA	NA	NA	NA	NA	NA	NA	FALSE	NA	NA	NA	NA	NA	NA	NA	NA	NA	NA	NA	NA	NA	NA	NA	NA	NA	FALSE	TRUE
ON563414.3	1965	1965	+	CAGE	1	FALSE	TRUE	1965	2	FALSE	NA	NA	NA	NA	NA	NA	NA	NA	FALSE	NA	NA	NA	NA	NA	NA	NA	NA	NA	NA	NA	NA	NA	NA	NA	NA	NA	FALSE	TRUE
ON563414.3	1966	1966	+	CAGE	1	FALSE	FALSE	NA	NA	FALSE	NA	NA	NA	NA	NA	NA	NA	NA	FALSE	NA	NA	NA	NA	NA	NA	NA	NA	NA	NA	NA	NA	NA	NA	NA	NA	NA	FALSE	FALSE
ON563414.3	2056	2056	+	CAGE	1	FALSE	TRUE	2056	2	FALSE	NA	NA	NA	NA	NA	NA	NA	NA	FALSE	NA	NA	NA	NA	NA	NA	NA	NA	NA	NA	NA	NA	NA	NA	NA	NA	NA	FALSE	TRUE
ON563414.3	2067	2067	+	CAGE	2	FALSE	TRUE	2071; 2078	4	FALSE	NA	NA	NA	NA	NA	NA	NA	NA	FALSE	NA	NA	NA	NA	NA	NA	NA	NA	NA	NA	NA	NA	NA	NA	NA	NA	NA	FALSE	TRUE
ON563414.3	2070	2070	+	CAGE	1	FALSE	TRUE	2071; 2078	4	FALSE	NA	NA	NA	NA	NA	NA	NA	NA	FALSE	NA	NA	NA	NA	NA	NA	NA	NA	NA	NA	NA	NA	NA	NA	NA	NA	NA	FALSE	TRUE
ON563414.3	2100	2100	+	CAGE	1	FALSE	TRUE	NA	NA	FALSE	NA	NA	NA	NA	NA	NA	NA	NA	FALSE	NA	NA	NA	NA	NA	NA	NA	NA	NA	NA	NA	NA	NA	NA	NA	NA	NA	FALSE	FALSE
ON563414.3	2120	2120	+	CAGE	1	FALSE	TRUE	NA	NA	FALSE	NA	NA	NA	NA	NA	NA	NA	NA	FALSE	NA	NA	NA	NA	NA	NA	NA	NA	NA	NA	NA	NA	NA	NA	NA	NA	NA	FALSE	FALSE
ON563414.3	2128	2128	+	CAGE	1	FALSE	TRUE	2136	5	FALSE	NA	NA	NA	NA	NA	NA	NA	NA	FALSE	NA	NA	NA	NA	NA	NA	NA	NA	NA	NA	NA	NA	NA	NA	NA	NA	NA	FALSE	TRUE
ON563414.3	2160	2160	+	CAGE	1	FALSE	TRUE	2162	2	FALSE	NA	NA	NA	NA	NA	NA	NA	NA	FALSE	NA	NA	NA	NA	NA	NA	NA	NA	NA	NA	NA	NA	NA	NA	NA	NA	NA	FALSE	TRUE
ON563414.3	2169	2169	+	CAGE	1	FALSE	TRUE	NA	NA	FALSE	NA	NA	NA	NA	NA	NA	NA	NA	FALSE	NA	NA	NA	NA	NA	NA	NA	NA	NA	NA	NA	NA	NA	NA	NA	NA	NA	FALSE	FALSE
ON563414.3	2213	2213	+	CAGE	1	FALSE	TRUE	NA	NA	FALSE	NA	NA	NA	NA	NA	NA	NA	NA	FALSE	NA	NA	NA	NA	NA	NA	NA	NA	NA	NA	NA	NA	NA	NA	NA	NA	NA	FALSE	FALSE
ON563414.3	2238	2238	+	CAGE	1	FALSE	TRUE	2239; 2242	4	TRUE	2224	12.1879	8.37e-05	0.393	10000	2224	2224	2224	TRUE	2224	12.1879	8.37e-05	0.393	10000	2224	2224	2224	NA	NA	NA	NA	NA	NA	NA	NA	NA	TRUE	TRUE
ON563414.3	2259	2259	+	CAGE	4	TRUE	TRUE	2263	3	TRUE	2224	12.1879	8.37e-05	0.393	10000	2224	2224	2224	TRUE	2224	12.1879	8.37e-05	0.393	10000	2224	2224	2224	NA	NA	NA	NA	NA	NA	NA	NA	NA	FALSE	TRUE
ON563414.3	2260	2260	+	CAGE	2	FALSE	TRUE	2263	3	TRUE	2224	12.1879	8.37e-05	0.393	10000	2224	2224	2224	TRUE	2224	12.1879	8.37e-05	0.393	10000	2224	2224	2224	NA	NA	NA	NA	NA	NA	NA	NA	NA	FALSE	TRUE
ON563414.3	2265	2265	+	CAGE	1	FALSE	TRUE	NA	NA	TRUE	2224	12.1879	8.37e-05	0.393	10000	2224	2224	2224	FALSE	NA	NA	NA	NA	NA	NA	NA	NA	NA	NA	NA	NA	NA	NA	NA	NA	NA	FALSE	FALSE
ON563414.3	2358	2358	+	CAGE	1	FALSE	TRUE	2364; 2367; 2368	10	FALSE	NA	NA	NA	NA	NA	NA	NA	NA	FALSE	NA	NA	NA	NA	NA	NA	NA	NA	NA	NA	NA	NA	NA	NA	NA	NA	NA	FALSE	TRUE
ON563414.3	2611	2611	+	CAGE	1	FALSE	FALSE	NA	NA	FALSE	NA	NA	NA	NA	NA	NA	NA	NA	FALSE	NA	NA	NA	NA	NA	NA	NA	NA	NA	NA	NA	NA	NA	NA	NA	NA	NA	FALSE	FALSE
ON563414.3	2878	2878	+	CAGE	1	FALSE	FALSE	NA	NA	FALSE	NA	NA	NA	NA	NA	NA	NA	NA	FALSE	NA	NA	NA	NA	NA	NA	NA	NA	NA	NA	NA	NA	NA	NA	NA	NA	NA	FALSE	FALSE
ON563414.3	2908	2908	+	CAGE	1	FALSE	FALSE	NA	NA	FALSE	NA	NA	NA	NA	NA	NA	NA	NA	FALSE	NA	NA	NA	NA	NA	NA	NA	NA	NA	NA	NA	NA	NA	NA	NA	NA	NA	FALSE	FALSE
ON563414.3	3017	3017	+	CAGE	2	FALSE	TRUE	NA	NA	FALSE	NA	NA	NA	NA	NA	NA	NA	NA	FALSE	NA	NA	NA	NA	NA	NA	NA	NA	NA	NA	NA	NA	NA	NA	NA	NA	NA	FALSE	FALSE
ON563414.3	3075	3075	+	CAGE	2	FALSE	FALSE	NA	NA	FALSE	NA	NA	NA	NA	NA	NA	NA	NA	FALSE	NA	NA	NA	NA	NA	NA	NA	NA	NA	NA	NA	NA	NA	NA	NA	NA	NA	FALSE	FALSE
ON563414.3	3088	3088	+	CAGE	1	FALSE	FALSE	NA	NA	FALSE	NA	NA	NA	NA	NA	NA	NA	NA	FALSE	NA	NA	NA	NA	NA	NA	NA	NA	NA	NA	NA	NA	NA	NA	NA	NA	NA	FALSE	FALSE
ON563414.3	3160	3160	+	CAGE	1	FALSE	FALSE	NA	NA	FALSE	NA	NA	NA	NA	NA	NA	NA	NA	FALSE	NA	NA	NA	NA	NA	NA	NA	NA	NA	NA	NA	NA	NA	NA	NA	NA	NA	FALSE	FALSE
ON563414.3	3161	3161	+	CAGE	1	FALSE	FALSE	NA	NA	FALSE	NA	NA	NA	NA	NA	NA	NA	NA	FALSE	NA	NA	NA	NA	NA	NA	NA	NA	NA	NA	NA	NA	NA	NA	NA	NA	NA	FALSE	FALSE
ON563414.3	3164	3164	+	CAGE	1	FALSE	FALSE	NA	NA	FALSE	NA	NA	NA	NA	NA	NA	NA	NA	FALSE	NA	NA	NA	NA	NA	NA	NA	NA	NA	NA	NA	NA	NA	NA	NA	NA	NA	FALSE	FALSE
ON563414.3	3187	3187	+	CAGE	1	FALSE	FALSE	NA	NA	FALSE	NA	NA	NA	NA	NA	NA	NA	NA	FALSE	NA	NA	NA	NA	NA	NA	NA	NA	NA	NA	NA	NA	NA	NA	NA	NA	NA	FALSE	FALSE
ON563414.3	3190	3190	+	CAGE	1	FALSE	FALSE	NA	NA	FALSE	NA	NA	NA	NA	NA	NA	NA	NA	FALSE	NA	NA	NA	NA	NA	NA	NA	NA	NA	NA	NA	NA	NA	NA	NA	NA	NA	FALSE	FALSE
ON563414.3	3221	3221	+	CAGE	1	FALSE	FALSE	NA	NA	FALSE	NA	NA	NA	NA	NA	NA	NA	NA	FALSE	NA	NA	NA	NA	NA	NA	NA	NA	NA	NA	NA	NA	NA	NA	NA	NA	NA	FALSE	FALSE
ON563414.3	3254	3254	+	CAGE	1	FALSE	FALSE	NA	NA	FALSE	NA	NA	NA	NA	NA	NA	NA	NA	FALSE	NA	NA	NA	NA	NA	NA	NA	NA	NA	NA	NA	NA	NA	NA	NA	NA	NA	FALSE	FALSE
ON563414.3	3332	3332	+	CAGE	2	FALSE	FALSE	NA	NA	FALSE	NA	NA	NA	NA	NA	NA	NA	NA	FALSE	NA	NA	NA	NA	NA	NA	NA	NA	NA	NA	NA	NA	NA	NA	NA	NA	NA	FALSE	FALSE
ON563414.3	3367	3367	+	CAGE	1	FALSE	FALSE	NA	NA	FALSE	NA	NA	NA	NA	NA	NA	NA	NA	FALSE	NA	NA	NA	NA	NA	NA	NA	NA	NA	NA	NA	NA	NA	NA	NA	NA	NA	FALSE	FALSE
ON563414.3	3387	3387	+	CAGE	1	FALSE	FALSE	NA	NA	FALSE	NA	NA	NA	NA	NA	NA	NA	NA	FALSE	NA	NA	NA	NA	NA	NA	NA	NA	NA	NA	NA	NA	NA	NA	NA	NA	NA	FALSE	FALSE
ON563414.3	3445	3445	+	CAGE	1	FALSE	FALSE	NA	NA	FALSE	NA	NA	NA	NA	NA	NA	NA	NA	FALSE	NA	NA	NA	NA	NA	NA	NA	NA	NA	NA	NA	NA	NA	NA	NA	NA	NA	FALSE	FALSE
ON563414.3	3501	3501	+	CAGE	1	FALSE	TRUE	3512	2	FALSE	NA	NA	NA	NA	NA	NA	NA	NA	FALSE	NA	NA	NA	NA	NA	NA	NA	NA	NA	NA	NA	NA	NA	NA	NA	NA	NA	FALSE	TRUE
ON563414.3	3523	3523	+	CAGE	1	FALSE	FALSE	NA	NA	FALSE	NA	NA	NA	NA	NA	NA	NA	NA	FALSE	NA	NA	NA	NA	NA	NA	NA	NA	NA	NA	NA	NA	NA	NA	NA	NA	NA	FALSE	FALSE
ON563414.3	3524	3524	+	CAGE	1	FALSE	FALSE	NA	NA	FALSE	NA	NA	NA	NA	NA	NA	NA	NA	FALSE	NA	NA	NA	NA	NA	NA	NA	NA	NA	NA	NA	NA	NA	NA	NA	NA	NA	FALSE	FALSE
ON563414.3	3548	3548	+	CAGE	1	FALSE	FALSE	NA	NA	FALSE	NA	NA	NA	NA	NA	NA	NA	NA	FALSE	NA	NA	NA	NA	NA	NA	NA	NA	NA	NA	NA	NA	NA	NA	NA	NA	NA	FALSE	FALSE
ON563414.3	3597	3597	+	CAGE	2	FALSE	FALSE	NA	NA	FALSE	NA	NA	NA	NA	NA	NA	NA	NA	FALSE	NA	NA	NA	NA	NA	NA	NA	NA	NA	NA	NA	NA	NA	NA	NA	NA	NA	FALSE	FALSE
ON563414.3	3598	3598	+	CAGE	1	FALSE	FALSE	NA	NA	FALSE	NA	NA	NA	NA	NA	NA	NA	NA	FALSE	NA	NA	NA	NA	NA	NA	NA	NA	NA	NA	NA	NA	NA	NA	NA	NA	NA	FALSE	FALSE
ON563414.3	3600	3600	+	CAGE	2	FALSE	FALSE	NA	NA	FALSE	NA	NA	NA	NA	NA	NA	NA	NA	FALSE	NA	NA	NA	NA	NA	NA	NA	NA	NA	NA	NA	NA	NA	NA	NA	NA	NA	FALSE	FALSE
ON563414.3	3611	3611	+	CAGE	1	FALSE	TRUE	NA	NA	FALSE	NA	NA	NA	NA	NA	NA	NA	NA	FALSE	NA	NA	NA	NA	NA	NA	NA	NA	NA	NA	NA	NA	NA	NA	NA	NA	NA	FALSE	FALSE
ON563414.3	3671	3671	+	CAGE	1	FALSE	FALSE	NA	NA	FALSE	NA	NA	NA	NA	NA	NA	NA	NA	FALSE	NA	NA	NA	NA	NA	NA	NA	NA	NA	NA	NA	NA	NA	NA	NA	NA	NA	FALSE	FALSE
ON563414.3	3673	3673	+	CAGE	1	FALSE	FALSE	NA	NA	FALSE	NA	NA	NA	NA	NA	NA	NA	NA	FALSE	NA	NA	NA	NA	NA	NA	NA	NA	NA	NA	NA	NA	NA	NA	NA	NA	NA	FALSE	FALSE
ON563414.3	3838	3838	+	CAGE	1	FALSE	TRUE	3844	2	FALSE	NA	NA	NA	NA	NA	NA	NA	NA	FALSE	NA	NA	NA	NA	NA	NA	NA	NA	NA	NA	NA	NA	NA	NA	NA	NA	NA	FALSE	TRUE
ON563414.3	3916	3916	+	CAGE	1	FALSE	FALSE	NA	NA	FALSE	NA	NA	NA	NA	NA	NA	NA	NA	FALSE	NA	NA	NA	NA	NA	NA	NA	NA	NA	NA	NA	NA	NA	NA	NA	NA	NA	FALSE	FALSE
ON563414.3	3933	3933	+	CAGE	1	FALSE	FALSE	NA	NA	FALSE	NA	NA	NA	NA	NA	NA	NA	NA	FALSE	NA	NA	NA	NA	NA	NA	NA	NA	NA	NA	NA	NA	NA	NA	NA	NA	NA	FALSE	FALSE
ON563414.3	4269	4269	+	CAGE	1	FALSE	FALSE	NA	NA	FALSE	NA	NA	NA	NA	NA	NA	NA	NA	FALSE	NA	NA	NA	NA	NA	NA	NA	NA	NA	NA	NA	NA	NA	NA	NA	NA	NA	FALSE	FALSE
ON563414.3	4299	4299	+	CAGE	1	FALSE	FALSE	NA	NA	FALSE	NA	NA	NA	NA	NA	NA	NA	NA	FALSE	NA	NA	NA	NA	NA	NA	NA	NA	NA	NA	NA	NA	NA	NA	NA	NA	NA	FALSE	FALSE
ON563414.3	4510	4510	+	CAGE	1	FALSE	FALSE	NA	NA	TRUE	4451	11.1387	1.26e-05	0.026	10000	4451	4451	4451	FALSE	NA	NA	NA	NA	NA	NA	NA	NA	NA	NA	NA	NA	NA	NA	NA	NA	NA	FALSE	FALSE
ON563414.3	4850	4850	+	CAGE	1	FALSE	FALSE	NA	NA	FALSE	NA	NA	NA	NA	NA	NA	NA	NA	FALSE	NA	NA	NA	NA	NA	NA	NA	NA	NA	NA	NA	NA	NA	NA	NA	NA	NA	FALSE	FALSE
ON563414.3	5028	5028	+	CAGE	4	TRUE	FALSE	NA	NA	FALSE	NA	NA	NA	NA	NA	NA	NA	NA	FALSE	NA	NA	NA	NA	NA	NA	NA	NA	NA	NA	NA	NA	NA	NA	NA	NA	NA	FALSE	FALSE
ON563414.3	5106	5106	+	CAGE	1	FALSE	FALSE	NA	NA	FALSE	NA	NA	NA	NA	NA	NA	NA	NA	FALSE	NA	NA	NA	NA	NA	NA	NA	NA	NA	NA	NA	NA	NA	NA	NA	NA	NA	FALSE	FALSE
ON563414.3	5125	5125	+	CAGE	1	FALSE	TRUE	NA	NA	FALSE	NA	NA	NA	NA	NA	NA	NA	NA	FALSE	NA	NA	NA	NA	NA	NA	NA	NA	NA	NA	NA	NA	NA	NA	NA	NA	NA	FALSE	FALSE
ON563414.3	5165	5165	+	CAGE	2	FALSE	FALSE	NA	NA	FALSE	NA	NA	NA	NA	NA	NA	NA	NA	FALSE	NA	NA	NA	NA	NA	NA	NA	NA	NA	NA	NA	NA	NA	NA	NA	NA	NA	FALSE	FALSE
ON563414.3	5235	5235	+	CAGE	4	TRUE	FALSE	NA	NA	FALSE	NA	NA	NA	NA	NA	NA	NA	NA	FALSE	NA	NA	NA	NA	NA	NA	NA	NA	NA	NA	NA	NA	NA	NA	NA	NA	NA	FALSE	FALSE
ON563414.3	5487	5487	+	CAGE	1	FALSE	TRUE	5495	2	FALSE	NA	NA	NA	NA	NA	NA	NA	NA	FALSE	NA	NA	NA	NA	NA	NA	NA	NA	NA	NA	NA	NA	NA	NA	NA	NA	NA	FALSE	TRUE
ON563414.3	5495	5495	+	CAGE	1	FALSE	TRUE	5495	2	FALSE	NA	NA	NA	NA	NA	NA	NA	NA	FALSE	NA	NA	NA	NA	NA	NA	NA	NA	NA	NA	NA	NA	NA	NA	NA	NA	NA	FALSE	TRUE
ON563414.3	5558	5558	+	CAGE	1	FALSE	FALSE	NA	NA	TRUE	5532; 5541	7.6763; 6.87861	4.44e-05; 7.64e-05	0.0513; 0.0513	1E04; 1E04	5532	5532	5532; 5541	TRUE	5532; 5541	7.6763; 6.87861	4.44e-05; 7.64e-05	0.0513; 0.0513	1E04; 1E04	5532	5532	5532; 5541	NA	NA	NA	NA	NA	NA	NA	NA	NA	TRUE	FALSE
ON563414.3	5579	5579	+	CAGE	1	FALSE	FALSE	NA	NA	TRUE	5532; 5541	7.6763; 6.87861	4.44e-05; 7.64e-05	0.0513; 0.0513	1E04; 1E04	5532	5532	5532; 5541	TRUE	5541	6.87861	7.64e-05	0.0513	10000	5541	5541	5541	NA	NA	NA	NA	NA	NA	NA	NA	NA	FALSE	FALSE
ON563414.3	5581	5581	+	CAGE	2	FALSE	FALSE	NA	NA	TRUE	5532; 5541	7.6763; 6.87861	4.44e-05; 7.64e-05	0.0513; 0.0513	1E04; 1E04	5532	5532	5532; 5541	TRUE	5541	6.87861	7.64e-05	0.0513	10000	5541	5541	5541	NA	NA	NA	NA	NA	NA	NA	NA	NA	FALSE	FALSE
ON563414.3	5582	5582	+	CAGE	1	FALSE	FALSE	NA	NA	TRUE	5532; 5541	7.6763; 6.87861	4.44e-05; 7.64e-05	0.0513; 0.0513	1E04; 1E04	5532	5532	5532; 5541	FALSE	NA	NA	NA	NA	NA	NA	NA	NA	NA	NA	NA	NA	NA	NA	NA	NA	NA	FALSE	FALSE
ON563414.3	5594	5594	+	CAGE	1	FALSE	FALSE	NA	NA	TRUE	5532; 5541	7.6763; 6.87861	4.44e-05; 7.64e-05	0.0513; 0.0513	1E04; 1E04	5532	5532	5532; 5541	FALSE	NA	NA	NA	NA	NA	NA	NA	NA	NA	NA	NA	NA	NA	NA	NA	NA	NA	FALSE	FALSE
ON563414.3	5653	5653	+	CAGE	1	FALSE	FALSE	NA	NA	FALSE	NA	NA	NA	NA	NA	NA	NA	NA	FALSE	NA	NA	NA	NA	NA	NA	NA	NA	NA	NA	NA	NA	NA	NA	NA	NA	NA	FALSE	FALSE
ON563414.3	6131	6131	+	CAGE	1	FALSE	FALSE	NA	NA	FALSE	NA	NA	NA	NA	NA	NA	NA	NA	FALSE	NA	NA	NA	NA	NA	NA	NA	NA	NA	NA	NA	NA	NA	NA	NA	NA	NA	FALSE	FALSE
ON563414.3	6178	6178	+	CAGE	1	FALSE	TRUE	6178	4	FALSE	NA	NA	NA	NA	NA	NA	NA	NA	FALSE	NA	NA	NA	NA	NA	NA	NA	NA	NA	NA	NA	NA	NA	NA	NA	NA	NA	FALSE	TRUE
ON563414.3	6179	6179	+	CAGE	2	FALSE	TRUE	NA	NA	FALSE	NA	NA	NA	NA	NA	NA	NA	NA	FALSE	NA	NA	NA	NA	NA	NA	NA	NA	NA	NA	NA	NA	NA	NA	NA	NA	NA	FALSE	FALSE
ON563414.3	7532	7532	+	CAGE	1	FALSE	FALSE	NA	NA	TRUE	7490	11.659	8.79e-05	0.056	10000	7490	7490	7490	FALSE	NA	NA	NA	NA	NA	NA	NA	NA	NA	NA	NA	NA	NA	NA	NA	NA	NA	FALSE	FALSE
ON563414.3	7544	7544	+	CAGE	1	FALSE	FALSE	NA	NA	TRUE	7490; 7538	11.659; 10.7529	8.79e-05; 7.56e-05	0.056; 0.0472	1E04; 1E04	7490	7538	7538	TRUE	7538	10.7529	7.56e-05	0.0472	10000	7538	7538	7538	NA	NA	NA	NA	NA	NA	NA	NA	NA	TRUE	FALSE
ON563414.3	7566	7566	+	CAGE	2238	TRUE	TRUE	7575; 7576; 7577	113	TRUE	7490; 7538; 7545; 7545	11.659; 10.7529; 13.3699; 13.3699	8.79e-05; 7.56e-05; 2.87e-06; 2.87e-06	0.056; 0.0472; 0.026; 0.0296	1E04; 1E04; 1E04; 1E05	7545; 7545	7545; 7545	7545	TRUE	7538; 7545; 7545	10.7529; 13.3699; 13.3699	7.56e-05; 2.87e-06; 2.87e-06	0.0472; 0.026; 0.0296	1E04; 1E04; 1E05	7545; 7545	7545; 7545	7545	NA	NA	NA	NA	NA	NA	NA	NA	NA	TRUE	TRUE
ON563414.3	7567	7567	+	CAGE	3	FALSE	TRUE	7575; 7576; 7577	113	TRUE	7490; 7538; 7545; 7545	11.659; 10.7529; 13.3699; 13.3699	8.79e-05; 7.56e-05; 2.87e-06; 2.87e-06	0.056; 0.0472; 0.026; 0.0296	1E04; 1E04; 1E04; 1E05	7545; 7545	7545; 7545	7545	TRUE	7538; 7545; 7545	10.7529; 13.3699; 13.3699	7.56e-05; 2.87e-06; 2.87e-06	0.0472; 0.026; 0.0296	1E04; 1E04; 1E05	7545; 7545	7545; 7545	7545	NA	NA	NA	NA	NA	NA	NA	NA	NA	TRUE	TRUE
ON563414.3	7572	7572	+	CAGE	3	FALSE	TRUE	7575; 7576; 7577; 7579; 7581	124	TRUE	7490; 7538; 7545; 7545	11.659; 10.7529; 13.3699; 13.3699	8.79e-05; 7.56e-05; 2.87e-06; 2.87e-06	0.056; 0.0472; 0.026; 0.0296	1E04; 1E04; 1E04; 1E05	7545; 7545	7545; 7545	7545	TRUE	7538; 7545; 7545	10.7529; 13.3699; 13.3699	7.56e-05; 2.87e-06; 2.87e-06	0.0472; 0.026; 0.0296	1E04; 1E04; 1E05	7545; 7545	7545; 7545	7545	NA	NA	NA	NA	NA	NA	NA	NA	NA	FALSE	TRUE
ON563414.3	7574	7574	+	CAGE	1	FALSE	TRUE	7575; 7576; 7577; 7579; 7581; 7584	132	TRUE	7490; 7538; 7545; 7545	11.659; 10.7529; 13.3699; 13.3699	8.79e-05; 7.56e-05; 2.87e-06; 2.87e-06	0.056; 0.0472; 0.026; 0.0296	1E04; 1E04; 1E04; 1E05	7545; 7545	7545; 7545	7545	TRUE	7538; 7545; 7545	10.7529; 13.3699; 13.3699	7.56e-05; 2.87e-06; 2.87e-06	0.0472; 0.026; 0.0296	1E04; 1E04; 1E05	7545; 7545	7545; 7545	7545	NA	NA	NA	NA	NA	NA	NA	NA	NA	FALSE	TRUE
ON563414.3	7577	7577	+	CAGE	5	FALSE	TRUE	7577; 7579; 7581; 7584; 7587; 7588	120	TRUE	7490; 7538; 7545; 7545	11.659; 10.7529; 13.3699; 13.3699	8.79e-05; 7.56e-05; 2.87e-06; 2.87e-06	0.056; 0.0472; 0.026; 0.0296	1E04; 1E04; 1E04; 1E05	7545; 7545	7545; 7545	7545	TRUE	7538; 7545; 7545	10.7529; 13.3699; 13.3699	7.56e-05; 2.87e-06; 2.87e-06	0.0472; 0.026; 0.0296	1E04; 1E04; 1E05	7545; 7545	7545; 7545	7545	NA	NA	NA	NA	NA	NA	NA	NA	NA	FALSE	TRUE
ON563414.3	7583	7583	+	CAGE	1	FALSE	TRUE	7584; 7587; 7588; 7592	17	TRUE	7490; 7538; 7545; 7545	11.659; 10.7529; 13.3699; 13.3699	8.79e-05; 7.56e-05; 2.87e-06; 2.87e-06	0.056; 0.0472; 0.026; 0.0296	1E04; 1E04; 1E04; 1E05	7545; 7545	7545; 7545	7545	TRUE	7545; 7545	13.3699; 13.3699	2.87e-06; 2.87e-06	0.026; 0.0296	1E04; 1E05	7545; 7545	7545; 7545	7545	NA	NA	NA	NA	NA	NA	NA	NA	NA	FALSE	TRUE
ON563414.3	7589	7589	+	CAGE	1	FALSE	TRUE	7592; 7595	4	TRUE	7490; 7538; 7545; 7545	11.659; 10.7529; 13.3699; 13.3699	8.79e-05; 7.56e-05; 2.87e-06; 2.87e-06	0.056; 0.0472; 0.026; 0.0296	1E04; 1E04; 1E04; 1E05	7545; 7545	7545; 7545	7545	FALSE	NA	NA	NA	NA	NA	NA	NA	NA	NA	NA	NA	NA	NA	NA	NA	NA	NA	FALSE	TRUE
ON563414.3	7593	7593	+	CAGE	2	FALSE	TRUE	7595	2	TRUE	7538; 7545; 7545	10.7529; 13.3699; 13.3699	7.56e-05; 2.87e-06; 2.87e-06	0.0472; 0.026; 0.0296	1E04; 1E04; 1E05	7545; 7545	7545; 7545	7545	FALSE	NA	NA	NA	NA	NA	NA	NA	NA	NA	NA	NA	NA	NA	NA	NA	NA	NA	FALSE	TRUE
ON563414.3	7602	7602	+	CAGE	3	FALSE	FALSE	NA	NA	TRUE	7538; 7545; 7545	10.7529; 13.3699; 13.3699	7.56e-05; 2.87e-06; 2.87e-06	0.0472; 0.026; 0.0296	1E04; 1E04; 1E05	7545; 7545	7545; 7545	7545	FALSE	NA	NA	NA	NA	NA	NA	NA	NA	NA	NA	NA	NA	NA	NA	NA	NA	NA	FALSE	FALSE
ON563414.3	7623	7623	+	CAGE	4	FALSE	FALSE	NA	NA	TRUE	7538; 7545; 7545	10.7529; 13.3699; 13.3699	7.56e-05; 2.87e-06; 2.87e-06	0.0472; 0.026; 0.0296	1E04; 1E04; 1E05	7545; 7545	7545; 7545	7545	FALSE	NA	NA	NA	NA	NA	NA	NA	NA	NA	NA	NA	NA	NA	NA	NA	NA	NA	FALSE	FALSE
ON563414.3	7624	7624	+	CAGE	1	FALSE	FALSE	NA	NA	TRUE	7538; 7545; 7545	10.7529; 13.3699; 13.3699	7.56e-05; 2.87e-06; 2.87e-06	0.0472; 0.026; 0.0296	1E04; 1E04; 1E05	7545; 7545	7545; 7545	7545	FALSE	NA	NA	NA	NA	NA	NA	NA	NA	NA	NA	NA	NA	NA	NA	NA	NA	NA	FALSE	FALSE
ON563414.3	7627	7627	+	CAGE	1	FALSE	FALSE	NA	NA	TRUE	7538; 7545; 7545	10.7529; 13.3699; 13.3699	7.56e-05; 2.87e-06; 2.87e-06	0.0472; 0.026; 0.0296	1E04; 1E04; 1E05	7545; 7545	7545; 7545	7545	FALSE	NA	NA	NA	NA	NA	NA	NA	NA	NA	NA	NA	NA	NA	NA	NA	NA	NA	FALSE	FALSE
ON563414.3	7740	7740	+	CAGE	2	FALSE	FALSE	NA	NA	FALSE	NA	NA	NA	NA	NA	NA	NA	NA	FALSE	NA	NA	NA	NA	NA	NA	NA	NA	NA	NA	NA	NA	NA	NA	NA	NA	NA	FALSE	FALSE
ON563414.3	7741	7741	+	CAGE	1	FALSE	FALSE	NA	NA	FALSE	NA	NA	NA	NA	NA	NA	NA	NA	FALSE	NA	NA	NA	NA	NA	NA	NA	NA	NA	NA	NA	NA	NA	NA	NA	NA	NA	FALSE	FALSE
ON563414.3	7921	7921	+	CAGE	1	FALSE	FALSE	NA	NA	FALSE	NA	NA	NA	NA	NA	NA	NA	NA	FALSE	NA	NA	NA	NA	NA	NA	NA	NA	NA	NA	NA	NA	NA	NA	NA	NA	NA	FALSE	FALSE
ON563414.3	7930	7930	+	CAGE	1	FALSE	FALSE	NA	NA	FALSE	NA	NA	NA	NA	NA	NA	NA	NA	FALSE	NA	NA	NA	NA	NA	NA	NA	NA	NA	NA	NA	NA	NA	NA	NA	NA	NA	FALSE	FALSE
ON563414.3	9145	9145	+	CAGE	2	FALSE	TRUE	NA	NA	FALSE	NA	NA	NA	NA	NA	NA	NA	NA	FALSE	NA	NA	NA	NA	NA	NA	NA	NA	NA	NA	NA	NA	NA	NA	NA	NA	NA	FALSE	FALSE
ON563414.3	9235	9235	+	CAGE	1	FALSE	FALSE	NA	NA	FALSE	NA	NA	NA	NA	NA	NA	NA	NA	FALSE	NA	NA	NA	NA	NA	NA	NA	NA	NA	NA	NA	NA	NA	NA	NA	NA	NA	FALSE	FALSE
ON563414.3	9587	9587	+	CAGE	295	TRUE	TRUE	9598	6	TRUE	9528; 9528; 9560; 9560; 9560	12.5434; 12.5434; 14.7882; 13.9455; 14.7882	5.89e-06; 5.89e-06; 3.37e-06; 1.68e-05; 3.37e-06	0.026; 0.0376; 0.0125; 0.101; 0.0125	1E04; 1E05; 1E04; 1E04; 1E05	9560; 9560	9560; 9560	9560; 9560	TRUE	9560; 9560; 9560	14.7882; 13.9455; 14.7882	3.37e-06; 1.68e-05; 3.37e-06	0.0125; 0.101; 0.0125	1E04; 1E04; 1E05	9560; 9560	9560; 9560	9560; 9560	NA	NA	NA	NA	NA	NA	NA	NA	NA	FALSE	TRUE
ON563414.3	9588	9588	+	CAGE	1	FALSE	TRUE	9598	6	TRUE	9528; 9528; 9560; 9560; 9560	12.5434; 12.5434; 14.7882; 13.9455; 14.7882	5.89e-06; 5.89e-06; 3.37e-06; 1.68e-05; 3.37e-06	0.026; 0.0376; 0.0125; 0.101; 0.0125	1E04; 1E05; 1E04; 1E04; 1E05	9560; 9560	9560; 9560	9560; 9560	TRUE	9560; 9560; 9560	14.7882; 13.9455; 14.7882	3.37e-06; 1.68e-05; 3.37e-06	0.0125; 0.101; 0.0125	1E04; 1E04; 1E05	9560; 9560	9560; 9560	9560; 9560	NA	NA	NA	NA	NA	NA	NA	NA	NA	FALSE	TRUE
ON563414.3	9589	9589	+	CAGE	9	FALSE	TRUE	9598; 9600	13	TRUE	9528; 9528; 9560; 9560; 9560	12.5434; 12.5434; 14.7882; 13.9455; 14.7882	5.89e-06; 5.89e-06; 3.37e-06; 1.68e-05; 3.37e-06	0.026; 0.0376; 0.0125; 0.101; 0.0125	1E04; 1E05; 1E04; 1E04; 1E05	9560; 9560	9560; 9560	9560; 9560	TRUE	9560; 9560; 9560	14.7882; 13.9455; 14.7882	3.37e-06; 1.68e-05; 3.37e-06	0.0125; 0.101; 0.0125	1E04; 1E04; 1E05	9560; 9560	9560; 9560	9560; 9560	NA	NA	NA	NA	NA	NA	NA	NA	NA	FALSE	TRUE
ON563414.3	9590	9590	+	CAGE	126	FALSE	TRUE	9598; 9600; 9601	26	TRUE	9528; 9528; 9560; 9560; 9560	12.5434; 12.5434; 14.7882; 13.9455; 14.7882	5.89e-06; 5.89e-06; 3.37e-06; 1.68e-05; 3.37e-06	0.026; 0.0376; 0.0125; 0.101; 0.0125	1E04; 1E05; 1E04; 1E04; 1E05	9560; 9560	9560; 9560	9560; 9560	TRUE	9560; 9560; 9560	14.7882; 13.9455; 14.7882	3.37e-06; 1.68e-05; 3.37e-06	0.0125; 0.101; 0.0125	1E04; 1E04; 1E05	9560; 9560	9560; 9560	9560; 9560	NA	NA	NA	NA	NA	NA	NA	NA	NA	FALSE	TRUE
ON563414.3	9591	9591	+	CAGE	9	FALSE	TRUE	9598; 9600; 9601	26	TRUE	9528; 9528; 9560; 9560; 9560	12.5434; 12.5434; 14.7882; 13.9455; 14.7882	5.89e-06; 5.89e-06; 3.37e-06; 1.68e-05; 3.37e-06	0.026; 0.0376; 0.0125; 0.101; 0.0125	1E04; 1E05; 1E04; 1E04; 1E05	9560; 9560	9560; 9560	9560; 9560	TRUE	9560; 9560; 9560	14.7882; 13.9455; 14.7882	3.37e-06; 1.68e-05; 3.37e-06	0.0125; 0.101; 0.0125	1E04; 1E04; 1E05	9560; 9560	9560; 9560	9560; 9560	NA	NA	NA	NA	NA	NA	NA	NA	NA	FALSE	TRUE
ON563414.3	9592	9592	+	CAGE	2	FALSE	TRUE	9598; 9600; 9601	26	TRUE	9528; 9528; 9560; 9560; 9560	12.5434; 12.5434; 14.7882; 13.9455; 14.7882	5.89e-06; 5.89e-06; 3.37e-06; 1.68e-05; 3.37e-06	0.026; 0.0376; 0.0125; 0.101; 0.0125	1E04; 1E05; 1E04; 1E04; 1E05	9560; 9560	9560; 9560	9560; 9560	TRUE	9560; 9560; 9560	14.7882; 13.9455; 14.7882	3.37e-06; 1.68e-05; 3.37e-06	0.0125; 0.101; 0.0125	1E04; 1E04; 1E05	9560; 9560	9560; 9560	9560; 9560	NA	NA	NA	NA	NA	NA	NA	NA	NA	FALSE	TRUE
ON563414.3	9594	9594	+	CAGE	1	FALSE	TRUE	9598; 9600; 9601; 9604	29	TRUE	9528; 9528; 9560; 9560; 9560	12.5434; 12.5434; 14.7882; 13.9455; 14.7882	5.89e-06; 5.89e-06; 3.37e-06; 1.68e-05; 3.37e-06	0.026; 0.0376; 0.0125; 0.101; 0.0125	1E04; 1E05; 1E04; 1E04; 1E05	9560; 9560	9560; 9560	9560; 9560	TRUE	9560; 9560; 9560	14.7882; 13.9455; 14.7882	3.37e-06; 1.68e-05; 3.37e-06	0.0125; 0.101; 0.0125	1E04; 1E04; 1E05	9560; 9560	9560; 9560	9560; 9560	NA	NA	NA	NA	NA	NA	NA	NA	NA	FALSE	TRUE
ON563414.3	9623	9623	+	CAGE	1	FALSE	TRUE	NA	NA	TRUE	9528; 9528; 9560; 9560; 9560	12.5434; 12.5434; 14.7882; 13.9455; 14.7882	5.89e-06; 5.89e-06; 3.37e-06; 1.68e-05; 3.37e-06	0.026; 0.0376; 0.0125; 0.101; 0.0125	1E04; 1E05; 1E04; 1E04; 1E05	9560; 9560	9560; 9560	9560; 9560	FALSE	NA	NA	NA	NA	NA	NA	NA	NA	NA	NA	NA	NA	NA	NA	NA	NA	NA	FALSE	FALSE
ON563414.3	9739	9739	+	CAGE	1	FALSE	FALSE	NA	NA	TRUE	9641; 9718	12.1676; 11.659	7.38e-05; 8.79e-05	0.056; 0.056	1E04; 1E04	9641	9641	9641; 9718	TRUE	9718	11.659	8.79e-05	0.056	10000	9718	9718	9718	NA	NA	NA	NA	NA	NA	NA	NA	NA	TRUE	FALSE
ON563414.3	9747	9747	+	CAGE	1	FALSE	FALSE	NA	NA	TRUE	9718	11.659	8.79e-05	0.056	10000	9718	9718	9718	TRUE	9718	11.659	8.79e-05	0.056	10000	9718	9718	9718	NA	NA	NA	NA	NA	NA	NA	NA	NA	FALSE	FALSE
ON563414.3	9753	9753	+	CAGE	1	FALSE	FALSE	NA	NA	TRUE	9718	11.659	8.79e-05	0.056	10000	9718	9718	9718	TRUE	9718	11.659	8.79e-05	0.056	10000	9718	9718	9718	NA	NA	NA	NA	NA	NA	NA	NA	NA	FALSE	FALSE
ON563414.3	9780	9780	+	CAGE	4	TRUE	FALSE	NA	NA	TRUE	9718	11.659	8.79e-05	0.056	10000	9718	9718	9718	FALSE	NA	NA	NA	NA	NA	NA	NA	NA	NA	NA	NA	NA	NA	NA	NA	NA	NA	FALSE	FALSE
ON563414.3	9785	9785	+	CAGE	1	FALSE	FALSE	NA	NA	TRUE	9718	11.659	8.79e-05	0.056	10000	9718	9718	9718	FALSE	NA	NA	NA	NA	NA	NA	NA	NA	NA	NA	NA	NA	NA	NA	NA	NA	NA	FALSE	FALSE
ON563414.3	9786	9786	+	CAGE	1	FALSE	FALSE	NA	NA	TRUE	9718	11.659	8.79e-05	0.056	10000	9718	9718	9718	FALSE	NA	NA	NA	NA	NA	NA	NA	NA	NA	NA	NA	NA	NA	NA	NA	NA	NA	FALSE	FALSE
ON563414.3	9802	9802	+	CAGE	1	FALSE	FALSE	NA	NA	TRUE	9718	11.659	8.79e-05	0.056	10000	9718	9718	9718	FALSE	NA	NA	NA	NA	NA	NA	NA	NA	NA	NA	NA	NA	NA	NA	NA	NA	NA	FALSE	FALSE
ON563414.3	9806	9806	+	CAGE	1	FALSE	FALSE	NA	NA	TRUE	9718	11.659	8.79e-05	0.056	10000	9718	9718	9718	FALSE	NA	NA	NA	NA	NA	NA	NA	NA	NA	NA	NA	NA	NA	NA	NA	NA	NA	FALSE	FALSE
ON563414.3	9807	9807	+	CAGE	1	FALSE	FALSE	NA	NA	TRUE	9718	11.659	8.79e-05	0.056	10000	9718	9718	9718	FALSE	NA	NA	NA	NA	NA	NA	NA	NA	NA	NA	NA	NA	NA	NA	NA	NA	NA	FALSE	FALSE
ON563414.3	9881	9881	+	CAGE	1	FALSE	FALSE	NA	NA	TRUE	9881	10.6471	8.1e-05	0.0481	10000	9881	9881	9881	TRUE	9881	10.6471	8.1e-05	0.0481	10000	9881	9881	9881	NA	NA	NA	NA	NA	NA	NA	NA	NA	TRUE	FALSE
ON563414.3	9987	9987	+	CAGE	1	FALSE	FALSE	NA	NA	FALSE	NA	NA	NA	NA	NA	NA	NA	NA	FALSE	NA	NA	NA	NA	NA	NA	NA	NA	NA	NA	NA	NA	NA	NA	NA	NA	NA	FALSE	FALSE
ON563414.3	10023	10023	+	CAGE	3	TRUE	FALSE	NA	NA	FALSE	NA	NA	NA	NA	NA	NA	NA	NA	FALSE	NA	NA	NA	NA	NA	NA	NA	NA	NA	NA	NA	NA	NA	NA	NA	NA	NA	FALSE	FALSE
ON563414.3	10453	10453	+	CAGE	2	FALSE	TRUE	NA	NA	FALSE	NA	NA	NA	NA	NA	NA	NA	NA	FALSE	NA	NA	NA	NA	NA	NA	NA	NA	NA	NA	NA	NA	NA	NA	NA	NA	NA	FALSE	FALSE
ON563414.3	10457	10457	+	CAGE	1	FALSE	TRUE	NA	NA	FALSE	NA	NA	NA	NA	NA	NA	NA	NA	FALSE	NA	NA	NA	NA	NA	NA	NA	NA	NA	NA	NA	NA	NA	NA	NA	NA	NA	FALSE	FALSE
ON563414.3	10458	10458	+	CAGE	20	TRUE	TRUE	NA	NA	FALSE	NA	NA	NA	NA	NA	NA	NA	NA	FALSE	NA	NA	NA	NA	NA	NA	NA	NA	NA	NA	NA	NA	NA	NA	NA	NA	NA	FALSE	FALSE
ON563414.3	10463	10463	+	CAGE	2	FALSE	TRUE	10470	2	FALSE	NA	NA	NA	NA	NA	NA	NA	NA	FALSE	NA	NA	NA	NA	NA	NA	NA	NA	NA	NA	NA	NA	NA	NA	NA	NA	NA	FALSE	TRUE
ON563414.3	10560	10560	+	CAGE	1	FALSE	FALSE	NA	NA	TRUE	10466	12.1734	7.05e-05	0.056	10000	10466	10466	10466	FALSE	NA	NA	NA	NA	NA	NA	NA	NA	NA	NA	NA	NA	NA	NA	NA	NA	NA	FALSE	FALSE
ON563414.3	10925	10925	+	CAGE	1	FALSE	FALSE	NA	NA	TRUE	10884	11.5723	1.12e-05	0.026	10000	10884	10884	10884	FALSE	NA	NA	NA	NA	NA	NA	NA	NA	NA	NA	NA	NA	NA	NA	NA	NA	NA	FALSE	FALSE
ON563414.3	10927	10927	+	CAGE	1	FALSE	FALSE	NA	NA	TRUE	10884	11.5723	1.12e-05	0.026	10000	10884	10884	10884	FALSE	NA	NA	NA	NA	NA	NA	NA	NA	NA	NA	NA	NA	NA	NA	NA	NA	NA	FALSE	FALSE
ON563414.3	10989	10989	+	CAGE	1	FALSE	FALSE	NA	NA	FALSE	NA	NA	NA	NA	NA	NA	NA	NA	FALSE	NA	NA	NA	NA	NA	NA	NA	NA	NA	NA	NA	NA	NA	NA	NA	NA	NA	FALSE	FALSE
ON563414.3	11446	11446	+	CAGE	1	FALSE	FALSE	NA	NA	FALSE	NA	NA	NA	NA	NA	NA	NA	NA	FALSE	NA	NA	NA	NA	NA	NA	NA	NA	NA	NA	NA	NA	NA	NA	NA	NA	NA	FALSE	FALSE
ON563414.3	11609	11609	+	CAGE	1	FALSE	FALSE	NA	NA	FALSE	NA	NA	NA	NA	NA	NA	NA	NA	FALSE	NA	NA	NA	NA	NA	NA	NA	NA	NA	NA	NA	NA	NA	NA	NA	NA	NA	FALSE	FALSE
ON563414.3	11635	11635	+	CAGE	1	FALSE	FALSE	NA	NA	TRUE	11616	6.69364	8.35e-05	0.0513	10000	11616	11616	11616	TRUE	11616	6.69364	8.35e-05	0.0513	10000	11616	11616	11616	NA	NA	NA	NA	NA	NA	NA	NA	NA	TRUE	FALSE
ON563414.3	11970	11970	+	CAGE	2	FALSE	FALSE	NA	NA	FALSE	NA	NA	NA	NA	NA	NA	NA	NA	FALSE	NA	NA	NA	NA	NA	NA	NA	NA	NA	NA	NA	NA	NA	NA	NA	NA	NA	FALSE	FALSE
ON563414.3	12058	12058	+	CAGE	3	FALSE	TRUE	12063	2	FALSE	NA	NA	NA	NA	NA	NA	NA	NA	FALSE	NA	NA	NA	NA	NA	NA	NA	NA	NA	NA	NA	NA	NA	NA	NA	NA	NA	FALSE	TRUE
ON563414.3	12095	12095	+	CAGE	4	TRUE	FALSE	NA	NA	FALSE	NA	NA	NA	NA	NA	NA	NA	NA	FALSE	NA	NA	NA	NA	NA	NA	NA	NA	NA	NA	NA	NA	NA	NA	NA	NA	NA	FALSE	FALSE
ON563414.3	12203	12203	+	CAGE	8	TRUE	FALSE	NA	NA	TRUE	12200	11.9191	8.02e-05	0.056	10000	12200	12200	12200	TRUE	12200	11.9191	8.02e-05	0.056	10000	12200	12200	12200	NA	NA	NA	NA	NA	NA	NA	NA	NA	TRUE	FALSE
ON563414.3	12594	12594	+	CAGE	2	FALSE	FALSE	NA	NA	FALSE	NA	NA	NA	NA	NA	NA	NA	NA	FALSE	NA	NA	NA	NA	NA	NA	NA	NA	NA	NA	NA	NA	NA	NA	NA	NA	NA	FALSE	FALSE
ON563414.3	12680	12680	+	CAGE	1	FALSE	FALSE	NA	NA	FALSE	NA	NA	NA	NA	NA	NA	NA	NA	FALSE	NA	NA	NA	NA	NA	NA	NA	NA	NA	NA	NA	NA	NA	NA	NA	NA	NA	FALSE	FALSE
ON563414.3	12706	12706	+	CAGE	1	FALSE	FALSE	NA	NA	FALSE	NA	NA	NA	NA	NA	NA	NA	NA	FALSE	NA	NA	NA	NA	NA	NA	NA	NA	NA	NA	NA	NA	NA	NA	NA	NA	NA	FALSE	FALSE
ON563414.3	12707	12707	+	CAGE	1	FALSE	FALSE	NA	NA	FALSE	NA	NA	NA	NA	NA	NA	NA	NA	FALSE	NA	NA	NA	NA	NA	NA	NA	NA	NA	NA	NA	NA	NA	NA	NA	NA	NA	FALSE	FALSE
ON563414.3	12708	12708	+	CAGE	2	FALSE	FALSE	NA	NA	FALSE	NA	NA	NA	NA	NA	NA	NA	NA	FALSE	NA	NA	NA	NA	NA	NA	NA	NA	NA	NA	NA	NA	NA	NA	NA	NA	NA	FALSE	FALSE
ON563414.3	12734	12734	+	CAGE	1	FALSE	FALSE	NA	NA	FALSE	NA	NA	NA	NA	NA	NA	NA	NA	FALSE	NA	NA	NA	NA	NA	NA	NA	NA	NA	NA	NA	NA	NA	NA	NA	NA	NA	FALSE	FALSE
ON563414.3	12837	12837	+	CAGE	1	FALSE	FALSE	NA	NA	FALSE	NA	NA	NA	NA	NA	NA	NA	NA	FALSE	NA	NA	NA	NA	NA	NA	NA	NA	NA	NA	NA	NA	NA	NA	NA	NA	NA	FALSE	FALSE
ON563414.3	12881	12881	+	CAGE	1	FALSE	FALSE	NA	NA	FALSE	NA	NA	NA	NA	NA	NA	NA	NA	FALSE	NA	NA	NA	NA	NA	NA	NA	NA	NA	NA	NA	NA	NA	NA	NA	NA	NA	FALSE	FALSE
ON563414.3	13036	13036	+	CAGE	1	FALSE	FALSE	NA	NA	TRUE	12967; 13021	12.1792; 6.53179	6.77e-05; 8.78e-05	0.056; 0.0513	1E04; 1E04	12967	12967	13021	TRUE	13021	6.53179	8.78e-05	0.0513	10000	13021	13021	13021	NA	NA	NA	NA	NA	NA	NA	NA	NA	TRUE	FALSE
ON563414.3	13049	13049	+	CAGE	3	TRUE	FALSE	NA	NA	TRUE	12967; 13021	12.1792; 6.53179	6.77e-05; 8.78e-05	0.056; 0.0513	1E04; 1E04	12967	12967	13021	TRUE	13021	6.53179	8.78e-05	0.0513	10000	13021	13021	13021	NA	NA	NA	NA	NA	NA	NA	NA	NA	FALSE	FALSE
ON563414.3	13053	13053	+	CAGE	1	FALSE	FALSE	NA	NA	TRUE	12967; 13021	12.1792; 6.53179	6.77e-05; 8.78e-05	0.056; 0.0513	1E04; 1E04	12967	12967	13021	TRUE	13021	6.53179	8.78e-05	0.0513	10000	13021	13021	13021	NA	NA	NA	NA	NA	NA	NA	NA	NA	FALSE	FALSE
ON563414.3	13059	13059	+	CAGE	1	FALSE	FALSE	NA	NA	TRUE	12967; 13021	12.1792; 6.53179	6.77e-05; 8.78e-05	0.056; 0.0513	1E04; 1E04	12967	12967	13021	TRUE	13021	6.53179	8.78e-05	0.0513	10000	13021	13021	13021	NA	NA	NA	NA	NA	NA	NA	NA	NA	FALSE	FALSE
ON563414.3	13198	13198	+	CAGE	1	FALSE	TRUE	13203	2	FALSE	NA	NA	NA	NA	NA	NA	NA	NA	FALSE	NA	NA	NA	NA	NA	NA	NA	NA	NA	NA	NA	NA	NA	NA	NA	NA	NA	FALSE	TRUE
ON563414.3	13485	13485	+	CAGE	1	FALSE	FALSE	NA	NA	FALSE	NA	NA	NA	NA	NA	NA	NA	NA	FALSE	NA	NA	NA	NA	NA	NA	NA	NA	NA	NA	NA	NA	NA	NA	NA	NA	NA	FALSE	FALSE
ON563414.3	13578	13578	+	CAGE	1	FALSE	FALSE	NA	NA	TRUE	13527	7.16763	6.36e-05	0.0513	10000	13527	13527	13527	FALSE	NA	NA	NA	NA	NA	NA	NA	NA	NA	NA	NA	NA	NA	NA	NA	NA	NA	FALSE	FALSE
ON563414.3	14322	14322	+	CAGE	1	FALSE	FALSE	NA	NA	TRUE	14243; 14252	11.3873; 11.3931	9.3e-05; 9.2e-05	0.056; 0.056	1E04; 1E04	14252	14252	14243; 14252	FALSE	NA	NA	NA	NA	NA	NA	NA	NA	NA	NA	NA	NA	NA	NA	NA	NA	NA	FALSE	FALSE
ON563414.3	14853	14853	+	CAGE	2	FALSE	TRUE	14862	4	TRUE	14795	6.87861	7.64e-05	0.0513	10000	14795	14795	14795	FALSE	NA	NA	NA	NA	NA	NA	NA	NA	NA	NA	NA	NA	NA	NA	NA	NA	NA	FALSE	TRUE
ON563414.3	15600	15600	+	CAGE	1	FALSE	FALSE	NA	NA	FALSE	NA	NA	NA	NA	NA	NA	NA	NA	FALSE	NA	NA	NA	NA	NA	NA	NA	NA	NA	NA	NA	NA	NA	NA	NA	NA	NA	FALSE	FALSE
ON563414.3	15995	15995	+	CAGE	1	FALSE	FALSE	NA	NA	FALSE	NA	NA	NA	NA	NA	NA	NA	NA	FALSE	NA	NA	NA	NA	NA	NA	NA	NA	NA	NA	NA	NA	NA	NA	NA	NA	NA	FALSE	FALSE
ON563414.3	16209	16209	+	CAGE	1	FALSE	FALSE	NA	NA	FALSE	NA	NA	NA	NA	NA	NA	NA	NA	FALSE	NA	NA	NA	NA	NA	NA	NA	NA	NA	NA	NA	NA	NA	NA	NA	NA	NA	FALSE	FALSE
ON563414.3	16350	16350	+	CAGE	1	FALSE	FALSE	NA	NA	TRUE	16256	12.1908	5.86e-05	0.056	10000	16256	16256	16256	FALSE	NA	NA	NA	NA	NA	NA	NA	NA	NA	NA	NA	NA	NA	NA	NA	NA	NA	FALSE	FALSE
ON563414.3	17036	17036	+	CAGE	1	FALSE	TRUE	17038; 17039	5	FALSE	NA	NA	NA	NA	NA	NA	NA	NA	FALSE	NA	NA	NA	NA	NA	NA	NA	NA	NA	NA	NA	NA	NA	NA	NA	NA	NA	FALSE	TRUE
ON563414.3	17248	17248	+	CAGE	1	FALSE	FALSE	NA	NA	TRUE	17239	9.64848	9.39e-05	0.153	10000	17239	17239	17239	TRUE	17239	9.64848	9.39e-05	0.153	10000	17239	17239	17239	NA	NA	NA	NA	NA	NA	NA	NA	NA	TRUE	FALSE
ON563414.3	19332	19332	+	CAGE	2	FALSE	FALSE	NA	NA	FALSE	NA	NA	NA	NA	NA	NA	NA	NA	FALSE	NA	NA	NA	NA	NA	NA	NA	NA	NA	NA	NA	NA	NA	NA	NA	NA	NA	FALSE	FALSE
ON563414.3	19702	19702	+	CAGE	1	FALSE	FALSE	NA	NA	FALSE	NA	NA	NA	NA	NA	NA	NA	NA	FALSE	NA	NA	NA	NA	NA	NA	NA	NA	NA	NA	NA	NA	NA	NA	NA	NA	NA	FALSE	FALSE
ON563414.3	19766	19766	+	CAGE	1	FALSE	FALSE	NA	NA	FALSE	NA	NA	NA	NA	NA	NA	NA	NA	FALSE	NA	NA	NA	NA	NA	NA	NA	NA	NA	NA	NA	NA	NA	NA	NA	NA	NA	FALSE	FALSE
ON563414.3	20276	20276	+	CAGE	1	FALSE	TRUE	20286	3	FALSE	NA	NA	NA	NA	NA	NA	NA	NA	FALSE	NA	NA	NA	NA	NA	NA	NA	NA	NA	NA	NA	NA	NA	NA	NA	NA	NA	FALSE	TRUE
ON563414.3	20489	20489	+	CAGE	1	FALSE	FALSE	NA	NA	FALSE	NA	NA	NA	NA	NA	NA	NA	NA	FALSE	NA	NA	NA	NA	NA	NA	NA	NA	NA	NA	NA	NA	NA	NA	NA	NA	NA	FALSE	FALSE
ON563414.3	20722	20722	+	CAGE	1	FALSE	TRUE	NA	NA	FALSE	NA	NA	NA	NA	NA	NA	NA	NA	FALSE	NA	NA	NA	NA	NA	NA	NA	NA	NA	NA	NA	NA	NA	NA	NA	NA	NA	FALSE	FALSE
ON563414.3	21513	21513	+	CAGE	1	FALSE	FALSE	NA	NA	TRUE	21485	12.711	2.45e-05	0.056	10000	21485	21485	21485	TRUE	21485	12.711	2.45e-05	0.056	10000	21485	21485	21485	NA	NA	NA	NA	NA	NA	NA	NA	NA	FALSE	FALSE
ON563414.3	22583	22583	+	CAGE	4	TRUE	TRUE	22583; 22585	10	TRUE	22555	10.6303	3.76e-05	0.148	10000	22555	22555	22555	TRUE	22555	10.6303	3.76e-05	0.148	10000	22555	22555	22555	NA	NA	NA	NA	NA	NA	NA	NA	NA	FALSE	TRUE
ON563414.3	23203	23203	+	CAGE	2	FALSE	FALSE	NA	NA	FALSE	NA	NA	NA	NA	NA	NA	NA	NA	FALSE	NA	NA	NA	NA	NA	NA	NA	NA	NA	NA	NA	NA	NA	NA	NA	NA	NA	FALSE	FALSE
ON563414.3	23254	23254	+	CAGE	1	FALSE	FALSE	NA	NA	TRUE	23221	11.9075	8.55e-05	0.056	10000	23221	23221	23221	TRUE	23221	11.9075	8.55e-05	0.056	10000	23221	23221	23221	NA	NA	NA	NA	NA	NA	NA	NA	NA	FALSE	FALSE
ON563414.3	23274	23274	+	CAGE	2	FALSE	TRUE	23283	2	TRUE	23221	11.9075	8.55e-05	0.056	10000	23221	23221	23221	FALSE	NA	NA	NA	NA	NA	NA	NA	NA	NA	NA	NA	NA	NA	NA	NA	NA	NA	FALSE	TRUE
ON563414.3	23466	23466	+	CAGE	1	FALSE	TRUE	23475	2	FALSE	NA	NA	NA	NA	NA	NA	NA	NA	FALSE	NA	NA	NA	NA	NA	NA	NA	NA	NA	NA	NA	NA	NA	NA	NA	NA	NA	FALSE	TRUE
ON563414.3	23565	23565	+	CAGE	1	FALSE	TRUE	23568; 23576	6	FALSE	NA	NA	NA	NA	NA	NA	NA	NA	FALSE	NA	NA	NA	NA	NA	NA	NA	NA	NA	NA	NA	NA	NA	NA	NA	NA	NA	FALSE	TRUE
ON563414.3	23566	23566	+	CAGE	1	FALSE	TRUE	23568; 23576	6	FALSE	NA	NA	NA	NA	NA	NA	NA	NA	FALSE	NA	NA	NA	NA	NA	NA	NA	NA	NA	NA	NA	NA	NA	NA	NA	NA	NA	FALSE	TRUE
ON563414.3	23567	23567	+	CAGE	1	FALSE	TRUE	23568; 23576	6	FALSE	NA	NA	NA	NA	NA	NA	NA	NA	FALSE	NA	NA	NA	NA	NA	NA	NA	NA	NA	NA	NA	NA	NA	NA	NA	NA	NA	FALSE	TRUE
ON563414.3	23618	23618	+	CAGE	1	FALSE	FALSE	NA	NA	FALSE	NA	NA	NA	NA	NA	NA	NA	NA	FALSE	NA	NA	NA	NA	NA	NA	NA	NA	NA	NA	NA	NA	NA	NA	NA	NA	NA	FALSE	FALSE
ON563414.3	23655	23655	+	CAGE	1	FALSE	TRUE	23657	2	FALSE	NA	NA	NA	NA	NA	NA	NA	NA	FALSE	NA	NA	NA	NA	NA	NA	NA	NA	NA	NA	NA	NA	NA	NA	NA	NA	NA	FALSE	TRUE
ON563414.3	23676	23676	+	CAGE	1	FALSE	TRUE	23681; 23687	4	FALSE	NA	NA	NA	NA	NA	NA	NA	NA	FALSE	NA	NA	NA	NA	NA	NA	NA	NA	NA	NA	NA	NA	NA	NA	NA	NA	NA	FALSE	TRUE
ON563414.3	24099	24099	+	CAGE	1	FALSE	TRUE	NA	NA	FALSE	NA	NA	NA	NA	NA	NA	NA	NA	FALSE	NA	NA	NA	NA	NA	NA	NA	NA	NA	NA	NA	NA	NA	NA	NA	NA	NA	FALSE	FALSE
ON563414.3	24113	24113	+	CAGE	1	FALSE	TRUE	24124	2	FALSE	NA	NA	NA	NA	NA	NA	NA	NA	FALSE	NA	NA	NA	NA	NA	NA	NA	NA	NA	NA	NA	NA	NA	NA	NA	NA	NA	FALSE	TRUE
ON563414.3	24145	24145	+	CAGE	1	FALSE	TRUE	24156	2	FALSE	NA	NA	NA	NA	NA	NA	NA	NA	FALSE	NA	NA	NA	NA	NA	NA	NA	NA	NA	NA	NA	NA	NA	NA	NA	NA	NA	FALSE	TRUE
ON563414.3	24150	24150	+	CAGE	1	FALSE	TRUE	24156	2	FALSE	NA	NA	NA	NA	NA	NA	NA	NA	FALSE	NA	NA	NA	NA	NA	NA	NA	NA	NA	NA	NA	NA	NA	NA	NA	NA	NA	FALSE	TRUE
ON563414.3	24222	24222	+	CAGE	1	FALSE	FALSE	NA	NA	TRUE	24161	11.1387	9.31e-05	0.056	10000	24161	24161	24161	FALSE	NA	NA	NA	NA	NA	NA	NA	NA	NA	NA	NA	NA	NA	NA	NA	NA	NA	FALSE	FALSE
ON563414.3	24239	24239	+	CAGE	1	FALSE	FALSE	NA	NA	TRUE	24161	11.1387	9.31e-05	0.056	10000	24161	24161	24161	FALSE	NA	NA	NA	NA	NA	NA	NA	NA	NA	NA	NA	NA	NA	NA	NA	NA	NA	FALSE	FALSE
ON563414.3	24394	24394	+	CAGE	1	FALSE	TRUE	24405	2	FALSE	NA	NA	NA	NA	NA	NA	NA	NA	FALSE	NA	NA	NA	NA	NA	NA	NA	NA	NA	NA	NA	NA	NA	NA	NA	NA	NA	FALSE	TRUE
ON563414.3	24446	24446	+	CAGE	1	FALSE	TRUE	24455	2	FALSE	NA	NA	NA	NA	NA	NA	NA	NA	FALSE	NA	NA	NA	NA	NA	NA	NA	NA	NA	NA	NA	NA	NA	NA	NA	NA	NA	FALSE	TRUE
ON563414.3	24676	24676	+	CAGE	1	FALSE	TRUE	24677	2	FALSE	NA	NA	NA	NA	NA	NA	NA	NA	FALSE	NA	NA	NA	NA	NA	NA	NA	NA	NA	NA	NA	NA	NA	NA	NA	NA	NA	FALSE	TRUE
ON563414.3	24813	24813	+	CAGE	1	FALSE	FALSE	NA	NA	FALSE	NA	NA	NA	NA	NA	NA	NA	NA	FALSE	NA	NA	NA	NA	NA	NA	NA	NA	NA	NA	NA	NA	NA	NA	NA	NA	NA	FALSE	FALSE
ON563414.3	25144	25144	+	CAGE	1	FALSE	FALSE	NA	NA	FALSE	NA	NA	NA	NA	NA	NA	NA	NA	FALSE	NA	NA	NA	NA	NA	NA	NA	NA	NA	NA	NA	NA	NA	NA	NA	NA	NA	FALSE	FALSE
ON563414.3	25163	25163	+	CAGE	1	FALSE	TRUE	NA	NA	FALSE	NA	NA	NA	NA	NA	NA	NA	NA	FALSE	NA	NA	NA	NA	NA	NA	NA	NA	NA	NA	NA	NA	NA	NA	NA	NA	NA	FALSE	FALSE
ON563414.3	25258	25258	+	CAGE	1	FALSE	FALSE	NA	NA	FALSE	NA	NA	NA	NA	NA	NA	NA	NA	FALSE	NA	NA	NA	NA	NA	NA	NA	NA	NA	NA	NA	NA	NA	NA	NA	NA	NA	FALSE	FALSE
ON563414.3	25711	25711	+	CAGE	2	FALSE	FALSE	NA	NA	TRUE	25692	10.3765	9.64e-05	0.0507	10000	25692	25692	25692	TRUE	25692	10.3765	9.64e-05	0.0507	10000	25692	25692	25692	NA	NA	NA	NA	NA	NA	NA	NA	NA	TRUE	FALSE
ON563414.3	25942	25942	+	CAGE	2	FALSE	FALSE	NA	NA	FALSE	NA	NA	NA	NA	NA	NA	NA	NA	FALSE	NA	NA	NA	NA	NA	NA	NA	NA	NA	NA	NA	NA	NA	NA	NA	NA	NA	FALSE	FALSE
ON563414.3	26399	26399	+	CAGE	1	FALSE	FALSE	NA	NA	TRUE	26380; 26380	12.3642; 12.3642	6.83e-06; 6.83e-06	0.026; 0.0395	1E04; 1E05	26380; 26380	26380; 26380	26380	TRUE	26380; 26380	12.3642; 12.3642	6.83e-06; 6.83e-06	0.026; 0.0395	1E04; 1E05	26380; 26380	26380; 26380	26380	NA	NA	NA	NA	NA	NA	NA	NA	NA	TRUE	FALSE
ON563414.3	26753	26753	+	CAGE	1	FALSE	FALSE	NA	NA	FALSE	NA	NA	NA	NA	NA	NA	NA	NA	FALSE	NA	NA	NA	NA	NA	NA	NA	NA	NA	NA	NA	NA	NA	NA	NA	NA	NA	FALSE	FALSE
ON563414.3	27031	27031	+	CAGE	1	FALSE	FALSE	NA	NA	FALSE	NA	NA	NA	NA	NA	NA	NA	NA	FALSE	NA	NA	NA	NA	NA	NA	NA	NA	NA	NA	NA	NA	NA	NA	NA	NA	NA	FALSE	FALSE
ON563414.3	27353	27353	+	CAGE	1	FALSE	FALSE	NA	NA	FALSE	NA	NA	NA	NA	NA	NA	NA	NA	FALSE	NA	NA	NA	NA	NA	NA	NA	NA	NA	NA	NA	NA	NA	NA	NA	NA	NA	FALSE	FALSE
ON563414.3	28038	28038	+	CAGE	1	FALSE	FALSE	NA	NA	TRUE	28037	11.659	8.79e-05	0.056	10000	28037	28037	28037	TRUE	28037	11.659	8.79e-05	0.056	10000	28037	28037	28037	NA	NA	NA	NA	NA	NA	NA	NA	NA	TRUE	FALSE
ON563414.3	28060	28060	+	CAGE	2	FALSE	TRUE	NA	NA	TRUE	28037; 28039; 28039	11.659; 14.4588; 14.4588	8.79e-05; 4.57e-06; 4.57e-06	0.056; 0.0127; 0.0127	1E04; 1E04; 1E05	28039; 28039	28039; 28039	28039; 28039	TRUE	28037; 28039; 28039	11.659; 14.4588; 14.4588	8.79e-05; 4.57e-06; 4.57e-06	0.056; 0.0127; 0.0127	1E04; 1E04; 1E05	28039; 28039	28039; 28039	28039; 28039	NA	NA	NA	NA	NA	NA	NA	NA	NA	TRUE	FALSE
ON563414.3	28061	28061	+	CAGE	2	FALSE	TRUE	NA	NA	TRUE	28037; 28039; 28039	11.659; 14.4588; 14.4588	8.79e-05; 4.57e-06; 4.57e-06	0.056; 0.0127; 0.0127	1E04; 1E04; 1E05	28039; 28039	28039; 28039	28039; 28039	TRUE	28037; 28039; 28039	11.659; 14.4588; 14.4588	8.79e-05; 4.57e-06; 4.57e-06	0.056; 0.0127; 0.0127	1E04; 1E04; 1E05	28039; 28039	28039; 28039	28039; 28039	NA	NA	NA	NA	NA	NA	NA	NA	NA	TRUE	FALSE
ON563414.3	28066	28066	+	CAGE	61	TRUE	TRUE	28076	2	TRUE	28037; 28039; 28039	11.659; 14.4588; 14.4588	8.79e-05; 4.57e-06; 4.57e-06	0.056; 0.0127; 0.0127	1E04; 1E04; 1E05	28039; 28039	28039; 28039	28039; 28039	TRUE	28037; 28039; 28039	11.659; 14.4588; 14.4588	8.79e-05; 4.57e-06; 4.57e-06	0.056; 0.0127; 0.0127	1E04; 1E04; 1E05	28039; 28039	28039; 28039	28039; 28039	NA	NA	NA	NA	NA	NA	NA	NA	NA	FALSE	TRUE
ON563414.3	28067	28067	+	CAGE	5	FALSE	TRUE	28076	2	TRUE	28037; 28039; 28039	11.659; 14.4588; 14.4588	8.79e-05; 4.57e-06; 4.57e-06	0.056; 0.0127; 0.0127	1E04; 1E04; 1E05	28039; 28039	28039; 28039	28039; 28039	TRUE	28037; 28039; 28039	11.659; 14.4588; 14.4588	8.79e-05; 4.57e-06; 4.57e-06	0.056; 0.0127; 0.0127	1E04; 1E04; 1E05	28039; 28039	28039; 28039	28039; 28039	NA	NA	NA	NA	NA	NA	NA	NA	NA	FALSE	TRUE
ON563414.3	28074	28074	+	CAGE	37	FALSE	TRUE	28076	2	TRUE	28037; 28039; 28039	11.659; 14.4588; 14.4588	8.79e-05; 4.57e-06; 4.57e-06	0.056; 0.0127; 0.0127	1E04; 1E04; 1E05	28039; 28039	28039; 28039	28039; 28039	TRUE	28037; 28039; 28039	11.659; 14.4588; 14.4588	8.79e-05; 4.57e-06; 4.57e-06	0.056; 0.0127; 0.0127	1E04; 1E04; 1E05	28039; 28039	28039; 28039	28039; 28039	NA	NA	NA	NA	NA	NA	NA	NA	NA	FALSE	TRUE
ON563414.3	28075	28075	+	CAGE	4	FALSE	TRUE	28076	2	TRUE	28037; 28039; 28039	11.659; 14.4588; 14.4588	8.79e-05; 4.57e-06; 4.57e-06	0.056; 0.0127; 0.0127	1E04; 1E04; 1E05	28039; 28039	28039; 28039	28039; 28039	TRUE	28037; 28039; 28039	11.659; 14.4588; 14.4588	8.79e-05; 4.57e-06; 4.57e-06	0.056; 0.0127; 0.0127	1E04; 1E04; 1E05	28039; 28039	28039; 28039	28039; 28039	NA	NA	NA	NA	NA	NA	NA	NA	NA	FALSE	TRUE
ON563414.3	28076	28076	+	CAGE	8	FALSE	TRUE	28076	2	TRUE	28037; 28039; 28039	11.659; 14.4588; 14.4588	8.79e-05; 4.57e-06; 4.57e-06	0.056; 0.0127; 0.0127	1E04; 1E04; 1E05	28039; 28039	28039; 28039	28039; 28039	TRUE	28037; 28039; 28039	11.659; 14.4588; 14.4588	8.79e-05; 4.57e-06; 4.57e-06	0.056; 0.0127; 0.0127	1E04; 1E04; 1E05	28039; 28039	28039; 28039	28039; 28039	NA	NA	NA	NA	NA	NA	NA	NA	NA	FALSE	TRUE
ON563414.3	28077	28077	+	CAGE	1	FALSE	TRUE	NA	NA	TRUE	28037; 28039; 28039	11.659; 14.4588; 14.4588	8.79e-05; 4.57e-06; 4.57e-06	0.056; 0.0127; 0.0127	1E04; 1E04; 1E05	28039; 28039	28039; 28039	28039; 28039	TRUE	28037; 28039; 28039	11.659; 14.4588; 14.4588	8.79e-05; 4.57e-06; 4.57e-06	0.056; 0.0127; 0.0127	1E04; 1E04; 1E05	28039; 28039	28039; 28039	28039; 28039	NA	NA	NA	NA	NA	NA	NA	NA	NA	FALSE	FALSE
ON563414.3	28078	28078	+	CAGE	9	FALSE	TRUE	28089	4	TRUE	28037; 28039; 28039	11.659; 14.4588; 14.4588	8.79e-05; 4.57e-06; 4.57e-06	0.056; 0.0127; 0.0127	1E04; 1E04; 1E05	28039; 28039	28039; 28039	28039; 28039	TRUE	28039; 28039	14.4588; 14.4588	4.57e-06; 4.57e-06	0.0127; 0.0127	1E04; 1E05	28039; 28039	28039; 28039	28039; 28039	NA	NA	NA	NA	NA	NA	NA	NA	NA	FALSE	TRUE
ON563414.3	28102	28102	+	CAGE	1	FALSE	FALSE	NA	NA	TRUE	28037; 28039; 28039	11.659; 14.4588; 14.4588	8.79e-05; 4.57e-06; 4.57e-06	0.056; 0.0127; 0.0127	1E04; 1E04; 1E05	28039; 28039	28039; 28039	28039; 28039	FALSE	NA	NA	NA	NA	NA	NA	NA	NA	NA	NA	NA	NA	NA	NA	NA	NA	NA	FALSE	FALSE
ON563414.3	28107	28107	+	CAGE	9	FALSE	FALSE	NA	NA	TRUE	28037; 28039; 28039	11.659; 14.4588; 14.4588	8.79e-05; 4.57e-06; 4.57e-06	0.056; 0.0127; 0.0127	1E04; 1E04; 1E05	28039; 28039	28039; 28039	28039; 28039	FALSE	NA	NA	NA	NA	NA	NA	NA	NA	NA	NA	NA	NA	NA	NA	NA	NA	NA	FALSE	FALSE
ON563414.3	28122	28122	+	CAGE	1	FALSE	FALSE	NA	NA	TRUE	28037; 28039; 28039	11.659; 14.4588; 14.4588	8.79e-05; 4.57e-06; 4.57e-06	0.056; 0.0127; 0.0127	1E04; 1E04; 1E05	28039; 28039	28039; 28039	28039; 28039	FALSE	NA	NA	NA	NA	NA	NA	NA	NA	NA	NA	NA	NA	NA	NA	NA	NA	NA	FALSE	FALSE
ON563414.3	28156	28156	+	CAGE	1	FALSE	FALSE	NA	NA	FALSE	NA	NA	NA	NA	NA	NA	NA	NA	FALSE	NA	NA	NA	NA	NA	NA	NA	NA	NA	NA	NA	NA	NA	NA	NA	NA	NA	FALSE	FALSE
ON563414.3	28237	28237	+	CAGE	1	FALSE	FALSE	NA	NA	FALSE	NA	NA	NA	NA	NA	NA	NA	NA	FALSE	NA	NA	NA	NA	NA	NA	NA	NA	NA	NA	NA	NA	NA	NA	NA	NA	NA	FALSE	FALSE
ON563414.3	28354	28354	+	CAGE	1	FALSE	FALSE	NA	NA	FALSE	NA	NA	NA	NA	NA	NA	NA	NA	FALSE	NA	NA	NA	NA	NA	NA	NA	NA	NA	NA	NA	NA	NA	NA	NA	NA	NA	FALSE	FALSE
ON563414.3	28468	28468	+	CAGE	2	FALSE	FALSE	NA	NA	TRUE	28436; 28436	12.3642; 12.3642	6.83e-06; 6.83e-06	0.026; 0.0395	1E04; 1E05	28436; 28436	28436; 28436	28436	TRUE	28436; 28436	12.3642; 12.3642	6.83e-06; 6.83e-06	0.026; 0.0395	1E04; 1E05	28436; 28436	28436; 28436	28436	NA	NA	NA	NA	NA	NA	NA	NA	NA	FALSE	FALSE
ON563414.3	28545	28545	+	CAGE	1	FALSE	FALSE	NA	NA	TRUE	28532	7.16763	6.36e-05	0.0513	10000	28532	28532	28532	TRUE	28532	7.16763	6.36e-05	0.0513	10000	28532	28532	28532	NA	NA	NA	NA	NA	NA	NA	NA	NA	TRUE	FALSE
ON563414.3	28559	28559	+	CAGE	2	FALSE	FALSE	NA	NA	TRUE	28532	7.16763	6.36e-05	0.0513	10000	28532	28532	28532	TRUE	28532	7.16763	6.36e-05	0.0513	10000	28532	28532	28532	NA	NA	NA	NA	NA	NA	NA	NA	NA	FALSE	FALSE
ON563414.3	28562	28562	+	CAGE	1	FALSE	FALSE	NA	NA	TRUE	28532	7.16763	6.36e-05	0.0513	10000	28532	28532	28532	TRUE	28532	7.16763	6.36e-05	0.0513	10000	28532	28532	28532	NA	NA	NA	NA	NA	NA	NA	NA	NA	FALSE	FALSE
ON563414.3	28632	28632	+	CAGE	1	FALSE	FALSE	NA	NA	TRUE	28532; 28619	7.16763; 10.1212	6.36e-05; 6.35e-05	0.0513; 0.153	1E04; 1E04	28619	28619	28532	TRUE	28619	10.1212	6.35e-05	0.153	10000	28619	28619	28619	NA	NA	NA	NA	NA	NA	NA	NA	NA	TRUE	FALSE
ON563414.3	29037	29037	+	CAGE	1	FALSE	TRUE	29046; 29048	5	TRUE	28944	6.69364	8.35e-05	0.0513	10000	28944	28944	28944	FALSE	NA	NA	NA	NA	NA	NA	NA	NA	NA	NA	NA	NA	NA	NA	NA	NA	NA	FALSE	TRUE
ON563414.3	29193	29193	+	CAGE	2	FALSE	TRUE	NA	NA	FALSE	NA	NA	NA	NA	NA	NA	NA	NA	FALSE	NA	NA	NA	NA	NA	NA	NA	NA	NA	NA	NA	NA	NA	NA	NA	NA	NA	FALSE	FALSE
ON563414.3	29237	29237	+	CAGE	1	FALSE	TRUE	29238; 29247	5	FALSE	NA	NA	NA	NA	NA	NA	NA	NA	FALSE	NA	NA	NA	NA	NA	NA	NA	NA	NA	NA	NA	NA	NA	NA	NA	NA	NA	FALSE	TRUE
ON563414.3	29444	29444	+	CAGE	4	TRUE	TRUE	NA	NA	FALSE	NA	NA	NA	NA	NA	NA	NA	NA	FALSE	NA	NA	NA	NA	NA	NA	NA	NA	NA	NA	NA	NA	NA	NA	NA	NA	NA	FALSE	FALSE
ON563414.3	29645	29645	+	CAGE	1	FALSE	TRUE	29654	2	FALSE	NA	NA	NA	NA	NA	NA	NA	NA	FALSE	NA	NA	NA	NA	NA	NA	NA	NA	NA	NA	NA	NA	NA	NA	NA	NA	NA	FALSE	TRUE
ON563414.3	29673	29673	+	CAGE	1	FALSE	TRUE	29676	2	FALSE	NA	NA	NA	NA	NA	NA	NA	NA	FALSE	NA	NA	NA	NA	NA	NA	NA	NA	NA	NA	NA	NA	NA	NA	NA	NA	NA	FALSE	TRUE
ON563414.3	29811	29811	+	CAGE	1	FALSE	TRUE	29817	2	TRUE	29723; 29734	8.01734; 11.3988	3.49e-05; 9.17e-05	0.0476; 0.056	1E04; 1E04	29734	29723	29723	FALSE	NA	NA	NA	NA	NA	NA	NA	NA	NA	NA	NA	NA	NA	NA	NA	NA	NA	FALSE	TRUE
ON563414.3	29892	29892	+	CAGE	1	FALSE	TRUE	NA	NA	FALSE	NA	NA	NA	NA	NA	NA	NA	NA	FALSE	NA	NA	NA	NA	NA	NA	NA	NA	NA	NA	NA	NA	NA	NA	NA	NA	NA	FALSE	FALSE
ON563414.3	29905	29905	+	CAGE	1	FALSE	TRUE	29915	2	FALSE	NA	NA	NA	NA	NA	NA	NA	NA	FALSE	NA	NA	NA	NA	NA	NA	NA	NA	NA	NA	NA	NA	NA	NA	NA	NA	NA	FALSE	TRUE
ON563414.3	29909	29909	+	CAGE	3	TRUE	TRUE	29915	2	FALSE	NA	NA	NA	NA	NA	NA	NA	NA	FALSE	NA	NA	NA	NA	NA	NA	NA	NA	NA	NA	NA	NA	NA	NA	NA	NA	NA	FALSE	TRUE
ON563414.3	29912	29912	+	CAGE	1	FALSE	TRUE	29915	2	FALSE	NA	NA	NA	NA	NA	NA	NA	NA	FALSE	NA	NA	NA	NA	NA	NA	NA	NA	NA	NA	NA	NA	NA	NA	NA	NA	NA	FALSE	TRUE
ON563414.3	30271	30271	+	CAGE	1	FALSE	FALSE	NA	NA	FALSE	NA	NA	NA	NA	NA	NA	NA	NA	FALSE	NA	NA	NA	NA	NA	NA	NA	NA	NA	NA	NA	NA	NA	NA	NA	NA	NA	FALSE	FALSE
ON563414.3	30304	30304	+	CAGE	1	FALSE	FALSE	NA	NA	FALSE	NA	NA	NA	NA	NA	NA	NA	NA	FALSE	NA	NA	NA	NA	NA	NA	NA	NA	NA	NA	NA	NA	NA	NA	NA	NA	NA	FALSE	FALSE
ON563414.3	30863	30863	+	CAGE	1	FALSE	FALSE	NA	NA	FALSE	NA	NA	NA	NA	NA	NA	NA	NA	FALSE	NA	NA	NA	NA	NA	NA	NA	NA	NA	NA	NA	NA	NA	NA	NA	NA	NA	FALSE	FALSE
ON563414.3	30902	30902	+	CAGE	1	FALSE	FALSE	NA	NA	FALSE	NA	NA	NA	NA	NA	NA	NA	NA	FALSE	NA	NA	NA	NA	NA	NA	NA	NA	NA	NA	NA	NA	NA	NA	NA	NA	NA	FALSE	FALSE
ON563414.3	30907	30907	+	CAGE	1	FALSE	FALSE	NA	NA	FALSE	NA	NA	NA	NA	NA	NA	NA	NA	FALSE	NA	NA	NA	NA	NA	NA	NA	NA	NA	NA	NA	NA	NA	NA	NA	NA	NA	FALSE	FALSE
ON563414.3	30922	30922	+	CAGE	1	FALSE	FALSE	NA	NA	FALSE	NA	NA	NA	NA	NA	NA	NA	NA	FALSE	NA	NA	NA	NA	NA	NA	NA	NA	NA	NA	NA	NA	NA	NA	NA	NA	NA	FALSE	FALSE
ON563414.3	31081	31081	+	CAGE	1	FALSE	FALSE	NA	NA	FALSE	NA	NA	NA	NA	NA	NA	NA	NA	FALSE	NA	NA	NA	NA	NA	NA	NA	NA	NA	NA	NA	NA	NA	NA	NA	NA	NA	FALSE	FALSE
ON563414.3	31241	31241	+	CAGE	1	FALSE	FALSE	NA	NA	FALSE	NA	NA	NA	NA	NA	NA	NA	NA	FALSE	NA	NA	NA	NA	NA	NA	NA	NA	NA	NA	NA	NA	NA	NA	NA	NA	NA	FALSE	FALSE
ON563414.3	31352	31352	+	CAGE	1	FALSE	FALSE	NA	NA	FALSE	NA	NA	NA	NA	NA	NA	NA	NA	FALSE	NA	NA	NA	NA	NA	NA	NA	NA	NA	NA	NA	NA	NA	NA	NA	NA	NA	FALSE	FALSE
ON563414.3	31513	31513	+	CAGE	1	FALSE	TRUE	NA	NA	FALSE	NA	NA	NA	NA	NA	NA	NA	NA	FALSE	NA	NA	NA	NA	NA	NA	NA	NA	NA	NA	NA	NA	NA	NA	NA	NA	NA	FALSE	FALSE
ON563414.3	31638	31638	+	CAGE	2	FALSE	TRUE	31649	3	FALSE	NA	NA	NA	NA	NA	NA	NA	NA	FALSE	NA	NA	NA	NA	NA	NA	NA	NA	NA	NA	NA	NA	NA	NA	NA	NA	NA	FALSE	TRUE
ON563414.3	32082	32082	+	CAGE	1	FALSE	FALSE	NA	NA	TRUE	31998; 32000	11.9075; 11.9191	8.55e-05; 8.02e-05	0.056; 0.056	1E04; 1E04	32000	32000	31998; 32000	FALSE	NA	NA	NA	NA	NA	NA	NA	NA	NA	NA	NA	NA	NA	NA	NA	NA	NA	FALSE	FALSE
ON563414.3	32200	32200	+	CAGE	1	FALSE	FALSE	NA	NA	FALSE	NA	NA	NA	NA	NA	NA	NA	NA	FALSE	NA	NA	NA	NA	NA	NA	NA	NA	NA	NA	NA	NA	NA	NA	NA	NA	NA	FALSE	FALSE
ON563414.3	32291	32291	+	CAGE	1	FALSE	FALSE	NA	NA	FALSE	NA	NA	NA	NA	NA	NA	NA	NA	FALSE	NA	NA	NA	NA	NA	NA	NA	NA	NA	NA	NA	NA	NA	NA	NA	NA	NA	FALSE	FALSE
ON563414.3	32294	32294	+	CAGE	10	TRUE	FALSE	NA	NA	FALSE	NA	NA	NA	NA	NA	NA	NA	NA	FALSE	NA	NA	NA	NA	NA	NA	NA	NA	NA	NA	NA	NA	NA	NA	NA	NA	NA	FALSE	FALSE
ON563414.3	32343	32343	+	CAGE	1	FALSE	FALSE	NA	NA	FALSE	NA	NA	NA	NA	NA	NA	NA	NA	FALSE	NA	NA	NA	NA	NA	NA	NA	NA	NA	NA	NA	NA	NA	NA	NA	NA	NA	FALSE	FALSE
ON563414.3	32393	32393	+	CAGE	1	FALSE	FALSE	NA	NA	FALSE	NA	NA	NA	NA	NA	NA	NA	NA	FALSE	NA	NA	NA	NA	NA	NA	NA	NA	NA	NA	NA	NA	NA	NA	NA	NA	NA	FALSE	FALSE
ON563414.3	32727	32727	+	CAGE	1	FALSE	FALSE	NA	NA	FALSE	NA	NA	NA	NA	NA	NA	NA	NA	FALSE	NA	NA	NA	NA	NA	NA	NA	NA	NA	NA	NA	NA	NA	NA	NA	NA	NA	FALSE	FALSE
ON563414.3	33312	33312	+	CAGE	1	FALSE	TRUE	NA	NA	FALSE	NA	NA	NA	NA	NA	NA	NA	NA	FALSE	NA	NA	NA	NA	NA	NA	NA	NA	NA	NA	NA	NA	NA	NA	NA	NA	NA	FALSE	FALSE
ON563414.3	33466	33466	+	CAGE	1	FALSE	TRUE	33467; 33468; 33471; 33472; 33473; 33475; 33476; 33477	56	TRUE	33383; 33411	11.9306; 11.659	7.48e-05; 8.79e-05	0.056; 0.056	1E04; 1E04	33383	33383	33383; 33411	FALSE	NA	NA	NA	NA	NA	NA	NA	NA	NA	NA	NA	NA	NA	NA	NA	NA	NA	FALSE	TRUE
ON563414.3	33704	33704	+	CAGE	2	FALSE	TRUE	33704	2	FALSE	NA	NA	NA	NA	NA	NA	NA	NA	FALSE	NA	NA	NA	NA	NA	NA	NA	NA	NA	NA	NA	NA	NA	NA	NA	NA	NA	FALSE	TRUE
ON563414.3	33712	33712	+	CAGE	1	FALSE	FALSE	NA	NA	FALSE	NA	NA	NA	NA	NA	NA	NA	NA	FALSE	NA	NA	NA	NA	NA	NA	NA	NA	NA	NA	NA	NA	NA	NA	NA	NA	NA	FALSE	FALSE
ON563414.3	33717	33717	+	CAGE	5	TRUE	FALSE	NA	NA	FALSE	NA	NA	NA	NA	NA	NA	NA	NA	FALSE	NA	NA	NA	NA	NA	NA	NA	NA	NA	NA	NA	NA	NA	NA	NA	NA	NA	FALSE	FALSE
ON563414.3	33753	33753	+	CAGE	2	FALSE	TRUE	33756; 33757; 33763	6	FALSE	NA	NA	NA	NA	NA	NA	NA	NA	FALSE	NA	NA	NA	NA	NA	NA	NA	NA	NA	NA	NA	NA	NA	NA	NA	NA	NA	FALSE	TRUE
ON563414.3	33756	33756	+	CAGE	1	FALSE	TRUE	33756; 33757; 33763	6	FALSE	NA	NA	NA	NA	NA	NA	NA	NA	FALSE	NA	NA	NA	NA	NA	NA	NA	NA	NA	NA	NA	NA	NA	NA	NA	NA	NA	FALSE	TRUE
ON563414.3	33852	33852	+	CAGE	1	FALSE	TRUE	NA	NA	FALSE	NA	NA	NA	NA	NA	NA	NA	NA	FALSE	NA	NA	NA	NA	NA	NA	NA	NA	NA	NA	NA	NA	NA	NA	NA	NA	NA	FALSE	FALSE
ON563414.3	33902	33902	+	CAGE	26	TRUE	TRUE	33902; 33904; 33907	13	TRUE	33874; 33874; 33888	14.1333; 14.1333; 12.4451	9.41e-06; 9.41e-06; 4.51e-05	0.0621; 0.079; 0.056	1E04; 1E05; 1E04	33874; 33874	33874; 33874	33888	TRUE	33874; 33874; 33888	14.1333; 14.1333; 12.4451	9.41e-06; 9.41e-06; 4.51e-05	0.0621; 0.079; 0.056	1E04; 1E05; 1E04	33874; 33874	33874; 33874	33888	NA	NA	NA	NA	NA	NA	NA	NA	NA	TRUE	TRUE
ON563414.3	33952	33952	+	CAGE	1	FALSE	TRUE	NA	NA	TRUE	33874; 33874; 33888	14.1333; 14.1333; 12.4451	9.41e-06; 9.41e-06; 4.51e-05	0.0621; 0.079; 0.056	1E04; 1E05; 1E04	33874; 33874	33874; 33874	33888	FALSE	NA	NA	NA	NA	NA	NA	NA	NA	NA	NA	NA	NA	NA	NA	NA	NA	NA	FALSE	FALSE
ON563414.3	33989	33989	+	CAGE	1	FALSE	FALSE	NA	NA	FALSE	NA	NA	NA	NA	NA	NA	NA	NA	FALSE	NA	NA	NA	NA	NA	NA	NA	NA	NA	NA	NA	NA	NA	NA	NA	NA	NA	FALSE	FALSE
ON563414.3	33996	33996	+	CAGE	1	FALSE	TRUE	NA	NA	FALSE	NA	NA	NA	NA	NA	NA	NA	NA	FALSE	NA	NA	NA	NA	NA	NA	NA	NA	NA	NA	NA	NA	NA	NA	NA	NA	NA	FALSE	FALSE
ON563414.3	33997	33997	+	CAGE	1	FALSE	TRUE	NA	NA	FALSE	NA	NA	NA	NA	NA	NA	NA	NA	FALSE	NA	NA	NA	NA	NA	NA	NA	NA	NA	NA	NA	NA	NA	NA	NA	NA	NA	FALSE	FALSE
ON563414.3	34089	34089	+	CAGE	1	FALSE	TRUE	34089; 34090; 34091; 34093; 34094; 34095; 34096; 34097; 34098; 34099; 34100	141	TRUE	34043	13.3576	1.1e-05	0.0621	10000	34043	34043	34043	FALSE	NA	NA	NA	NA	NA	NA	NA	NA	NA	NA	NA	NA	NA	NA	NA	NA	NA	FALSE	TRUE
ON563414.3	34141	34141	+	CAGE	1	FALSE	FALSE	NA	NA	TRUE	34043	13.3576	1.1e-05	0.0621	10000	34043	34043	34043	FALSE	NA	NA	NA	NA	NA	NA	NA	NA	NA	NA	NA	NA	NA	NA	NA	NA	NA	FALSE	FALSE
ON563414.3	34142	34142	+	CAGE	4	TRUE	FALSE	NA	NA	TRUE	34043	13.3576	1.1e-05	0.0621	10000	34043	34043	34043	FALSE	NA	NA	NA	NA	NA	NA	NA	NA	NA	NA	NA	NA	NA	NA	NA	NA	NA	FALSE	FALSE
ON563414.3	34173	34173	+	CAGE	1	FALSE	FALSE	NA	NA	FALSE	NA	NA	NA	NA	NA	NA	NA	NA	FALSE	NA	NA	NA	NA	NA	NA	NA	NA	NA	NA	NA	NA	NA	NA	NA	NA	NA	FALSE	FALSE
ON563414.3	34181	34181	+	CAGE	1	FALSE	FALSE	NA	NA	FALSE	NA	NA	NA	NA	NA	NA	NA	NA	FALSE	NA	NA	NA	NA	NA	NA	NA	NA	NA	NA	NA	NA	NA	NA	NA	NA	NA	FALSE	FALSE
ON563414.3	34273	34273	+	CAGE	1	FALSE	FALSE	NA	NA	FALSE	NA	NA	NA	NA	NA	NA	NA	NA	FALSE	NA	NA	NA	NA	NA	NA	NA	NA	NA	NA	NA	NA	NA	NA	NA	NA	NA	FALSE	FALSE
ON563414.3	34363	34363	+	CAGE	6	TRUE	TRUE	NA	NA	FALSE	NA	NA	NA	NA	NA	NA	NA	NA	FALSE	NA	NA	NA	NA	NA	NA	NA	NA	NA	NA	NA	NA	NA	NA	NA	NA	NA	FALSE	FALSE
ON563414.3	34762	34762	+	CAGE	1	FALSE	FALSE	NA	NA	TRUE	34707; 34724	7.13873; 6.87861	6.64e-05; 7.64e-05	0.0513; 0.0513	1E04; 1E04	34707	34707	34707; 34724	TRUE	34724	6.87861	7.64e-05	0.0513	10000	34724	34724	34724	NA	NA	NA	NA	NA	NA	NA	NA	NA	FALSE	FALSE
ON563414.3	34803	34803	+	CAGE	1	FALSE	FALSE	NA	NA	TRUE	34707; 34724	7.13873; 6.87861	6.64e-05; 7.64e-05	0.0513; 0.0513	1E04; 1E04	34707	34707	34707; 34724	FALSE	NA	NA	NA	NA	NA	NA	NA	NA	NA	NA	NA	NA	NA	NA	NA	NA	NA	FALSE	FALSE
ON563414.3	34867	34867	+	CAGE	1	FALSE	FALSE	NA	NA	FALSE	NA	NA	NA	NA	NA	NA	NA	NA	FALSE	NA	NA	NA	NA	NA	NA	NA	NA	NA	NA	NA	NA	NA	NA	NA	NA	NA	FALSE	FALSE
ON563414.3	34901	34901	+	CAGE	1	FALSE	FALSE	NA	NA	FALSE	NA	NA	NA	NA	NA	NA	NA	NA	FALSE	NA	NA	NA	NA	NA	NA	NA	NA	NA	NA	NA	NA	NA	NA	NA	NA	NA	FALSE	FALSE
ON563414.3	35253	35253	+	CAGE	3	TRUE	FALSE	NA	NA	FALSE	NA	NA	NA	NA	NA	NA	NA	NA	FALSE	NA	NA	NA	NA	NA	NA	NA	NA	NA	NA	NA	NA	NA	NA	NA	NA	NA	FALSE	FALSE
ON563414.3	35254	35254	+	CAGE	1	FALSE	FALSE	NA	NA	FALSE	NA	NA	NA	NA	NA	NA	NA	NA	FALSE	NA	NA	NA	NA	NA	NA	NA	NA	NA	NA	NA	NA	NA	NA	NA	NA	NA	FALSE	FALSE
ON563414.3	35601	35601	+	CAGE	1	FALSE	FALSE	NA	NA	TRUE	35532	12.6706	1.96e-05	0.0274	10000	35532	35532	35532	FALSE	NA	NA	NA	NA	NA	NA	NA	NA	NA	NA	NA	NA	NA	NA	NA	NA	NA	FALSE	FALSE
ON563414.3	35602	35602	+	CAGE	1	FALSE	FALSE	NA	NA	TRUE	35532	12.6706	1.96e-05	0.0274	10000	35532	35532	35532	FALSE	NA	NA	NA	NA	NA	NA	NA	NA	NA	NA	NA	NA	NA	NA	NA	NA	NA	FALSE	FALSE
ON563414.3	35652	35652	+	CAGE	1	FALSE	FALSE	NA	NA	FALSE	NA	NA	NA	NA	NA	NA	NA	NA	FALSE	NA	NA	NA	NA	NA	NA	NA	NA	NA	NA	NA	NA	NA	NA	NA	NA	NA	FALSE	FALSE
ON563414.3	35653	35653	+	CAGE	1	FALSE	FALSE	NA	NA	FALSE	NA	NA	NA	NA	NA	NA	NA	NA	FALSE	NA	NA	NA	NA	NA	NA	NA	NA	NA	NA	NA	NA	NA	NA	NA	NA	NA	FALSE	FALSE
ON563414.3	35825	35825	+	CAGE	2	FALSE	FALSE	NA	NA	FALSE	NA	NA	NA	NA	NA	NA	NA	NA	FALSE	NA	NA	NA	NA	NA	NA	NA	NA	NA	NA	NA	NA	NA	NA	NA	NA	NA	FALSE	FALSE
ON563414.3	35865	35865	+	CAGE	1	FALSE	FALSE	NA	NA	TRUE	35844	11.3873	9.3e-05	0.056	10000	35844	35844	35844	TRUE	35844	11.3873	9.3e-05	0.056	10000	35844	35844	35844	NA	NA	NA	NA	NA	NA	NA	NA	NA	TRUE	FALSE
ON563414.3	35922	35922	+	CAGE	1	FALSE	FALSE	NA	NA	TRUE	35844	11.3873	9.3e-05	0.056	10000	35844	35844	35844	FALSE	NA	NA	NA	NA	NA	NA	NA	NA	NA	NA	NA	NA	NA	NA	NA	NA	NA	FALSE	FALSE
ON563414.3	35970	35970	+	CAGE	1	FALSE	FALSE	NA	NA	FALSE	NA	NA	NA	NA	NA	NA	NA	NA	FALSE	NA	NA	NA	NA	NA	NA	NA	NA	NA	NA	NA	NA	NA	NA	NA	NA	NA	FALSE	FALSE
ON563414.3	35989	35989	+	CAGE	1	FALSE	FALSE	NA	NA	FALSE	NA	NA	NA	NA	NA	NA	NA	NA	FALSE	NA	NA	NA	NA	NA	NA	NA	NA	NA	NA	NA	NA	NA	NA	NA	NA	NA	FALSE	FALSE
ON563414.3	35990	35990	+	CAGE	1	FALSE	TRUE	NA	NA	FALSE	NA	NA	NA	NA	NA	NA	NA	NA	FALSE	NA	NA	NA	NA	NA	NA	NA	NA	NA	NA	NA	NA	NA	NA	NA	NA	NA	FALSE	FALSE
ON563414.3	36210	36210	+	CAGE	1	FALSE	TRUE	36216	2	FALSE	NA	NA	NA	NA	NA	NA	NA	NA	FALSE	NA	NA	NA	NA	NA	NA	NA	NA	NA	NA	NA	NA	NA	NA	NA	NA	NA	FALSE	TRUE
ON563414.3	36279	36279	+	CAGE	1	FALSE	FALSE	NA	NA	FALSE	NA	NA	NA	NA	NA	NA	NA	NA	FALSE	NA	NA	NA	NA	NA	NA	NA	NA	NA	NA	NA	NA	NA	NA	NA	NA	NA	FALSE	FALSE
ON563414.3	36365	36365	+	CAGE	1	FALSE	FALSE	NA	NA	FALSE	NA	NA	NA	NA	NA	NA	NA	NA	FALSE	NA	NA	NA	NA	NA	NA	NA	NA	NA	NA	NA	NA	NA	NA	NA	NA	NA	FALSE	FALSE
ON563414.3	36401	36401	+	CAGE	1	FALSE	FALSE	NA	NA	FALSE	NA	NA	NA	NA	NA	NA	NA	NA	FALSE	NA	NA	NA	NA	NA	NA	NA	NA	NA	NA	NA	NA	NA	NA	NA	NA	NA	FALSE	FALSE
ON563414.3	36463	36463	+	CAGE	1	FALSE	TRUE	NA	NA	FALSE	NA	NA	NA	NA	NA	NA	NA	NA	FALSE	NA	NA	NA	NA	NA	NA	NA	NA	NA	NA	NA	NA	NA	NA	NA	NA	NA	FALSE	FALSE
ON563414.3	36666	36666	+	CAGE	1	FALSE	FALSE	NA	NA	FALSE	NA	NA	NA	NA	NA	NA	NA	NA	FALSE	NA	NA	NA	NA	NA	NA	NA	NA	NA	NA	NA	NA	NA	NA	NA	NA	NA	FALSE	FALSE
ON563414.3	36708	36708	+	CAGE	2	FALSE	FALSE	NA	NA	FALSE	NA	NA	NA	NA	NA	NA	NA	NA	FALSE	NA	NA	NA	NA	NA	NA	NA	NA	NA	NA	NA	NA	NA	NA	NA	NA	NA	FALSE	FALSE
ON563414.3	36847	36847	+	CAGE	1	FALSE	FALSE	NA	NA	FALSE	NA	NA	NA	NA	NA	NA	NA	NA	FALSE	NA	NA	NA	NA	NA	NA	NA	NA	NA	NA	NA	NA	NA	NA	NA	NA	NA	FALSE	FALSE
ON563414.3	37114	37114	+	CAGE	1	FALSE	FALSE	NA	NA	FALSE	NA	NA	NA	NA	NA	NA	NA	NA	FALSE	NA	NA	NA	NA	NA	NA	NA	NA	NA	NA	NA	NA	NA	NA	NA	NA	NA	FALSE	FALSE
ON563414.3	37563	37563	+	CAGE	1	FALSE	FALSE	NA	NA	FALSE	NA	NA	NA	NA	NA	NA	NA	NA	FALSE	NA	NA	NA	NA	NA	NA	NA	NA	NA	NA	NA	NA	NA	NA	NA	NA	NA	FALSE	FALSE
ON563414.3	37813	37813	+	CAGE	1	FALSE	FALSE	NA	NA	FALSE	NA	NA	NA	NA	NA	NA	NA	NA	FALSE	NA	NA	NA	NA	NA	NA	NA	NA	NA	NA	NA	NA	NA	NA	NA	NA	NA	FALSE	FALSE
ON563414.3	38003	38003	+	CAGE	7	TRUE	TRUE	38008; 38013	20	TRUE	37980	13.8667	1.06e-05	0.0621	10000	37980	37980	37980	TRUE	37980	13.8667	1.06e-05	0.0621	10000	37980	37980	37980	NA	NA	NA	NA	NA	NA	NA	NA	NA	TRUE	TRUE
ON563414.3	38008	38008	+	CAGE	1	FALSE	TRUE	38008; 38013	20	TRUE	37980	13.8667	1.06e-05	0.0621	10000	37980	37980	37980	TRUE	37980	13.8667	1.06e-05	0.0621	10000	37980	37980	37980	NA	NA	NA	NA	NA	NA	NA	NA	NA	FALSE	TRUE
ON563414.3	38260	38260	+	CAGE	1	FALSE	FALSE	NA	NA	FALSE	NA	NA	NA	NA	NA	NA	NA	NA	FALSE	NA	NA	NA	NA	NA	NA	NA	NA	NA	NA	NA	NA	NA	NA	NA	NA	NA	FALSE	FALSE
ON563414.3	38311	38311	+	CAGE	1	FALSE	FALSE	NA	NA	FALSE	NA	NA	NA	NA	NA	NA	NA	NA	FALSE	NA	NA	NA	NA	NA	NA	NA	NA	NA	NA	NA	NA	NA	NA	NA	NA	NA	FALSE	FALSE
ON563414.3	38369	38369	+	CAGE	1	FALSE	TRUE	NA	NA	FALSE	NA	NA	NA	NA	NA	NA	NA	NA	FALSE	NA	NA	NA	NA	NA	NA	NA	NA	NA	NA	NA	NA	NA	NA	NA	NA	NA	FALSE	FALSE
ON563414.3	38408	38408	+	CAGE	1	FALSE	FALSE	NA	NA	FALSE	NA	NA	NA	NA	NA	NA	NA	NA	FALSE	NA	NA	NA	NA	NA	NA	NA	NA	NA	NA	NA	NA	NA	NA	NA	NA	NA	FALSE	FALSE
ON563414.3	38479	38479	+	CAGE	1	FALSE	FALSE	NA	NA	FALSE	NA	NA	NA	NA	NA	NA	NA	NA	FALSE	NA	NA	NA	NA	NA	NA	NA	NA	NA	NA	NA	NA	NA	NA	NA	NA	NA	FALSE	FALSE
ON563414.3	38725	38725	+	CAGE	1	FALSE	TRUE	NA	NA	FALSE	NA	NA	NA	NA	NA	NA	NA	NA	FALSE	NA	NA	NA	NA	NA	NA	NA	NA	NA	NA	NA	NA	NA	NA	NA	NA	NA	FALSE	FALSE
ON563414.3	38831	38831	+	CAGE	1	FALSE	TRUE	38837	2	FALSE	NA	NA	NA	NA	NA	NA	NA	NA	FALSE	NA	NA	NA	NA	NA	NA	NA	NA	NA	NA	NA	NA	NA	NA	NA	NA	NA	FALSE	TRUE
ON563414.3	38833	38833	+	CAGE	1	FALSE	TRUE	38837	2	FALSE	NA	NA	NA	NA	NA	NA	NA	NA	FALSE	NA	NA	NA	NA	NA	NA	NA	NA	NA	NA	NA	NA	NA	NA	NA	NA	NA	FALSE	TRUE
ON563414.3	38858	38858	+	CAGE	1	FALSE	FALSE	NA	NA	FALSE	NA	NA	NA	NA	NA	NA	NA	NA	FALSE	NA	NA	NA	NA	NA	NA	NA	NA	NA	NA	NA	NA	NA	NA	NA	NA	NA	FALSE	FALSE
ON563414.3	38998	38998	+	CAGE	1	FALSE	FALSE	NA	NA	TRUE	38965	7.13873	6.64e-05	0.0513	10000	38965	38965	38965	TRUE	38965	7.13873	6.64e-05	0.0513	10000	38965	38965	38965	NA	NA	NA	NA	NA	NA	NA	NA	NA	FALSE	FALSE
ON563414.3	39018	39018	+	CAGE	1	FALSE	TRUE	39028	2	TRUE	38965	7.13873	6.64e-05	0.0513	10000	38965	38965	38965	FALSE	NA	NA	NA	NA	NA	NA	NA	NA	NA	NA	NA	NA	NA	NA	NA	NA	NA	FALSE	TRUE
ON563414.3	39020	39020	+	CAGE	1	FALSE	TRUE	39028	2	TRUE	38965	7.13873	6.64e-05	0.0513	10000	38965	38965	38965	FALSE	NA	NA	NA	NA	NA	NA	NA	NA	NA	NA	NA	NA	NA	NA	NA	NA	NA	FALSE	TRUE
ON563414.3	39031	39031	+	CAGE	4	TRUE	TRUE	NA	NA	TRUE	38965	7.13873	6.64e-05	0.0513	10000	38965	38965	38965	FALSE	NA	NA	NA	NA	NA	NA	NA	NA	NA	NA	NA	NA	NA	NA	NA	NA	NA	FALSE	FALSE
ON563414.3	39055	39055	+	CAGE	2	FALSE	FALSE	NA	NA	TRUE	38965	7.13873	6.64e-05	0.0513	10000	38965	38965	38965	FALSE	NA	NA	NA	NA	NA	NA	NA	NA	NA	NA	NA	NA	NA	NA	NA	NA	NA	FALSE	FALSE
ON563414.3	39056	39056	+	CAGE	1	FALSE	FALSE	NA	NA	TRUE	38965	7.13873	6.64e-05	0.0513	10000	38965	38965	38965	FALSE	NA	NA	NA	NA	NA	NA	NA	NA	NA	NA	NA	NA	NA	NA	NA	NA	NA	FALSE	FALSE
ON563414.3	39058	39058	+	CAGE	1	FALSE	FALSE	NA	NA	TRUE	38965	7.13873	6.64e-05	0.0513	10000	38965	38965	38965	FALSE	NA	NA	NA	NA	NA	NA	NA	NA	NA	NA	NA	NA	NA	NA	NA	NA	NA	FALSE	FALSE
ON563414.3	39116	39116	+	CAGE	1	FALSE	TRUE	39121	2	TRUE	39068; 39086	13.3333; 11.3873	1.11e-05; 9.3e-05	0.0621; 0.056	1E04; 1E04	39068	39068	39086	TRUE	39086	11.3873	9.3e-05	0.056	10000	39086	39086	39086	NA	NA	NA	NA	NA	NA	NA	NA	NA	FALSE	TRUE
ON563414.3	39191	39191	+	CAGE	1	FALSE	FALSE	NA	NA	FALSE	NA	NA	NA	NA	NA	NA	NA	NA	FALSE	NA	NA	NA	NA	NA	NA	NA	NA	NA	NA	NA	NA	NA	NA	NA	NA	NA	FALSE	FALSE
ON563414.3	39219	39219	+	CAGE	1	FALSE	FALSE	NA	NA	FALSE	NA	NA	NA	NA	NA	NA	NA	NA	FALSE	NA	NA	NA	NA	NA	NA	NA	NA	NA	NA	NA	NA	NA	NA	NA	NA	NA	FALSE	FALSE
ON563414.3	39345	39345	+	CAGE	1	FALSE	FALSE	NA	NA	TRUE	39286	9.50909	5.88e-05	0.249	10000	39286	39286	39286	FALSE	NA	NA	NA	NA	NA	NA	NA	NA	NA	NA	NA	NA	NA	NA	NA	NA	NA	FALSE	FALSE
ON563414.3	39434	39434	+	CAGE	1	FALSE	FALSE	NA	NA	FALSE	NA	NA	NA	NA	NA	NA	NA	NA	FALSE	NA	NA	NA	NA	NA	NA	NA	NA	NA	NA	NA	NA	NA	NA	NA	NA	NA	FALSE	FALSE
ON563414.3	39712	39712	+	CAGE	3	TRUE	FALSE	NA	NA	TRUE	39675	10.1091	6.88e-05	0.153	10000	39675	39675	39675	TRUE	39675	10.1091	6.88e-05	0.153	10000	39675	39675	39675	NA	NA	NA	NA	NA	NA	NA	NA	NA	FALSE	FALSE
ON563414.3	39752	39752	+	CAGE	3	FALSE	TRUE	NA	NA	TRUE	39675	10.1091	6.88e-05	0.153	10000	39675	39675	39675	FALSE	NA	NA	NA	NA	NA	NA	NA	NA	NA	NA	NA	NA	NA	NA	NA	NA	NA	FALSE	FALSE
ON563414.3	39753	39753	+	CAGE	1	FALSE	TRUE	39764	2	TRUE	39675	10.1091	6.88e-05	0.153	10000	39675	39675	39675	FALSE	NA	NA	NA	NA	NA	NA	NA	NA	NA	NA	NA	NA	NA	NA	NA	NA	NA	FALSE	TRUE
ON563414.3	39812	39812	+	CAGE	2	FALSE	FALSE	NA	NA	FALSE	NA	NA	NA	NA	NA	NA	NA	NA	FALSE	NA	NA	NA	NA	NA	NA	NA	NA	NA	NA	NA	NA	NA	NA	NA	NA	NA	FALSE	FALSE
ON563414.3	39919	39919	+	CAGE	4	TRUE	FALSE	NA	NA	FALSE	NA	NA	NA	NA	NA	NA	NA	NA	FALSE	NA	NA	NA	NA	NA	NA	NA	NA	NA	NA	NA	NA	NA	NA	NA	NA	NA	FALSE	FALSE
ON563414.3	39920	39920	+	CAGE	4	FALSE	FALSE	NA	NA	FALSE	NA	NA	NA	NA	NA	NA	NA	NA	FALSE	NA	NA	NA	NA	NA	NA	NA	NA	NA	NA	NA	NA	NA	NA	NA	NA	NA	FALSE	FALSE
ON563414.3	39922	39922	+	CAGE	2	FALSE	FALSE	NA	NA	FALSE	NA	NA	NA	NA	NA	NA	NA	NA	FALSE	NA	NA	NA	NA	NA	NA	NA	NA	NA	NA	NA	NA	NA	NA	NA	NA	NA	FALSE	FALSE
ON563414.3	39924	39924	+	CAGE	1	FALSE	FALSE	NA	NA	FALSE	NA	NA	NA	NA	NA	NA	NA	NA	FALSE	NA	NA	NA	NA	NA	NA	NA	NA	NA	NA	NA	NA	NA	NA	NA	NA	NA	FALSE	FALSE
ON563414.3	40033	40033	+	CAGE	1	FALSE	FALSE	NA	NA	FALSE	NA	NA	NA	NA	NA	NA	NA	NA	FALSE	NA	NA	NA	NA	NA	NA	NA	NA	NA	NA	NA	NA	NA	NA	NA	NA	NA	FALSE	FALSE
ON563414.3	40064	40064	+	CAGE	1	FALSE	TRUE	40074	3	FALSE	NA	NA	NA	NA	NA	NA	NA	NA	FALSE	NA	NA	NA	NA	NA	NA	NA	NA	NA	NA	NA	NA	NA	NA	NA	NA	NA	FALSE	TRUE
ON563414.3	40114	40114	+	CAGE	1	FALSE	FALSE	NA	NA	FALSE	NA	NA	NA	NA	NA	NA	NA	NA	FALSE	NA	NA	NA	NA	NA	NA	NA	NA	NA	NA	NA	NA	NA	NA	NA	NA	NA	FALSE	FALSE
ON563414.3	40250	40250	+	CAGE	1	FALSE	FALSE	NA	NA	FALSE	NA	NA	NA	NA	NA	NA	NA	NA	FALSE	NA	NA	NA	NA	NA	NA	NA	NA	NA	NA	NA	NA	NA	NA	NA	NA	NA	FALSE	FALSE
ON563414.3	40399	40399	+	CAGE	1	FALSE	TRUE	NA	NA	FALSE	NA	NA	NA	NA	NA	NA	NA	NA	FALSE	NA	NA	NA	NA	NA	NA	NA	NA	NA	NA	NA	NA	NA	NA	NA	NA	NA	FALSE	FALSE
ON563414.3	40445	40445	+	CAGE	1	FALSE	TRUE	40449; 40450; 40451; 40452; 40453; 40454; 40455; 40456	79	FALSE	NA	NA	NA	NA	NA	NA	NA	NA	FALSE	NA	NA	NA	NA	NA	NA	NA	NA	NA	NA	NA	NA	NA	NA	NA	NA	NA	FALSE	TRUE
ON563414.3	40466	40466	+	CAGE	1	FALSE	TRUE	40466; 40467; 40468; 40471; 40472; 40475	21	FALSE	NA	NA	NA	NA	NA	NA	NA	NA	FALSE	NA	NA	NA	NA	NA	NA	NA	NA	NA	NA	NA	NA	NA	NA	NA	NA	NA	FALSE	TRUE
ON563414.3	40515	40515	+	CAGE	1	FALSE	FALSE	NA	NA	FALSE	NA	NA	NA	NA	NA	NA	NA	NA	FALSE	NA	NA	NA	NA	NA	NA	NA	NA	NA	NA	NA	NA	NA	NA	NA	NA	NA	FALSE	FALSE
ON563414.3	40610	40610	+	CAGE	1	FALSE	TRUE	40621	2	FALSE	NA	NA	NA	NA	NA	NA	NA	NA	FALSE	NA	NA	NA	NA	NA	NA	NA	NA	NA	NA	NA	NA	NA	NA	NA	NA	NA	FALSE	TRUE
ON563414.3	40711	40711	+	CAGE	1	FALSE	FALSE	NA	NA	TRUE	40704	11.578	1.12e-05	0.026	10000	40704	40704	40704	TRUE	40704	11.578	1.12e-05	0.026	10000	40704	40704	40704	NA	NA	NA	NA	NA	NA	NA	NA	NA	TRUE	FALSE
ON563414.3	40917	40917	+	CAGE	1	FALSE	FALSE	NA	NA	FALSE	NA	NA	NA	NA	NA	NA	NA	NA	FALSE	NA	NA	NA	NA	NA	NA	NA	NA	NA	NA	NA	NA	NA	NA	NA	NA	NA	FALSE	FALSE
ON563414.3	40976	40976	+	CAGE	1	FALSE	TRUE	NA	NA	FALSE	NA	NA	NA	NA	NA	NA	NA	NA	FALSE	NA	NA	NA	NA	NA	NA	NA	NA	NA	NA	NA	NA	NA	NA	NA	NA	NA	FALSE	FALSE
ON563414.3	41200	41200	+	CAGE	1	FALSE	FALSE	NA	NA	TRUE	41109	6.61272	8.7e-05	0.0513	10000	41109	41109	41109	FALSE	NA	NA	NA	NA	NA	NA	NA	NA	NA	NA	NA	NA	NA	NA	NA	NA	NA	FALSE	FALSE
ON563414.3	41532	41532	+	CAGE	2	FALSE	FALSE	NA	NA	TRUE	41512	12.1676	7.38e-05	0.056	10000	41512	41512	41512	TRUE	41512	12.1676	7.38e-05	0.056	10000	41512	41512	41512	NA	NA	NA	NA	NA	NA	NA	NA	NA	TRUE	FALSE
ON563414.3	41622	41622	+	CAGE	1	FALSE	FALSE	NA	NA	FALSE	NA	NA	NA	NA	NA	NA	NA	NA	FALSE	NA	NA	NA	NA	NA	NA	NA	NA	NA	NA	NA	NA	NA	NA	NA	NA	NA	FALSE	FALSE
ON563414.3	41694	41694	+	CAGE	6	TRUE	FALSE	NA	NA	FALSE	NA	NA	NA	NA	NA	NA	NA	NA	FALSE	NA	NA	NA	NA	NA	NA	NA	NA	NA	NA	NA	NA	NA	NA	NA	NA	NA	FALSE	FALSE
ON563414.3	41741	41741	+	CAGE	1	FALSE	TRUE	NA	NA	FALSE	NA	NA	NA	NA	NA	NA	NA	NA	FALSE	NA	NA	NA	NA	NA	NA	NA	NA	NA	NA	NA	NA	NA	NA	NA	NA	NA	FALSE	FALSE
ON563414.3	41802	41802	+	CAGE	1	FALSE	FALSE	NA	NA	FALSE	NA	NA	NA	NA	NA	NA	NA	NA	FALSE	NA	NA	NA	NA	NA	NA	NA	NA	NA	NA	NA	NA	NA	NA	NA	NA	NA	FALSE	FALSE
ON563414.3	41834	41834	+	CAGE	1	FALSE	FALSE	NA	NA	TRUE	41826	10.8848	2.84e-05	0.127	10000	41826	41826	41826	TRUE	41826	10.8848	2.84e-05	0.127	10000	41826	41826	41826	NA	NA	NA	NA	NA	NA	NA	NA	NA	TRUE	FALSE
ON563414.3	41868	41868	+	CAGE	2	FALSE	FALSE	NA	NA	TRUE	41826	10.8848	2.84e-05	0.127	10000	41826	41826	41826	FALSE	NA	NA	NA	NA	NA	NA	NA	NA	NA	NA	NA	NA	NA	NA	NA	NA	NA	FALSE	FALSE
ON563414.3	41955	41955	+	CAGE	2	FALSE	TRUE	41962; 41963; 41964; 41965; 41966	646	TRUE	41934; 41934; 41948	14.5697; 14.5697; 11.9333	7.83e-06; 7.83e-06; 9.25e-05	0.0621; 0.079; 0.393	1E04; 1E05; 1E04	41934; 41934	41934; 41934	41934	TRUE	41934; 41934; 41948	14.5697; 14.5697; 11.9333	7.83e-06; 7.83e-06; 9.25e-05	0.0621; 0.079; 0.393	1E04; 1E05; 1E04	41934; 41934	41934; 41934	41934	NA	NA	NA	NA	NA	NA	NA	NA	NA	TRUE	TRUE
ON563414.3	41962	41962	+	CAGE	143	TRUE	TRUE	41962; 41963; 41964; 41965; 41966; 41967; 41969; 41970; 41972; 41973	671	TRUE	41934; 41934; 41948	14.5697; 14.5697; 11.9333	7.83e-06; 7.83e-06; 9.25e-05	0.0621; 0.079; 0.393	1E04; 1E05; 1E04	41934; 41934	41934; 41934	41934	TRUE	41934; 41934; 41948	14.5697; 14.5697; 11.9333	7.83e-06; 7.83e-06; 9.25e-05	0.0621; 0.079; 0.393	1E04; 1E05; 1E04	41934; 41934	41934; 41934	41934	NA	NA	NA	NA	NA	NA	NA	NA	NA	TRUE	TRUE
ON563414.3	41972	41972	+	CAGE	1	FALSE	TRUE	41972; 41973; 41975; 41976; 41977; 41983	28	TRUE	41934; 41934; 41948	14.5697; 14.5697; 11.9333	7.83e-06; 7.83e-06; 9.25e-05	0.0621; 0.079; 0.393	1E04; 1E05; 1E04	41934; 41934	41934; 41934	41934	TRUE	41934; 41934; 41948	14.5697; 14.5697; 11.9333	7.83e-06; 7.83e-06; 9.25e-05	0.0621; 0.079; 0.393	1E04; 1E05; 1E04	41934; 41934	41934; 41934	41934	NA	NA	NA	NA	NA	NA	NA	NA	NA	TRUE	TRUE
ON563414.3	41975	41975	+	CAGE	1	FALSE	TRUE	41975; 41976; 41977; 41983; 41984; 41986	27	TRUE	41934; 41934; 41948	14.5697; 14.5697; 11.9333	7.83e-06; 7.83e-06; 9.25e-05	0.0621; 0.079; 0.393	1E04; 1E05; 1E04	41934; 41934	41934; 41934	41934	TRUE	41948	11.9333	9.25e-05	0.393	10000	41948	41948	41948	NA	NA	NA	NA	NA	NA	NA	NA	NA	FALSE	TRUE
ON563414.3	41986	41986	+	CAGE	1	FALSE	TRUE	41986; 41988; 41993	8	TRUE	41934; 41934; 41948	14.5697; 14.5697; 11.9333	7.83e-06; 7.83e-06; 9.25e-05	0.0621; 0.079; 0.393	1E04; 1E05; 1E04	41934; 41934	41934; 41934	41934	TRUE	41948	11.9333	9.25e-05	0.393	10000	41948	41948	41948	NA	NA	NA	NA	NA	NA	NA	NA	NA	FALSE	TRUE
ON563414.3	42035	42035	+	CAGE	1	FALSE	TRUE	NA	NA	TRUE	41948	11.9333	9.25e-05	0.393	10000	41948	41948	41948	FALSE	NA	NA	NA	NA	NA	NA	NA	NA	NA	NA	NA	NA	NA	NA	NA	NA	NA	FALSE	FALSE
ON563414.3	42042	42042	+	CAGE	2	FALSE	TRUE	42047	2	TRUE	41948	11.9333	9.25e-05	0.393	10000	41948	41948	41948	FALSE	NA	NA	NA	NA	NA	NA	NA	NA	NA	NA	NA	NA	NA	NA	NA	NA	NA	FALSE	TRUE
ON563414.3	42061	42061	+	CAGE	1	FALSE	TRUE	NA	NA	FALSE	NA	NA	NA	NA	NA	NA	NA	NA	FALSE	NA	NA	NA	NA	NA	NA	NA	NA	NA	NA	NA	NA	NA	NA	NA	NA	NA	FALSE	FALSE
ON563414.3	42073	42073	+	CAGE	3	TRUE	TRUE	NA	NA	FALSE	NA	NA	NA	NA	NA	NA	NA	NA	FALSE	NA	NA	NA	NA	NA	NA	NA	NA	NA	NA	NA	NA	NA	NA	NA	NA	NA	FALSE	FALSE
ON563414.3	42082	42082	+	CAGE	1	FALSE	TRUE	42086	2	FALSE	NA	NA	NA	NA	NA	NA	NA	NA	FALSE	NA	NA	NA	NA	NA	NA	NA	NA	NA	NA	NA	NA	NA	NA	NA	NA	NA	FALSE	TRUE
ON563414.3	42108	42108	+	CAGE	1	FALSE	TRUE	42118	2	FALSE	NA	NA	NA	NA	NA	NA	NA	NA	FALSE	NA	NA	NA	NA	NA	NA	NA	NA	NA	NA	NA	NA	NA	NA	NA	NA	NA	FALSE	TRUE
ON563414.3	42130	42130	+	CAGE	2	FALSE	TRUE	42133; 42136; 42137; 42138	10	FALSE	NA	NA	NA	NA	NA	NA	NA	NA	FALSE	NA	NA	NA	NA	NA	NA	NA	NA	NA	NA	NA	NA	NA	NA	NA	NA	NA	FALSE	TRUE
ON563414.3	42132	42132	+	CAGE	1	FALSE	TRUE	42133; 42136; 42137; 42138	10	FALSE	NA	NA	NA	NA	NA	NA	NA	NA	FALSE	NA	NA	NA	NA	NA	NA	NA	NA	NA	NA	NA	NA	NA	NA	NA	NA	NA	FALSE	TRUE
ON563414.3	42134	42134	+	CAGE	1	FALSE	TRUE	42136; 42137; 42138	8	FALSE	NA	NA	NA	NA	NA	NA	NA	NA	FALSE	NA	NA	NA	NA	NA	NA	NA	NA	NA	NA	NA	NA	NA	NA	NA	NA	NA	FALSE	TRUE
ON563414.3	42146	42146	+	CAGE	1	FALSE	TRUE	NA	NA	FALSE	NA	NA	NA	NA	NA	NA	NA	NA	FALSE	NA	NA	NA	NA	NA	NA	NA	NA	NA	NA	NA	NA	NA	NA	NA	NA	NA	FALSE	FALSE
ON563414.3	42164	42164	+	CAGE	1	FALSE	TRUE	42164; 42165; 42167	7	FALSE	NA	NA	NA	NA	NA	NA	NA	NA	FALSE	NA	NA	NA	NA	NA	NA	NA	NA	NA	NA	NA	NA	NA	NA	NA	NA	NA	FALSE	TRUE
ON563414.3	42166	42166	+	CAGE	1	FALSE	TRUE	42167	2	FALSE	NA	NA	NA	NA	NA	NA	NA	NA	FALSE	NA	NA	NA	NA	NA	NA	NA	NA	NA	NA	NA	NA	NA	NA	NA	NA	NA	FALSE	TRUE
ON563414.3	42181	42181	+	CAGE	1	FALSE	TRUE	42183	2	FALSE	NA	NA	NA	NA	NA	NA	NA	NA	FALSE	NA	NA	NA	NA	NA	NA	NA	NA	NA	NA	NA	NA	NA	NA	NA	NA	NA	FALSE	TRUE
ON563414.3	42235	42235	+	CAGE	1	FALSE	TRUE	NA	NA	FALSE	NA	NA	NA	NA	NA	NA	NA	NA	FALSE	NA	NA	NA	NA	NA	NA	NA	NA	NA	NA	NA	NA	NA	NA	NA	NA	NA	FALSE	FALSE
ON563414.3	42246	42246	+	CAGE	1	FALSE	TRUE	42254	2	FALSE	NA	NA	NA	NA	NA	NA	NA	NA	FALSE	NA	NA	NA	NA	NA	NA	NA	NA	NA	NA	NA	NA	NA	NA	NA	NA	NA	FALSE	TRUE
ON563414.3	42263	42263	+	CAGE	1	FALSE	TRUE	42265; 42267; 42268; 42269	20	FALSE	NA	NA	NA	NA	NA	NA	NA	NA	FALSE	NA	NA	NA	NA	NA	NA	NA	NA	NA	NA	NA	NA	NA	NA	NA	NA	NA	FALSE	TRUE
ON563414.3	42313	42313	+	CAGE	3	FALSE	TRUE	42318; 42319	4	FALSE	NA	NA	NA	NA	NA	NA	NA	NA	FALSE	NA	NA	NA	NA	NA	NA	NA	NA	NA	NA	NA	NA	NA	NA	NA	NA	NA	FALSE	TRUE
ON563414.3	42314	42314	+	CAGE	2	FALSE	TRUE	42318; 42319	4	FALSE	NA	NA	NA	NA	NA	NA	NA	NA	FALSE	NA	NA	NA	NA	NA	NA	NA	NA	NA	NA	NA	NA	NA	NA	NA	NA	NA	FALSE	TRUE
ON563414.3	42315	42315	+	CAGE	8	TRUE	TRUE	42318; 42319	4	FALSE	NA	NA	NA	NA	NA	NA	NA	NA	FALSE	NA	NA	NA	NA	NA	NA	NA	NA	NA	NA	NA	NA	NA	NA	NA	NA	NA	FALSE	TRUE
ON563414.3	42316	42316	+	CAGE	5	FALSE	TRUE	42318; 42319	4	FALSE	NA	NA	NA	NA	NA	NA	NA	NA	FALSE	NA	NA	NA	NA	NA	NA	NA	NA	NA	NA	NA	NA	NA	NA	NA	NA	NA	FALSE	TRUE
ON563414.3	42387	42387	+	CAGE	1	FALSE	TRUE	NA	NA	FALSE	NA	NA	NA	NA	NA	NA	NA	NA	FALSE	NA	NA	NA	NA	NA	NA	NA	NA	NA	NA	NA	NA	NA	NA	NA	NA	NA	FALSE	FALSE
ON563414.3	42491	42491	+	CAGE	1	FALSE	TRUE	42491	2	FALSE	NA	NA	NA	NA	NA	NA	NA	NA	FALSE	NA	NA	NA	NA	NA	NA	NA	NA	NA	NA	NA	NA	NA	NA	NA	NA	NA	FALSE	TRUE
ON563414.3	42493	42493	+	CAGE	1	FALSE	TRUE	NA	NA	FALSE	NA	NA	NA	NA	NA	NA	NA	NA	FALSE	NA	NA	NA	NA	NA	NA	NA	NA	NA	NA	NA	NA	NA	NA	NA	NA	NA	FALSE	FALSE
ON563414.3	42506	42506	+	CAGE	1	FALSE	TRUE	42513	2	FALSE	NA	NA	NA	NA	NA	NA	NA	NA	FALSE	NA	NA	NA	NA	NA	NA	NA	NA	NA	NA	NA	NA	NA	NA	NA	NA	NA	FALSE	TRUE
ON563414.3	42546	42546	+	CAGE	1	FALSE	TRUE	NA	NA	FALSE	NA	NA	NA	NA	NA	NA	NA	NA	FALSE	NA	NA	NA	NA	NA	NA	NA	NA	NA	NA	NA	NA	NA	NA	NA	NA	NA	FALSE	FALSE
ON563414.3	42573	42573	+	CAGE	1	FALSE	TRUE	42574; 42581; 42582	8	FALSE	NA	NA	NA	NA	NA	NA	NA	NA	FALSE	NA	NA	NA	NA	NA	NA	NA	NA	NA	NA	NA	NA	NA	NA	NA	NA	NA	FALSE	TRUE
ON563414.3	42576	42576	+	CAGE	3	FALSE	TRUE	42581; 42582; 42586	8	FALSE	NA	NA	NA	NA	NA	NA	NA	NA	FALSE	NA	NA	NA	NA	NA	NA	NA	NA	NA	NA	NA	NA	NA	NA	NA	NA	NA	FALSE	TRUE
ON563414.3	42581	42581	+	CAGE	1	FALSE	TRUE	42581; 42582; 42586	8	FALSE	NA	NA	NA	NA	NA	NA	NA	NA	FALSE	NA	NA	NA	NA	NA	NA	NA	NA	NA	NA	NA	NA	NA	NA	NA	NA	NA	FALSE	TRUE
ON563414.3	42583	42583	+	CAGE	3	FALSE	TRUE	42586	2	FALSE	NA	NA	NA	NA	NA	NA	NA	NA	FALSE	NA	NA	NA	NA	NA	NA	NA	NA	NA	NA	NA	NA	NA	NA	NA	NA	NA	FALSE	TRUE
ON563414.3	42584	42584	+	CAGE	8	TRUE	TRUE	42586	2	FALSE	NA	NA	NA	NA	NA	NA	NA	NA	FALSE	NA	NA	NA	NA	NA	NA	NA	NA	NA	NA	NA	NA	NA	NA	NA	NA	NA	FALSE	TRUE
ON563414.3	42681	42681	+	CAGE	1	FALSE	TRUE	42689	2	FALSE	NA	NA	NA	NA	NA	NA	NA	NA	FALSE	NA	NA	NA	NA	NA	NA	NA	NA	NA	NA	NA	NA	NA	NA	NA	NA	NA	FALSE	TRUE
ON563414.3	42695	42695	+	CAGE	1	FALSE	TRUE	42701; 42705; 42706	8	FALSE	NA	NA	NA	NA	NA	NA	NA	NA	FALSE	NA	NA	NA	NA	NA	NA	NA	NA	NA	NA	NA	NA	NA	NA	NA	NA	NA	FALSE	TRUE
ON563414.3	42710	42710	+	CAGE	1	FALSE	TRUE	42716; 42718; 42719	8	FALSE	NA	NA	NA	NA	NA	NA	NA	NA	FALSE	NA	NA	NA	NA	NA	NA	NA	NA	NA	NA	NA	NA	NA	NA	NA	NA	NA	FALSE	TRUE
ON563414.3	42777	42777	+	CAGE	1	FALSE	TRUE	42782	3	FALSE	NA	NA	NA	NA	NA	NA	NA	NA	FALSE	NA	NA	NA	NA	NA	NA	NA	NA	NA	NA	NA	NA	NA	NA	NA	NA	NA	FALSE	TRUE
ON563414.3	42865	42865	+	CAGE	1	FALSE	TRUE	42870; 42872; 42874	7	FALSE	NA	NA	NA	NA	NA	NA	NA	NA	FALSE	NA	NA	NA	NA	NA	NA	NA	NA	NA	NA	NA	NA	NA	NA	NA	NA	NA	FALSE	TRUE
ON563414.3	42873	42873	+	CAGE	2	FALSE	TRUE	42874; 42880	4	FALSE	NA	NA	NA	NA	NA	NA	NA	NA	FALSE	NA	NA	NA	NA	NA	NA	NA	NA	NA	NA	NA	NA	NA	NA	NA	NA	NA	FALSE	TRUE
ON563414.3	42912	42912	+	CAGE	1	FALSE	TRUE	42917; 42922; 42923	6	TRUE	42887	11.3873	1.22e-05	0.026	10000	42887	42887	42887	TRUE	42887	11.3873	1.22e-05	0.026	10000	42887	42887	42887	NA	NA	NA	NA	NA	NA	NA	NA	NA	TRUE	TRUE
ON563414.3	42917	42917	+	CAGE	1	FALSE	TRUE	42917; 42922; 42923; 42924; 42928	11	TRUE	42887	11.3873	1.22e-05	0.026	10000	42887	42887	42887	TRUE	42887	11.3873	1.22e-05	0.026	10000	42887	42887	42887	NA	NA	NA	NA	NA	NA	NA	NA	NA	FALSE	TRUE
ON563414.3	42934	42934	+	CAGE	1	FALSE	TRUE	42935	2	TRUE	42887	11.3873	1.22e-05	0.026	10000	42887	42887	42887	FALSE	NA	NA	NA	NA	NA	NA	NA	NA	NA	NA	NA	NA	NA	NA	NA	NA	NA	FALSE	TRUE
ON563414.3	43003	43003	+	CAGE	1	FALSE	TRUE	43004	3	TRUE	43001	11.9306	7.48e-05	0.056	10000	43001	43001	43001	TRUE	43001	11.9306	7.48e-05	0.056	10000	43001	43001	43001	NA	NA	NA	NA	NA	NA	NA	NA	NA	TRUE	TRUE
ON563414.3	43172	43172	+	CAGE	1	FALSE	TRUE	43177; 43178	7	FALSE	NA	NA	NA	NA	NA	NA	NA	NA	FALSE	NA	NA	NA	NA	NA	NA	NA	NA	NA	NA	NA	NA	NA	NA	NA	NA	NA	FALSE	TRUE
ON563414.3	43174	43174	+	CAGE	1	FALSE	TRUE	43177; 43178	7	FALSE	NA	NA	NA	NA	NA	NA	NA	NA	FALSE	NA	NA	NA	NA	NA	NA	NA	NA	NA	NA	NA	NA	NA	NA	NA	NA	NA	FALSE	TRUE
ON563414.3	43214	43214	+	CAGE	1	FALSE	TRUE	43218; 43220	5	FALSE	NA	NA	NA	NA	NA	NA	NA	NA	FALSE	NA	NA	NA	NA	NA	NA	NA	NA	NA	NA	NA	NA	NA	NA	NA	NA	NA	FALSE	TRUE
ON563414.3	43218	43218	+	CAGE	1	FALSE	TRUE	43218; 43220	5	FALSE	NA	NA	NA	NA	NA	NA	NA	NA	FALSE	NA	NA	NA	NA	NA	NA	NA	NA	NA	NA	NA	NA	NA	NA	NA	NA	NA	FALSE	TRUE
ON563414.3	43221	43221	+	CAGE	1	FALSE	TRUE	NA	NA	FALSE	NA	NA	NA	NA	NA	NA	NA	NA	FALSE	NA	NA	NA	NA	NA	NA	NA	NA	NA	NA	NA	NA	NA	NA	NA	NA	NA	FALSE	FALSE
ON563414.3	43350	43350	+	CAGE	3	TRUE	TRUE	43354; 43355	6	FALSE	NA	NA	NA	NA	NA	NA	NA	NA	FALSE	NA	NA	NA	NA	NA	NA	NA	NA	NA	NA	NA	NA	NA	NA	NA	NA	NA	FALSE	TRUE
ON563414.3	43379	43379	+	CAGE	2	FALSE	FALSE	NA	NA	FALSE	NA	NA	NA	NA	NA	NA	NA	NA	FALSE	NA	NA	NA	NA	NA	NA	NA	NA	NA	NA	NA	NA	NA	NA	NA	NA	NA	FALSE	FALSE
ON563414.3	43380	43380	+	CAGE	2	FALSE	FALSE	NA	NA	FALSE	NA	NA	NA	NA	NA	NA	NA	NA	FALSE	NA	NA	NA	NA	NA	NA	NA	NA	NA	NA	NA	NA	NA	NA	NA	NA	NA	FALSE	FALSE
ON563414.3	43389	43389	+	CAGE	1	FALSE	TRUE	NA	NA	FALSE	NA	NA	NA	NA	NA	NA	NA	NA	FALSE	NA	NA	NA	NA	NA	NA	NA	NA	NA	NA	NA	NA	NA	NA	NA	NA	NA	FALSE	FALSE
ON563414.3	43443	43443	+	CAGE	1	FALSE	FALSE	NA	NA	FALSE	NA	NA	NA	NA	NA	NA	NA	NA	FALSE	NA	NA	NA	NA	NA	NA	NA	NA	NA	NA	NA	NA	NA	NA	NA	NA	NA	FALSE	FALSE
ON563414.3	43466	43466	+	CAGE	1	FALSE	FALSE	NA	NA	FALSE	NA	NA	NA	NA	NA	NA	NA	NA	FALSE	NA	NA	NA	NA	NA	NA	NA	NA	NA	NA	NA	NA	NA	NA	NA	NA	NA	FALSE	FALSE
ON563414.3	43494	43494	+	CAGE	2	FALSE	TRUE	43501	2	FALSE	NA	NA	NA	NA	NA	NA	NA	NA	FALSE	NA	NA	NA	NA	NA	NA	NA	NA	NA	NA	NA	NA	NA	NA	NA	NA	NA	FALSE	TRUE
ON563414.3	43508	43508	+	CAGE	1	FALSE	FALSE	NA	NA	FALSE	NA	NA	NA	NA	NA	NA	NA	NA	FALSE	NA	NA	NA	NA	NA	NA	NA	NA	NA	NA	NA	NA	NA	NA	NA	NA	NA	FALSE	FALSE
ON563414.3	43512	43512	+	CAGE	1	FALSE	TRUE	NA	NA	FALSE	NA	NA	NA	NA	NA	NA	NA	NA	FALSE	NA	NA	NA	NA	NA	NA	NA	NA	NA	NA	NA	NA	NA	NA	NA	NA	NA	FALSE	FALSE
ON563414.3	43678	43678	+	CAGE	1	FALSE	TRUE	43679	2	FALSE	NA	NA	NA	NA	NA	NA	NA	NA	FALSE	NA	NA	NA	NA	NA	NA	NA	NA	NA	NA	NA	NA	NA	NA	NA	NA	NA	FALSE	TRUE
ON563414.3	43680	43680	+	CAGE	1	FALSE	FALSE	NA	NA	FALSE	NA	NA	NA	NA	NA	NA	NA	NA	FALSE	NA	NA	NA	NA	NA	NA	NA	NA	NA	NA	NA	NA	NA	NA	NA	NA	NA	FALSE	FALSE
ON563414.3	43711	43711	+	CAGE	1	FALSE	TRUE	43718	2	FALSE	NA	NA	NA	NA	NA	NA	NA	NA	FALSE	NA	NA	NA	NA	NA	NA	NA	NA	NA	NA	NA	NA	NA	NA	NA	NA	NA	FALSE	TRUE
ON563414.3	43775	43775	+	CAGE	2	FALSE	TRUE	43778	2	FALSE	NA	NA	NA	NA	NA	NA	NA	NA	FALSE	NA	NA	NA	NA	NA	NA	NA	NA	NA	NA	NA	NA	NA	NA	NA	NA	NA	FALSE	TRUE
ON563414.3	43788	43788	+	CAGE	1	FALSE	TRUE	43796	3	FALSE	NA	NA	NA	NA	NA	NA	NA	NA	FALSE	NA	NA	NA	NA	NA	NA	NA	NA	NA	NA	NA	NA	NA	NA	NA	NA	NA	FALSE	TRUE
ON563414.3	43823	43823	+	CAGE	1	FALSE	FALSE	NA	NA	FALSE	NA	NA	NA	NA	NA	NA	NA	NA	FALSE	NA	NA	NA	NA	NA	NA	NA	NA	NA	NA	NA	NA	NA	NA	NA	NA	NA	FALSE	FALSE
ON563414.3	44140	44140	+	CAGE	2	FALSE	FALSE	NA	NA	FALSE	NA	NA	NA	NA	NA	NA	NA	NA	FALSE	NA	NA	NA	NA	NA	NA	NA	NA	NA	NA	NA	NA	NA	NA	NA	NA	NA	FALSE	FALSE
ON563414.3	44141	44141	+	CAGE	1	FALSE	FALSE	NA	NA	FALSE	NA	NA	NA	NA	NA	NA	NA	NA	FALSE	NA	NA	NA	NA	NA	NA	NA	NA	NA	NA	NA	NA	NA	NA	NA	NA	NA	FALSE	FALSE
ON563414.3	44142	44142	+	CAGE	1	FALSE	FALSE	NA	NA	FALSE	NA	NA	NA	NA	NA	NA	NA	NA	FALSE	NA	NA	NA	NA	NA	NA	NA	NA	NA	NA	NA	NA	NA	NA	NA	NA	NA	FALSE	FALSE
ON563414.3	44206	44206	+	CAGE	1	FALSE	TRUE	44212	2	FALSE	NA	NA	NA	NA	NA	NA	NA	NA	FALSE	NA	NA	NA	NA	NA	NA	NA	NA	NA	NA	NA	NA	NA	NA	NA	NA	NA	FALSE	TRUE
ON563414.3	44231	44231	+	CAGE	1	FALSE	TRUE	NA	NA	FALSE	NA	NA	NA	NA	NA	NA	NA	NA	FALSE	NA	NA	NA	NA	NA	NA	NA	NA	NA	NA	NA	NA	NA	NA	NA	NA	NA	FALSE	FALSE
ON563414.3	44262	44262	+	CAGE	1	FALSE	FALSE	NA	NA	TRUE	44250	11.9176	3.4e-05	0.0356	10000	44250	44250	44250	TRUE	44250	11.9176	3.4e-05	0.0356	10000	44250	44250	44250	NA	NA	NA	NA	NA	NA	NA	NA	NA	TRUE	FALSE
ON563414.3	44297	44297	+	CAGE	2	FALSE	TRUE	NA	NA	TRUE	44250	11.9176	3.4e-05	0.0356	10000	44250	44250	44250	FALSE	NA	NA	NA	NA	NA	NA	NA	NA	NA	NA	NA	NA	NA	NA	NA	NA	NA	FALSE	FALSE
ON563414.3	44344	44344	+	CAGE	1	FALSE	FALSE	NA	NA	TRUE	44250	11.9176	3.4e-05	0.0356	10000	44250	44250	44250	FALSE	NA	NA	NA	NA	NA	NA	NA	NA	NA	NA	NA	NA	NA	NA	NA	NA	NA	FALSE	FALSE
ON563414.3	44371	44371	+	CAGE	1	FALSE	FALSE	NA	NA	FALSE	NA	NA	NA	NA	NA	NA	NA	NA	FALSE	NA	NA	NA	NA	NA	NA	NA	NA	NA	NA	NA	NA	NA	NA	NA	NA	NA	FALSE	FALSE
ON563414.3	44373	44373	+	CAGE	1	FALSE	FALSE	NA	NA	FALSE	NA	NA	NA	NA	NA	NA	NA	NA	FALSE	NA	NA	NA	NA	NA	NA	NA	NA	NA	NA	NA	NA	NA	NA	NA	NA	NA	FALSE	FALSE
ON563414.3	44394	44394	+	CAGE	5	TRUE	TRUE	NA	NA	FALSE	NA	NA	NA	NA	NA	NA	NA	NA	FALSE	NA	NA	NA	NA	NA	NA	NA	NA	NA	NA	NA	NA	NA	NA	NA	NA	NA	FALSE	FALSE
ON563414.3	44395	44395	+	CAGE	3	FALSE	TRUE	NA	NA	FALSE	NA	NA	NA	NA	NA	NA	NA	NA	FALSE	NA	NA	NA	NA	NA	NA	NA	NA	NA	NA	NA	NA	NA	NA	NA	NA	NA	FALSE	FALSE
ON563414.3	44407	44407	+	CAGE	1	FALSE	TRUE	44417	2	FALSE	NA	NA	NA	NA	NA	NA	NA	NA	FALSE	NA	NA	NA	NA	NA	NA	NA	NA	NA	NA	NA	NA	NA	NA	NA	NA	NA	FALSE	TRUE
ON563414.3	44420	44420	+	CAGE	2	FALSE	FALSE	NA	NA	FALSE	NA	NA	NA	NA	NA	NA	NA	NA	FALSE	NA	NA	NA	NA	NA	NA	NA	NA	NA	NA	NA	NA	NA	NA	NA	NA	NA	FALSE	FALSE
ON563414.3	44422	44422	+	CAGE	1	FALSE	FALSE	NA	NA	FALSE	NA	NA	NA	NA	NA	NA	NA	NA	FALSE	NA	NA	NA	NA	NA	NA	NA	NA	NA	NA	NA	NA	NA	NA	NA	NA	NA	FALSE	FALSE
ON563414.3	44442	44442	+	CAGE	1	FALSE	FALSE	NA	NA	FALSE	NA	NA	NA	NA	NA	NA	NA	NA	FALSE	NA	NA	NA	NA	NA	NA	NA	NA	NA	NA	NA	NA	NA	NA	NA	NA	NA	FALSE	FALSE
ON563414.3	44443	44443	+	CAGE	2	FALSE	FALSE	NA	NA	FALSE	NA	NA	NA	NA	NA	NA	NA	NA	FALSE	NA	NA	NA	NA	NA	NA	NA	NA	NA	NA	NA	NA	NA	NA	NA	NA	NA	FALSE	FALSE
ON563414.3	44466	44466	+	CAGE	1	FALSE	TRUE	44476	2	FALSE	NA	NA	NA	NA	NA	NA	NA	NA	FALSE	NA	NA	NA	NA	NA	NA	NA	NA	NA	NA	NA	NA	NA	NA	NA	NA	NA	FALSE	TRUE
ON563414.3	44483	44483	+	CAGE	1	FALSE	FALSE	NA	NA	FALSE	NA	NA	NA	NA	NA	NA	NA	NA	FALSE	NA	NA	NA	NA	NA	NA	NA	NA	NA	NA	NA	NA	NA	NA	NA	NA	NA	FALSE	FALSE
ON563414.3	44484	44484	+	CAGE	2	FALSE	FALSE	NA	NA	FALSE	NA	NA	NA	NA	NA	NA	NA	NA	FALSE	NA	NA	NA	NA	NA	NA	NA	NA	NA	NA	NA	NA	NA	NA	NA	NA	NA	FALSE	FALSE
ON563414.3	44528	44528	+	CAGE	1	FALSE	TRUE	44529	2	FALSE	NA	NA	NA	NA	NA	NA	NA	NA	FALSE	NA	NA	NA	NA	NA	NA	NA	NA	NA	NA	NA	NA	NA	NA	NA	NA	NA	FALSE	TRUE
ON563414.3	44534	44534	+	CAGE	1	FALSE	FALSE	NA	NA	FALSE	NA	NA	NA	NA	NA	NA	NA	NA	FALSE	NA	NA	NA	NA	NA	NA	NA	NA	NA	NA	NA	NA	NA	NA	NA	NA	NA	FALSE	FALSE
ON563414.3	44538	44538	+	CAGE	1	FALSE	FALSE	NA	NA	FALSE	NA	NA	NA	NA	NA	NA	NA	NA	FALSE	NA	NA	NA	NA	NA	NA	NA	NA	NA	NA	NA	NA	NA	NA	NA	NA	NA	FALSE	FALSE
ON563414.3	44549	44549	+	CAGE	2	FALSE	FALSE	NA	NA	FALSE	NA	NA	NA	NA	NA	NA	NA	NA	FALSE	NA	NA	NA	NA	NA	NA	NA	NA	NA	NA	NA	NA	NA	NA	NA	NA	NA	FALSE	FALSE
ON563414.3	44582	44582	+	CAGE	1	FALSE	FALSE	NA	NA	TRUE	44580	12.4424	6.74e-05	0.393	10000	44580	44580	44580	TRUE	44580	12.4424	6.74e-05	0.393	10000	44580	44580	44580	NA	NA	NA	NA	NA	NA	NA	NA	NA	TRUE	FALSE
ON563414.3	44614	44614	+	CAGE	1	FALSE	FALSE	NA	NA	TRUE	44580	12.4424	6.74e-05	0.393	10000	44580	44580	44580	TRUE	44580	12.4424	6.74e-05	0.393	10000	44580	44580	44580	NA	NA	NA	NA	NA	NA	NA	NA	NA	FALSE	FALSE
ON563414.3	44735	44735	+	CAGE	1	FALSE	FALSE	NA	NA	FALSE	NA	NA	NA	NA	NA	NA	NA	NA	FALSE	NA	NA	NA	NA	NA	NA	NA	NA	NA	NA	NA	NA	NA	NA	NA	NA	NA	FALSE	FALSE
ON563414.3	44785	44785	+	CAGE	1	FALSE	FALSE	NA	NA	FALSE	NA	NA	NA	NA	NA	NA	NA	NA	FALSE	NA	NA	NA	NA	NA	NA	NA	NA	NA	NA	NA	NA	NA	NA	NA	NA	NA	FALSE	FALSE
ON563414.3	44847	44847	+	CAGE	1	FALSE	FALSE	NA	NA	FALSE	NA	NA	NA	NA	NA	NA	NA	NA	FALSE	NA	NA	NA	NA	NA	NA	NA	NA	NA	NA	NA	NA	NA	NA	NA	NA	NA	FALSE	FALSE
ON563414.3	44873	44873	+	CAGE	1	FALSE	FALSE	NA	NA	FALSE	NA	NA	NA	NA	NA	NA	NA	NA	FALSE	NA	NA	NA	NA	NA	NA	NA	NA	NA	NA	NA	NA	NA	NA	NA	NA	NA	FALSE	FALSE
ON563414.3	44874	44874	+	CAGE	1	FALSE	FALSE	NA	NA	FALSE	NA	NA	NA	NA	NA	NA	NA	NA	FALSE	NA	NA	NA	NA	NA	NA	NA	NA	NA	NA	NA	NA	NA	NA	NA	NA	NA	FALSE	FALSE
ON563414.3	44983	44983	+	CAGE	1	FALSE	FALSE	NA	NA	FALSE	NA	NA	NA	NA	NA	NA	NA	NA	FALSE	NA	NA	NA	NA	NA	NA	NA	NA	NA	NA	NA	NA	NA	NA	NA	NA	NA	FALSE	FALSE
ON563414.3	44992	44992	+	CAGE	1	FALSE	FALSE	NA	NA	FALSE	NA	NA	NA	NA	NA	NA	NA	NA	FALSE	NA	NA	NA	NA	NA	NA	NA	NA	NA	NA	NA	NA	NA	NA	NA	NA	NA	FALSE	FALSE
ON563414.3	45010	45010	+	CAGE	1	FALSE	TRUE	NA	NA	FALSE	NA	NA	NA	NA	NA	NA	NA	NA	FALSE	NA	NA	NA	NA	NA	NA	NA	NA	NA	NA	NA	NA	NA	NA	NA	NA	NA	FALSE	FALSE
ON563414.3	45653	45653	+	CAGE	1	FALSE	FALSE	NA	NA	TRUE	45590	6.43353	9.22e-05	0.0513	10000	45590	45590	45590	FALSE	NA	NA	NA	NA	NA	NA	NA	NA	NA	NA	NA	NA	NA	NA	NA	NA	NA	FALSE	FALSE
ON563414.3	45655	45655	+	CAGE	1	FALSE	FALSE	NA	NA	TRUE	45590	6.43353	9.22e-05	0.0513	10000	45590	45590	45590	FALSE	NA	NA	NA	NA	NA	NA	NA	NA	NA	NA	NA	NA	NA	NA	NA	NA	NA	FALSE	FALSE
ON563414.3	45794	45794	+	CAGE	1	FALSE	FALSE	NA	NA	TRUE	45757	7.6763	4.44e-05	0.0513	10000	45757	45757	45757	TRUE	45757	7.6763	4.44e-05	0.0513	10000	45757	45757	45757	NA	NA	NA	NA	NA	NA	NA	NA	NA	FALSE	FALSE
ON563414.3	45923	45923	+	CAGE	1	FALSE	FALSE	NA	NA	FALSE	NA	NA	NA	NA	NA	NA	NA	NA	FALSE	NA	NA	NA	NA	NA	NA	NA	NA	NA	NA	NA	NA	NA	NA	NA	NA	NA	FALSE	FALSE
ON563414.3	45934	45934	+	CAGE	1	FALSE	FALSE	NA	NA	FALSE	NA	NA	NA	NA	NA	NA	NA	NA	FALSE	NA	NA	NA	NA	NA	NA	NA	NA	NA	NA	NA	NA	NA	NA	NA	NA	NA	FALSE	FALSE
ON563414.3	45994	45994	+	CAGE	1	FALSE	FALSE	NA	NA	TRUE	45978	12.1059	2.97e-05	0.0348	10000	45978	45978	45978	TRUE	45978	12.1059	2.97e-05	0.0348	10000	45978	45978	45978	NA	NA	NA	NA	NA	NA	NA	NA	NA	TRUE	FALSE
ON563414.3	45999	45999	+	CAGE	2	FALSE	FALSE	NA	NA	TRUE	45978	12.1059	2.97e-05	0.0348	10000	45978	45978	45978	TRUE	45978	12.1059	2.97e-05	0.0348	10000	45978	45978	45978	NA	NA	NA	NA	NA	NA	NA	NA	NA	TRUE	FALSE
ON563414.3	46048	46048	+	CAGE	5	TRUE	FALSE	NA	NA	TRUE	45978; 46003	12.1059; 6.87861	2.97e-05; 7.64e-05	0.0348; 0.0513	1E04; 1E04	45978	45978	45978	FALSE	NA	NA	NA	NA	NA	NA	NA	NA	NA	NA	NA	NA	NA	NA	NA	NA	NA	FALSE	FALSE
ON563414.3	46127	46127	+	CAGE	1	FALSE	TRUE	46135	3	FALSE	NA	NA	NA	NA	NA	NA	NA	NA	FALSE	NA	NA	NA	NA	NA	NA	NA	NA	NA	NA	NA	NA	NA	NA	NA	NA	NA	FALSE	TRUE
ON563414.3	46147	46147	+	CAGE	2	FALSE	TRUE	46150; 46151	8	FALSE	NA	NA	NA	NA	NA	NA	NA	NA	FALSE	NA	NA	NA	NA	NA	NA	NA	NA	NA	NA	NA	NA	NA	NA	NA	NA	NA	FALSE	TRUE
ON563414.3	46162	46162	+	CAGE	1	FALSE	TRUE	46166; 46167; 46169; 46170	13	FALSE	NA	NA	NA	NA	NA	NA	NA	NA	FALSE	NA	NA	NA	NA	NA	NA	NA	NA	NA	NA	NA	NA	NA	NA	NA	NA	NA	FALSE	TRUE
ON563414.3	46178	46178	+	CAGE	7	TRUE	TRUE	46184; 46185	6	FALSE	NA	NA	NA	NA	NA	NA	NA	NA	FALSE	NA	NA	NA	NA	NA	NA	NA	NA	NA	NA	NA	NA	NA	NA	NA	NA	NA	FALSE	TRUE
ON563414.3	46180	46180	+	CAGE	1	FALSE	TRUE	46184; 46185	6	FALSE	NA	NA	NA	NA	NA	NA	NA	NA	FALSE	NA	NA	NA	NA	NA	NA	NA	NA	NA	NA	NA	NA	NA	NA	NA	NA	NA	FALSE	TRUE
ON563414.3	46206	46206	+	CAGE	1	FALSE	TRUE	46215	4	FALSE	NA	NA	NA	NA	NA	NA	NA	NA	FALSE	NA	NA	NA	NA	NA	NA	NA	NA	NA	NA	NA	NA	NA	NA	NA	NA	NA	FALSE	TRUE
ON563414.3	46252	46252	+	CAGE	2	FALSE	TRUE	46253; 46260; 46263	9	FALSE	NA	NA	NA	NA	NA	NA	NA	NA	FALSE	NA	NA	NA	NA	NA	NA	NA	NA	NA	NA	NA	NA	NA	NA	NA	NA	NA	FALSE	TRUE
ON563414.3	46253	46253	+	CAGE	1	FALSE	TRUE	46253; 46260; 46263; 46264	14	FALSE	NA	NA	NA	NA	NA	NA	NA	NA	FALSE	NA	NA	NA	NA	NA	NA	NA	NA	NA	NA	NA	NA	NA	NA	NA	NA	NA	FALSE	TRUE
ON563414.3	46259	46259	+	CAGE	5	FALSE	TRUE	46260; 46263; 46264; 46268; 46269; 46270	20	FALSE	NA	NA	NA	NA	NA	NA	NA	NA	FALSE	NA	NA	NA	NA	NA	NA	NA	NA	NA	NA	NA	NA	NA	NA	NA	NA	NA	FALSE	TRUE
ON563414.3	46260	46260	+	CAGE	3	FALSE	TRUE	46260; 46263; 46264; 46268; 46269; 46270	20	FALSE	NA	NA	NA	NA	NA	NA	NA	NA	FALSE	NA	NA	NA	NA	NA	NA	NA	NA	NA	NA	NA	NA	NA	NA	NA	NA	NA	FALSE	TRUE
ON563414.3	46421	46421	+	CAGE	2	FALSE	TRUE	46425; 46431; 46432	10	FALSE	NA	NA	NA	NA	NA	NA	NA	NA	FALSE	NA	NA	NA	NA	NA	NA	NA	NA	NA	NA	NA	NA	NA	NA	NA	NA	NA	FALSE	TRUE
ON563414.3	46424	46424	+	CAGE	2	FALSE	TRUE	46425; 46431; 46432	10	FALSE	NA	NA	NA	NA	NA	NA	NA	NA	FALSE	NA	NA	NA	NA	NA	NA	NA	NA	NA	NA	NA	NA	NA	NA	NA	NA	NA	FALSE	TRUE
ON563414.3	46435	46435	+	CAGE	1	FALSE	TRUE	46436; 46442; 46443	9	FALSE	NA	NA	NA	NA	NA	NA	NA	NA	FALSE	NA	NA	NA	NA	NA	NA	NA	NA	NA	NA	NA	NA	NA	NA	NA	NA	NA	FALSE	TRUE
ON563414.3	46509	46509	+	CAGE	1	FALSE	TRUE	46511; 46516; 46517	9	FALSE	NA	NA	NA	NA	NA	NA	NA	NA	FALSE	NA	NA	NA	NA	NA	NA	NA	NA	NA	NA	NA	NA	NA	NA	NA	NA	NA	FALSE	TRUE
ON563414.3	46625	46625	+	CAGE	4	TRUE	TRUE	46626	2	FALSE	NA	NA	NA	NA	NA	NA	NA	NA	FALSE	NA	NA	NA	NA	NA	NA	NA	NA	NA	NA	NA	NA	NA	NA	NA	NA	NA	FALSE	TRUE
ON563414.3	46627	46627	+	CAGE	3	FALSE	FALSE	NA	NA	FALSE	NA	NA	NA	NA	NA	NA	NA	NA	FALSE	NA	NA	NA	NA	NA	NA	NA	NA	NA	NA	NA	NA	NA	NA	NA	NA	NA	FALSE	FALSE
ON563414.3	46685	46685	+	CAGE	1	FALSE	TRUE	NA	NA	FALSE	NA	NA	NA	NA	NA	NA	NA	NA	FALSE	NA	NA	NA	NA	NA	NA	NA	NA	NA	NA	NA	NA	NA	NA	NA	NA	NA	FALSE	FALSE
ON563414.3	46890	46890	+	CAGE	1	FALSE	FALSE	NA	NA	FALSE	NA	NA	NA	NA	NA	NA	NA	NA	FALSE	NA	NA	NA	NA	NA	NA	NA	NA	NA	NA	NA	NA	NA	NA	NA	NA	NA	FALSE	FALSE
ON563414.3	46907	46907	+	CAGE	2	FALSE	FALSE	NA	NA	FALSE	NA	NA	NA	NA	NA	NA	NA	NA	FALSE	NA	NA	NA	NA	NA	NA	NA	NA	NA	NA	NA	NA	NA	NA	NA	NA	NA	FALSE	FALSE
ON563414.3	46916	46916	+	CAGE	1	FALSE	FALSE	NA	NA	FALSE	NA	NA	NA	NA	NA	NA	NA	NA	FALSE	NA	NA	NA	NA	NA	NA	NA	NA	NA	NA	NA	NA	NA	NA	NA	NA	NA	FALSE	FALSE
ON563414.3	46940	46940	+	CAGE	1	FALSE	FALSE	NA	NA	FALSE	NA	NA	NA	NA	NA	NA	NA	NA	FALSE	NA	NA	NA	NA	NA	NA	NA	NA	NA	NA	NA	NA	NA	NA	NA	NA	NA	FALSE	FALSE
ON563414.3	46941	46941	+	CAGE	1	FALSE	FALSE	NA	NA	FALSE	NA	NA	NA	NA	NA	NA	NA	NA	FALSE	NA	NA	NA	NA	NA	NA	NA	NA	NA	NA	NA	NA	NA	NA	NA	NA	NA	FALSE	FALSE
ON563414.3	46946	46946	+	CAGE	1	FALSE	FALSE	NA	NA	FALSE	NA	NA	NA	NA	NA	NA	NA	NA	FALSE	NA	NA	NA	NA	NA	NA	NA	NA	NA	NA	NA	NA	NA	NA	NA	NA	NA	FALSE	FALSE
ON563414.3	46963	46963	+	CAGE	1	FALSE	FALSE	NA	NA	FALSE	NA	NA	NA	NA	NA	NA	NA	NA	FALSE	NA	NA	NA	NA	NA	NA	NA	NA	NA	NA	NA	NA	NA	NA	NA	NA	NA	FALSE	FALSE
ON563414.3	46972	46972	+	CAGE	1	FALSE	FALSE	NA	NA	FALSE	NA	NA	NA	NA	NA	NA	NA	NA	FALSE	NA	NA	NA	NA	NA	NA	NA	NA	NA	NA	NA	NA	NA	NA	NA	NA	NA	FALSE	FALSE
ON563414.3	46993	46993	+	CAGE	1	FALSE	FALSE	NA	NA	FALSE	NA	NA	NA	NA	NA	NA	NA	NA	FALSE	NA	NA	NA	NA	NA	NA	NA	NA	NA	NA	NA	NA	NA	NA	NA	NA	NA	FALSE	FALSE
ON563414.3	47094	47094	+	CAGE	1	FALSE	FALSE	NA	NA	FALSE	NA	NA	NA	NA	NA	NA	NA	NA	FALSE	NA	NA	NA	NA	NA	NA	NA	NA	NA	NA	NA	NA	NA	NA	NA	NA	NA	FALSE	FALSE
ON563414.3	47141	47141	+	CAGE	1	FALSE	FALSE	NA	NA	TRUE	47139	11.9333	9.25e-05	0.393	10000	47139	47139	47139	TRUE	47139	11.9333	9.25e-05	0.393	10000	47139	47139	47139	NA	NA	NA	NA	NA	NA	NA	NA	NA	TRUE	FALSE
ON563414.3	47153	47153	+	CAGE	1	FALSE	FALSE	NA	NA	TRUE	47139	11.9333	9.25e-05	0.393	10000	47139	47139	47139	TRUE	47139	11.9333	9.25e-05	0.393	10000	47139	47139	47139	NA	NA	NA	NA	NA	NA	NA	NA	NA	TRUE	FALSE
ON563414.3	47171	47171	+	CAGE	3	TRUE	FALSE	NA	NA	TRUE	47139	11.9333	9.25e-05	0.393	10000	47139	47139	47139	TRUE	47139	11.9333	9.25e-05	0.393	10000	47139	47139	47139	NA	NA	NA	NA	NA	NA	NA	NA	NA	FALSE	FALSE
ON563414.3	47470	47470	+	CAGE	1	FALSE	FALSE	NA	NA	FALSE	NA	NA	NA	NA	NA	NA	NA	NA	FALSE	NA	NA	NA	NA	NA	NA	NA	NA	NA	NA	NA	NA	NA	NA	NA	NA	NA	FALSE	FALSE
ON563414.3	47496	47496	+	CAGE	2	FALSE	FALSE	NA	NA	FALSE	NA	NA	NA	NA	NA	NA	NA	NA	FALSE	NA	NA	NA	NA	NA	NA	NA	NA	NA	NA	NA	NA	NA	NA	NA	NA	NA	FALSE	FALSE
ON563414.3	48028	48028	+	CAGE	1	FALSE	TRUE	48032; 48038	6	FALSE	NA	NA	NA	NA	NA	NA	NA	NA	FALSE	NA	NA	NA	NA	NA	NA	NA	NA	NA	NA	NA	NA	NA	NA	NA	NA	NA	FALSE	TRUE
ON563414.3	48041	48041	+	CAGE	1	FALSE	FALSE	NA	NA	FALSE	NA	NA	NA	NA	NA	NA	NA	NA	FALSE	NA	NA	NA	NA	NA	NA	NA	NA	NA	NA	NA	NA	NA	NA	NA	NA	NA	FALSE	FALSE
ON563414.3	48127	48127	+	CAGE	13	TRUE	TRUE	48127; 48138	4	FALSE	NA	NA	NA	NA	NA	NA	NA	NA	FALSE	NA	NA	NA	NA	NA	NA	NA	NA	NA	NA	NA	NA	NA	NA	NA	NA	NA	FALSE	TRUE
ON563414.3	48129	48129	+	CAGE	6	FALSE	TRUE	48138	2	FALSE	NA	NA	NA	NA	NA	NA	NA	NA	FALSE	NA	NA	NA	NA	NA	NA	NA	NA	NA	NA	NA	NA	NA	NA	NA	NA	NA	FALSE	TRUE
ON563414.3	48137	48137	+	CAGE	1	FALSE	TRUE	48138	2	FALSE	NA	NA	NA	NA	NA	NA	NA	NA	FALSE	NA	NA	NA	NA	NA	NA	NA	NA	NA	NA	NA	NA	NA	NA	NA	NA	NA	FALSE	TRUE
ON563414.3	48141	48141	+	CAGE	1	FALSE	FALSE	NA	NA	FALSE	NA	NA	NA	NA	NA	NA	NA	NA	FALSE	NA	NA	NA	NA	NA	NA	NA	NA	NA	NA	NA	NA	NA	NA	NA	NA	NA	FALSE	FALSE
ON563414.3	48148	48148	+	CAGE	1	FALSE	FALSE	NA	NA	FALSE	NA	NA	NA	NA	NA	NA	NA	NA	FALSE	NA	NA	NA	NA	NA	NA	NA	NA	NA	NA	NA	NA	NA	NA	NA	NA	NA	FALSE	FALSE
ON563414.3	48151	48151	+	CAGE	1	FALSE	FALSE	NA	NA	FALSE	NA	NA	NA	NA	NA	NA	NA	NA	FALSE	NA	NA	NA	NA	NA	NA	NA	NA	NA	NA	NA	NA	NA	NA	NA	NA	NA	FALSE	FALSE
ON563414.3	48186	48186	+	CAGE	1	FALSE	FALSE	NA	NA	FALSE	NA	NA	NA	NA	NA	NA	NA	NA	FALSE	NA	NA	NA	NA	NA	NA	NA	NA	NA	NA	NA	NA	NA	NA	NA	NA	NA	FALSE	FALSE
ON563414.3	48277	48277	+	CAGE	3	TRUE	FALSE	NA	NA	FALSE	NA	NA	NA	NA	NA	NA	NA	NA	FALSE	NA	NA	NA	NA	NA	NA	NA	NA	NA	NA	NA	NA	NA	NA	NA	NA	NA	FALSE	FALSE
ON563414.3	48279	48279	+	CAGE	1	FALSE	FALSE	NA	NA	FALSE	NA	NA	NA	NA	NA	NA	NA	NA	FALSE	NA	NA	NA	NA	NA	NA	NA	NA	NA	NA	NA	NA	NA	NA	NA	NA	NA	FALSE	FALSE
ON563414.3	48296	48296	+	CAGE	3	FALSE	FALSE	NA	NA	FALSE	NA	NA	NA	NA	NA	NA	NA	NA	FALSE	NA	NA	NA	NA	NA	NA	NA	NA	NA	NA	NA	NA	NA	NA	NA	NA	NA	FALSE	FALSE
ON563414.3	48365	48365	+	CAGE	1	FALSE	FALSE	NA	NA	FALSE	NA	NA	NA	NA	NA	NA	NA	NA	FALSE	NA	NA	NA	NA	NA	NA	NA	NA	NA	NA	NA	NA	NA	NA	NA	NA	NA	FALSE	FALSE
ON563414.3	48376	48376	+	CAGE	1	FALSE	FALSE	NA	NA	FALSE	NA	NA	NA	NA	NA	NA	NA	NA	FALSE	NA	NA	NA	NA	NA	NA	NA	NA	NA	NA	NA	NA	NA	NA	NA	NA	NA	FALSE	FALSE
ON563414.3	48380	48380	+	CAGE	1	FALSE	FALSE	NA	NA	FALSE	NA	NA	NA	NA	NA	NA	NA	NA	FALSE	NA	NA	NA	NA	NA	NA	NA	NA	NA	NA	NA	NA	NA	NA	NA	NA	NA	FALSE	FALSE
ON563414.3	48418	48418	+	CAGE	1	FALSE	FALSE	NA	NA	FALSE	NA	NA	NA	NA	NA	NA	NA	NA	FALSE	NA	NA	NA	NA	NA	NA	NA	NA	NA	NA	NA	NA	NA	NA	NA	NA	NA	FALSE	FALSE
ON563414.3	48444	48444	+	CAGE	2	FALSE	FALSE	NA	NA	FALSE	NA	NA	NA	NA	NA	NA	NA	NA	FALSE	NA	NA	NA	NA	NA	NA	NA	NA	NA	NA	NA	NA	NA	NA	NA	NA	NA	FALSE	FALSE
ON563414.3	48445	48445	+	CAGE	2	FALSE	FALSE	NA	NA	FALSE	NA	NA	NA	NA	NA	NA	NA	NA	FALSE	NA	NA	NA	NA	NA	NA	NA	NA	NA	NA	NA	NA	NA	NA	NA	NA	NA	FALSE	FALSE
ON563414.3	48545	48545	+	CAGE	1	FALSE	FALSE	NA	NA	FALSE	NA	NA	NA	NA	NA	NA	NA	NA	FALSE	NA	NA	NA	NA	NA	NA	NA	NA	NA	NA	NA	NA	NA	NA	NA	NA	NA	FALSE	FALSE
ON563414.3	48547	48547	+	CAGE	2	FALSE	FALSE	NA	NA	FALSE	NA	NA	NA	NA	NA	NA	NA	NA	FALSE	NA	NA	NA	NA	NA	NA	NA	NA	NA	NA	NA	NA	NA	NA	NA	NA	NA	FALSE	FALSE
ON563414.3	48580	48580	+	CAGE	1	FALSE	FALSE	NA	NA	FALSE	NA	NA	NA	NA	NA	NA	NA	NA	FALSE	NA	NA	NA	NA	NA	NA	NA	NA	NA	NA	NA	NA	NA	NA	NA	NA	NA	FALSE	FALSE
ON563414.3	48659	48659	+	CAGE	3	TRUE	FALSE	NA	NA	FALSE	NA	NA	NA	NA	NA	NA	NA	NA	FALSE	NA	NA	NA	NA	NA	NA	NA	NA	NA	NA	NA	NA	NA	NA	NA	NA	NA	FALSE	FALSE
ON563414.3	48660	48660	+	CAGE	1	FALSE	FALSE	NA	NA	FALSE	NA	NA	NA	NA	NA	NA	NA	NA	FALSE	NA	NA	NA	NA	NA	NA	NA	NA	NA	NA	NA	NA	NA	NA	NA	NA	NA	FALSE	FALSE
ON563414.3	48661	48661	+	CAGE	1	FALSE	FALSE	NA	NA	FALSE	NA	NA	NA	NA	NA	NA	NA	NA	FALSE	NA	NA	NA	NA	NA	NA	NA	NA	NA	NA	NA	NA	NA	NA	NA	NA	NA	FALSE	FALSE
ON563414.3	48745	48745	+	CAGE	2	FALSE	FALSE	NA	NA	FALSE	NA	NA	NA	NA	NA	NA	NA	NA	FALSE	NA	NA	NA	NA	NA	NA	NA	NA	NA	NA	NA	NA	NA	NA	NA	NA	NA	FALSE	FALSE
ON563414.3	48761	48761	+	CAGE	1	FALSE	FALSE	NA	NA	FALSE	NA	NA	NA	NA	NA	NA	NA	NA	FALSE	NA	NA	NA	NA	NA	NA	NA	NA	NA	NA	NA	NA	NA	NA	NA	NA	NA	FALSE	FALSE
ON563414.3	48880	48880	+	CAGE	1	FALSE	FALSE	NA	NA	FALSE	NA	NA	NA	NA	NA	NA	NA	NA	FALSE	NA	NA	NA	NA	NA	NA	NA	NA	NA	NA	NA	NA	NA	NA	NA	NA	NA	FALSE	FALSE
ON563414.3	48899	48899	+	CAGE	1	FALSE	FALSE	NA	NA	FALSE	NA	NA	NA	NA	NA	NA	NA	NA	FALSE	NA	NA	NA	NA	NA	NA	NA	NA	NA	NA	NA	NA	NA	NA	NA	NA	NA	FALSE	FALSE
ON563414.3	49034	49034	+	CAGE	1	FALSE	FALSE	NA	NA	FALSE	NA	NA	NA	NA	NA	NA	NA	NA	FALSE	NA	NA	NA	NA	NA	NA	NA	NA	NA	NA	NA	NA	NA	NA	NA	NA	NA	FALSE	FALSE
ON563414.3	49037	49037	+	CAGE	1	FALSE	FALSE	NA	NA	FALSE	NA	NA	NA	NA	NA	NA	NA	NA	FALSE	NA	NA	NA	NA	NA	NA	NA	NA	NA	NA	NA	NA	NA	NA	NA	NA	NA	FALSE	FALSE
ON563414.3	49283	49283	+	CAGE	1	FALSE	FALSE	NA	NA	FALSE	NA	NA	NA	NA	NA	NA	NA	NA	FALSE	NA	NA	NA	NA	NA	NA	NA	NA	NA	NA	NA	NA	NA	NA	NA	NA	NA	FALSE	FALSE
ON563414.3	49667	49667	+	CAGE	1	FALSE	FALSE	NA	NA	TRUE	49586; 49635	11.6532; 7.83237	8.88e-05; 4.22e-05	0.056; 0.0513	1E04; 1E04	49586	49635	49635	TRUE	49635	7.83237	4.22e-05	0.0513	10000	49635	49635	49635	NA	NA	NA	NA	NA	NA	NA	NA	NA	FALSE	FALSE
ON563414.3	49693	49693	+	CAGE	1	FALSE	FALSE	NA	NA	TRUE	49635	7.83237	4.22e-05	0.0513	10000	49635	49635	49635	FALSE	NA	NA	NA	NA	NA	NA	NA	NA	NA	NA	NA	NA	NA	NA	NA	NA	NA	FALSE	FALSE
ON563414.3	49696	49696	+	CAGE	3	TRUE	FALSE	NA	NA	TRUE	49635	7.83237	4.22e-05	0.0513	10000	49635	49635	49635	FALSE	NA	NA	NA	NA	NA	NA	NA	NA	NA	NA	NA	NA	NA	NA	NA	NA	NA	FALSE	FALSE
ON563414.3	49875	49875	+	CAGE	1	FALSE	FALSE	NA	NA	FALSE	NA	NA	NA	NA	NA	NA	NA	NA	FALSE	NA	NA	NA	NA	NA	NA	NA	NA	NA	NA	NA	NA	NA	NA	NA	NA	NA	FALSE	FALSE
ON563414.3	49876	49876	+	CAGE	1	FALSE	FALSE	NA	NA	FALSE	NA	NA	NA	NA	NA	NA	NA	NA	FALSE	NA	NA	NA	NA	NA	NA	NA	NA	NA	NA	NA	NA	NA	NA	NA	NA	NA	FALSE	FALSE
ON563414.3	49908	49908	+	CAGE	1	FALSE	TRUE	49908	2	FALSE	NA	NA	NA	NA	NA	NA	NA	NA	FALSE	NA	NA	NA	NA	NA	NA	NA	NA	NA	NA	NA	NA	NA	NA	NA	NA	NA	FALSE	TRUE
ON563414.3	49980	49980	+	CAGE	3	FALSE	TRUE	NA	NA	TRUE	49969; 49969; 49979	12.5376; 12.5376; 11.659	5.9e-06; 5.9e-06; 8.79e-05	0.026; 0.0376; 0.056	1E04; 1E05; 1E04	49969; 49969	49969; 49969	49969	TRUE	49969; 49969; 49979	12.5376; 12.5376; 11.659	5.9e-06; 5.9e-06; 8.79e-05	0.026; 0.0376; 0.056	1E04; 1E05; 1E04	49969; 49969	49969; 49969	49969	NA	NA	NA	NA	NA	NA	NA	NA	NA	TRUE	FALSE
ON563414.3	49998	49998	+	CAGE	24	FALSE	TRUE	50001; 50002; 50003; 50004; 50005; 50006; 50007; 50008; 50009	1037	TRUE	49969; 49969; 49979	12.5376; 12.5376; 11.659	5.9e-06; 5.9e-06; 8.79e-05	0.026; 0.0376; 0.056	1E04; 1E05; 1E04	49969; 49969	49969; 49969	49969	TRUE	49969; 49969; 49979	12.5376; 12.5376; 11.659	5.9e-06; 5.9e-06; 8.79e-05	0.026; 0.0376; 0.056	1E04; 1E05; 1E04	49969; 49969	49969; 49969	49969	NA	NA	NA	NA	NA	NA	NA	NA	NA	TRUE	TRUE
ON563414.3	49999	49999	+	CAGE	1	FALSE	TRUE	50001; 50002; 50003; 50004; 50005; 50006; 50007; 50008; 50009	1037	TRUE	49969; 49969; 49979	12.5376; 12.5376; 11.659	5.9e-06; 5.9e-06; 8.79e-05	0.026; 0.0376; 0.056	1E04; 1E05; 1E04	49969; 49969	49969; 49969	49969	TRUE	49969; 49969; 49979	12.5376; 12.5376; 11.659	5.9e-06; 5.9e-06; 8.79e-05	0.026; 0.0376; 0.056	1E04; 1E05; 1E04	49969; 49969	49969; 49969	49969	NA	NA	NA	NA	NA	NA	NA	NA	NA	TRUE	TRUE
ON563414.3	50001	50001	+	CAGE	348	TRUE	TRUE	50001; 50002; 50003; 50004; 50005; 50006; 50007; 50008; 50009; 50011; 50012	1076	TRUE	49969; 49969; 49979	12.5376; 12.5376; 11.659	5.9e-06; 5.9e-06; 8.79e-05	0.026; 0.0376; 0.056	1E04; 1E05; 1E04	49969; 49969	49969; 49969	49969	TRUE	49969; 49969; 49979	12.5376; 12.5376; 11.659	5.9e-06; 5.9e-06; 8.79e-05	0.026; 0.0376; 0.056	1E04; 1E05; 1E04	49969; 49969	49969; 49969	49969	NA	NA	NA	NA	NA	NA	NA	NA	NA	TRUE	TRUE
ON563414.3	50003	50003	+	CAGE	1	FALSE	TRUE	50003; 50004; 50005; 50006; 50007; 50008; 50009; 50011; 50012; 50013; 50014	291	TRUE	49969; 49969; 49979	12.5376; 12.5376; 11.659	5.9e-06; 5.9e-06; 8.79e-05	0.026; 0.0376; 0.056	1E04; 1E05; 1E04	49969; 49969	49969; 49969	49969	TRUE	49969; 49969; 49979	12.5376; 12.5376; 11.659	5.9e-06; 5.9e-06; 8.79e-05	0.026; 0.0376; 0.056	1E04; 1E05; 1E04	49969; 49969	49969; 49969	49969	NA	NA	NA	NA	NA	NA	NA	NA	NA	TRUE	TRUE
ON563414.3	50011	50011	+	CAGE	1	FALSE	TRUE	50011; 50012; 50013; 50014; 50015; 50016; 50017; 50018; 50019; 50020	86	TRUE	49969; 49969; 49979	12.5376; 12.5376; 11.659	5.9e-06; 5.9e-06; 8.79e-05	0.026; 0.0376; 0.056	1E04; 1E05; 1E04	49969; 49969	49969; 49969	49969	TRUE	49979	11.659	8.79e-05	0.056	10000	49979	49979	49979	NA	NA	NA	NA	NA	NA	NA	NA	NA	FALSE	TRUE
ON563414.3	50012	50012	+	CAGE	2	FALSE	TRUE	50012; 50013; 50014; 50015; 50016; 50017; 50018; 50019; 50020; 50023	69	TRUE	49969; 49969; 49979	12.5376; 12.5376; 11.659	5.9e-06; 5.9e-06; 8.79e-05	0.026; 0.0376; 0.056	1E04; 1E05; 1E04	49969; 49969	49969; 49969	49969	TRUE	49979	11.659	8.79e-05	0.056	10000	49979	49979	49979	NA	NA	NA	NA	NA	NA	NA	NA	NA	FALSE	TRUE
ON563414.3	50015	50015	+	CAGE	2	FALSE	TRUE	50015; 50016; 50017; 50018; 50019; 50020; 50023; 50025	31	TRUE	49969; 49969; 49979	12.5376; 12.5376; 11.659	5.9e-06; 5.9e-06; 8.79e-05	0.026; 0.0376; 0.056	1E04; 1E05; 1E04	49969; 49969	49969; 49969	49969	TRUE	49979	11.659	8.79e-05	0.056	10000	49979	49979	49979	NA	NA	NA	NA	NA	NA	NA	NA	NA	FALSE	TRUE
ON563414.3	50026	50026	+	CAGE	2	FALSE	TRUE	50030; 50031; 50032; 50034; 50037	17	TRUE	49969; 49969; 49979	12.5376; 12.5376; 11.659	5.9e-06; 5.9e-06; 8.79e-05	0.026; 0.0376; 0.056	1E04; 1E05; 1E04	49969; 49969	49969; 49969	49969	FALSE	NA	NA	NA	NA	NA	NA	NA	NA	NA	NA	NA	NA	NA	NA	NA	NA	NA	FALSE	TRUE
ON563414.3	50028	50028	+	CAGE	1	FALSE	TRUE	50030; 50031; 50032; 50034; 50037	17	TRUE	49969; 49969; 49979	12.5376; 12.5376; 11.659	5.9e-06; 5.9e-06; 8.79e-05	0.026; 0.0376; 0.056	1E04; 1E05; 1E04	49969; 49969	49969; 49969	49969	FALSE	NA	NA	NA	NA	NA	NA	NA	NA	NA	NA	NA	NA	NA	NA	NA	NA	NA	FALSE	TRUE
ON563414.3	50061	50061	+	CAGE	1	FALSE	TRUE	50062; 50067; 50070	8	TRUE	49969; 49969; 49979; 50038; 50045	12.5376; 12.5376; 11.659; 10.6; 12.9882	5.9e-06; 5.9e-06; 8.79e-05; 8.35e-05; 1.53e-05	0.026; 0.0376; 0.056; 0.0484; 0.0257	1E04; 1E05; 1E04; 1E04; 1E04	50045	49969; 49969	50045	TRUE	50038; 50045	10.6; 12.9882	8.35e-05; 1.53e-05	0.0484; 0.0257	1E04; 1E04	50045	50045	50045	NA	NA	NA	NA	NA	NA	NA	NA	NA	TRUE	TRUE
ON563414.3	50065	50065	+	CAGE	2	FALSE	TRUE	50067; 50070; 50073; 50076	11	TRUE	49969; 49969; 49979; 50038; 50045	12.5376; 12.5376; 11.659; 10.6; 12.9882	5.9e-06; 5.9e-06; 8.79e-05; 8.35e-05; 1.53e-05	0.026; 0.0376; 0.056; 0.0484; 0.0257	1E04; 1E05; 1E04; 1E04; 1E04	50045	49969; 49969	50045	TRUE	50038; 50045	10.6; 12.9882	8.35e-05; 1.53e-05	0.0484; 0.0257	1E04; 1E04	50045	50045	50045	NA	NA	NA	NA	NA	NA	NA	NA	NA	TRUE	TRUE
ON563414.3	50101	50101	+	CAGE	1	FALSE	TRUE	50104; 50108	10	TRUE	50038; 50045	10.6; 12.9882	8.35e-05; 1.53e-05	0.0484; 0.0257	1E04; 1E04	50045	50045	50045	FALSE	NA	NA	NA	NA	NA	NA	NA	NA	NA	NA	NA	NA	NA	NA	NA	NA	NA	FALSE	TRUE
ON563414.3	50128	50128	+	CAGE	1	FALSE	TRUE	50128; 50133	4	TRUE	50038; 50045	10.6; 12.9882	8.35e-05; 1.53e-05	0.0484; 0.0257	1E04; 1E04	50045	50045	50045	FALSE	NA	NA	NA	NA	NA	NA	NA	NA	NA	NA	NA	NA	NA	NA	NA	NA	NA	FALSE	TRUE
ON563414.3	50154	50154	+	CAGE	1	FALSE	TRUE	50154	2	FALSE	NA	NA	NA	NA	NA	NA	NA	NA	FALSE	NA	NA	NA	NA	NA	NA	NA	NA	NA	NA	NA	NA	NA	NA	NA	NA	NA	FALSE	TRUE
ON563414.3	50160	50160	+	CAGE	2	FALSE	TRUE	50171	5	FALSE	NA	NA	NA	NA	NA	NA	NA	NA	FALSE	NA	NA	NA	NA	NA	NA	NA	NA	NA	NA	NA	NA	NA	NA	NA	NA	NA	FALSE	TRUE
ON563414.3	50164	50164	+	CAGE	1	FALSE	TRUE	50171; 50174	8	FALSE	NA	NA	NA	NA	NA	NA	NA	NA	FALSE	NA	NA	NA	NA	NA	NA	NA	NA	NA	NA	NA	NA	NA	NA	NA	NA	NA	FALSE	TRUE
ON563414.3	50166	50166	+	CAGE	1	FALSE	TRUE	50171; 50174	8	FALSE	NA	NA	NA	NA	NA	NA	NA	NA	FALSE	NA	NA	NA	NA	NA	NA	NA	NA	NA	NA	NA	NA	NA	NA	NA	NA	NA	FALSE	TRUE
ON563414.3	50168	50168	+	CAGE	13	FALSE	TRUE	50171; 50174	8	FALSE	NA	NA	NA	NA	NA	NA	NA	NA	FALSE	NA	NA	NA	NA	NA	NA	NA	NA	NA	NA	NA	NA	NA	NA	NA	NA	NA	FALSE	TRUE
ON563414.3	50188	50188	+	CAGE	2	FALSE	TRUE	50190; 50198; 50199	13	FALSE	NA	NA	NA	NA	NA	NA	NA	NA	FALSE	NA	NA	NA	NA	NA	NA	NA	NA	NA	NA	NA	NA	NA	NA	NA	NA	NA	FALSE	TRUE
ON563414.3	50199	50199	+	CAGE	4	FALSE	TRUE	50199; 50202	10	FALSE	NA	NA	NA	NA	NA	NA	NA	NA	FALSE	NA	NA	NA	NA	NA	NA	NA	NA	NA	NA	NA	NA	NA	NA	NA	NA	NA	FALSE	TRUE
ON563414.3	50201	50201	+	CAGE	4	FALSE	TRUE	50202	4	FALSE	NA	NA	NA	NA	NA	NA	NA	NA	FALSE	NA	NA	NA	NA	NA	NA	NA	NA	NA	NA	NA	NA	NA	NA	NA	NA	NA	FALSE	TRUE
ON563414.3	50203	50203	+	CAGE	1	FALSE	TRUE	NA	NA	FALSE	NA	NA	NA	NA	NA	NA	NA	NA	FALSE	NA	NA	NA	NA	NA	NA	NA	NA	NA	NA	NA	NA	NA	NA	NA	NA	NA	FALSE	FALSE
ON563414.3	50207	50207	+	CAGE	2	FALSE	TRUE	NA	NA	FALSE	NA	NA	NA	NA	NA	NA	NA	NA	FALSE	NA	NA	NA	NA	NA	NA	NA	NA	NA	NA	NA	NA	NA	NA	NA	NA	NA	FALSE	FALSE
ON563414.3	50222	50222	+	CAGE	1	FALSE	TRUE	50229; 50230; 50232	6	FALSE	NA	NA	NA	NA	NA	NA	NA	NA	FALSE	NA	NA	NA	NA	NA	NA	NA	NA	NA	NA	NA	NA	NA	NA	NA	NA	NA	FALSE	TRUE
ON563414.3	50231	50231	+	CAGE	1	FALSE	TRUE	50232; 50240; 50242	10	FALSE	NA	NA	NA	NA	NA	NA	NA	NA	FALSE	NA	NA	NA	NA	NA	NA	NA	NA	NA	NA	NA	NA	NA	NA	NA	NA	NA	FALSE	TRUE
ON563414.3	50233	50233	+	CAGE	14	TRUE	TRUE	50240; 50242; 50243	11	FALSE	NA	NA	NA	NA	NA	NA	NA	NA	FALSE	NA	NA	NA	NA	NA	NA	NA	NA	NA	NA	NA	NA	NA	NA	NA	NA	NA	FALSE	TRUE
ON563414.3	50251	50251	+	CAGE	2	FALSE	TRUE	NA	NA	FALSE	NA	NA	NA	NA	NA	NA	NA	NA	FALSE	NA	NA	NA	NA	NA	NA	NA	NA	NA	NA	NA	NA	NA	NA	NA	NA	NA	FALSE	FALSE
ON563414.3	50291	50291	+	CAGE	1	FALSE	TRUE	50294; 50295; 50296; 50299; 50302	18	FALSE	NA	NA	NA	NA	NA	NA	NA	NA	FALSE	NA	NA	NA	NA	NA	NA	NA	NA	NA	NA	NA	NA	NA	NA	NA	NA	NA	FALSE	TRUE
ON563414.3	50303	50303	+	CAGE	2	FALSE	TRUE	50305; 50310; 50313	12	FALSE	NA	NA	NA	NA	NA	NA	NA	NA	FALSE	NA	NA	NA	NA	NA	NA	NA	NA	NA	NA	NA	NA	NA	NA	NA	NA	NA	FALSE	TRUE
ON563414.3	50330	50330	+	CAGE	1	FALSE	TRUE	50334; 50336	4	FALSE	NA	NA	NA	NA	NA	NA	NA	NA	FALSE	NA	NA	NA	NA	NA	NA	NA	NA	NA	NA	NA	NA	NA	NA	NA	NA	NA	FALSE	TRUE
ON563414.3	50332	50332	+	CAGE	1	FALSE	TRUE	50334; 50336; 50342	6	FALSE	NA	NA	NA	NA	NA	NA	NA	NA	FALSE	NA	NA	NA	NA	NA	NA	NA	NA	NA	NA	NA	NA	NA	NA	NA	NA	NA	FALSE	TRUE
ON563414.3	50333	50333	+	CAGE	11	TRUE	TRUE	50334; 50336; 50342	6	FALSE	NA	NA	NA	NA	NA	NA	NA	NA	FALSE	NA	NA	NA	NA	NA	NA	NA	NA	NA	NA	NA	NA	NA	NA	NA	NA	NA	FALSE	TRUE
ON563414.3	50334	50334	+	CAGE	5	FALSE	TRUE	50334; 50336; 50342; 50345	9	FALSE	NA	NA	NA	NA	NA	NA	NA	NA	FALSE	NA	NA	NA	NA	NA	NA	NA	NA	NA	NA	NA	NA	NA	NA	NA	NA	NA	FALSE	TRUE
ON563414.3	50336	50336	+	CAGE	6	FALSE	TRUE	50336; 50342; 50345	7	FALSE	NA	NA	NA	NA	NA	NA	NA	NA	FALSE	NA	NA	NA	NA	NA	NA	NA	NA	NA	NA	NA	NA	NA	NA	NA	NA	NA	FALSE	TRUE
ON563414.3	50354	50354	+	CAGE	1	FALSE	TRUE	50355; 50360; 50361; 50362	17	FALSE	NA	NA	NA	NA	NA	NA	NA	NA	FALSE	NA	NA	NA	NA	NA	NA	NA	NA	NA	NA	NA	NA	NA	NA	NA	NA	NA	FALSE	TRUE
ON563414.3	50363	50363	+	CAGE	1	FALSE	TRUE	50373	2	FALSE	NA	NA	NA	NA	NA	NA	NA	NA	FALSE	NA	NA	NA	NA	NA	NA	NA	NA	NA	NA	NA	NA	NA	NA	NA	NA	NA	FALSE	TRUE
ON563414.3	50373	50373	+	CAGE	1	FALSE	TRUE	50373; 50379; 50380; 50381	22	FALSE	NA	NA	NA	NA	NA	NA	NA	NA	FALSE	NA	NA	NA	NA	NA	NA	NA	NA	NA	NA	NA	NA	NA	NA	NA	NA	NA	FALSE	TRUE
ON563414.3	50391	50391	+	CAGE	1	FALSE	TRUE	50397; 50398	4	FALSE	NA	NA	NA	NA	NA	NA	NA	NA	FALSE	NA	NA	NA	NA	NA	NA	NA	NA	NA	NA	NA	NA	NA	NA	NA	NA	NA	FALSE	TRUE
ON563414.3	50421	50421	+	CAGE	1	FALSE	TRUE	50421; 50426; 50427; 50428; 50430	18	FALSE	NA	NA	NA	NA	NA	NA	NA	NA	FALSE	NA	NA	NA	NA	NA	NA	NA	NA	NA	NA	NA	NA	NA	NA	NA	NA	NA	FALSE	TRUE
ON563414.3	50422	50422	+	CAGE	1	FALSE	TRUE	50426; 50427; 50428; 50430	15	FALSE	NA	NA	NA	NA	NA	NA	NA	NA	FALSE	NA	NA	NA	NA	NA	NA	NA	NA	NA	NA	NA	NA	NA	NA	NA	NA	NA	FALSE	TRUE
ON563414.3	50438	50438	+	CAGE	4	FALSE	TRUE	50441; 50443; 50444; 50447	14	FALSE	NA	NA	NA	NA	NA	NA	NA	NA	FALSE	NA	NA	NA	NA	NA	NA	NA	NA	NA	NA	NA	NA	NA	NA	NA	NA	NA	FALSE	TRUE
ON563414.3	50447	50447	+	CAGE	2	FALSE	TRUE	50447; 50454; 50455	10	FALSE	NA	NA	NA	NA	NA	NA	NA	NA	FALSE	NA	NA	NA	NA	NA	NA	NA	NA	NA	NA	NA	NA	NA	NA	NA	NA	NA	FALSE	TRUE
ON563414.3	50449	50449	+	CAGE	6	TRUE	TRUE	50454; 50455	5	FALSE	NA	NA	NA	NA	NA	NA	NA	NA	FALSE	NA	NA	NA	NA	NA	NA	NA	NA	NA	NA	NA	NA	NA	NA	NA	NA	NA	FALSE	TRUE
ON563414.3	50451	50451	+	CAGE	2	FALSE	TRUE	50454; 50455	5	FALSE	NA	NA	NA	NA	NA	NA	NA	NA	FALSE	NA	NA	NA	NA	NA	NA	NA	NA	NA	NA	NA	NA	NA	NA	NA	NA	NA	FALSE	TRUE
ON563414.3	50479	50479	+	CAGE	1	FALSE	TRUE	50479	3	FALSE	NA	NA	NA	NA	NA	NA	NA	NA	FALSE	NA	NA	NA	NA	NA	NA	NA	NA	NA	NA	NA	NA	NA	NA	NA	NA	NA	FALSE	TRUE
ON563414.3	50482	50482	+	CAGE	1	FALSE	TRUE	NA	NA	FALSE	NA	NA	NA	NA	NA	NA	NA	NA	FALSE	NA	NA	NA	NA	NA	NA	NA	NA	NA	NA	NA	NA	NA	NA	NA	NA	NA	FALSE	FALSE
ON563414.3	50486	50486	+	CAGE	3	FALSE	TRUE	NA	NA	FALSE	NA	NA	NA	NA	NA	NA	NA	NA	FALSE	NA	NA	NA	NA	NA	NA	NA	NA	NA	NA	NA	NA	NA	NA	NA	NA	NA	FALSE	FALSE
ON563414.3	50494	50494	+	CAGE	1	FALSE	TRUE	50498; 50504	4	FALSE	NA	NA	NA	NA	NA	NA	NA	NA	FALSE	NA	NA	NA	NA	NA	NA	NA	NA	NA	NA	NA	NA	NA	NA	NA	NA	NA	FALSE	TRUE
ON563414.3	50504	50504	+	CAGE	1	FALSE	TRUE	50504; 50511; 50512	6	FALSE	NA	NA	NA	NA	NA	NA	NA	NA	FALSE	NA	NA	NA	NA	NA	NA	NA	NA	NA	NA	NA	NA	NA	NA	NA	NA	NA	FALSE	TRUE
ON563414.3	50532	50532	+	CAGE	2	FALSE	TRUE	50539; 50540; 50542	12	FALSE	NA	NA	NA	NA	NA	NA	NA	NA	FALSE	NA	NA	NA	NA	NA	NA	NA	NA	NA	NA	NA	NA	NA	NA	NA	NA	NA	FALSE	TRUE
ON563414.3	50547	50547	+	CAGE	1	FALSE	TRUE	50553; 50554; 50556; 50557; 50558	13	FALSE	NA	NA	NA	NA	NA	NA	NA	NA	FALSE	NA	NA	NA	NA	NA	NA	NA	NA	NA	NA	NA	NA	NA	NA	NA	NA	NA	FALSE	TRUE
ON563414.3	50574	50574	+	CAGE	77	TRUE	TRUE	50576; 50577; 50582; 50583; 50584; 50583	30	FALSE	NA	NA	NA	NA	NA	NA	NA	NA	FALSE	NA	NA	NA	NA	NA	NA	NA	NA	NA	NA	NA	NA	NA	NA	NA	NA	NA	FALSE	TRUE
ON563414.3	50576	50576	+	CAGE	1	FALSE	TRUE	50576; 50577; 50582; 50583; 50584; 50586; 50583	32	FALSE	NA	NA	NA	NA	NA	NA	NA	NA	FALSE	NA	NA	NA	NA	NA	NA	NA	NA	NA	NA	NA	NA	NA	NA	NA	NA	NA	FALSE	TRUE
ON563414.3	50578	50578	+	CAGE	1	FALSE	TRUE	50582; 50583; 50584; 50586; 50583	26	FALSE	NA	NA	NA	NA	NA	NA	NA	NA	FALSE	NA	NA	NA	NA	NA	NA	NA	NA	NA	NA	NA	NA	NA	NA	NA	NA	NA	FALSE	TRUE
ON563414.3	50588	50588	+	CAGE	1	FALSE	TRUE	50593; 50594; 50595; 50598	22	FALSE	NA	NA	NA	NA	NA	NA	NA	NA	FALSE	NA	NA	NA	NA	NA	NA	NA	NA	NA	NA	NA	NA	NA	NA	NA	NA	NA	FALSE	TRUE
ON563414.3	50589	50589	+	CAGE	3	FALSE	TRUE	50593; 50594; 50595; 50598; 50600	27	FALSE	NA	NA	NA	NA	NA	NA	NA	NA	FALSE	NA	NA	NA	NA	NA	NA	NA	NA	NA	NA	NA	NA	NA	NA	NA	NA	NA	FALSE	TRUE
ON563414.3	50590	50590	+	CAGE	3	FALSE	TRUE	50593; 50594; 50595; 50598; 50600; 50601	29	FALSE	NA	NA	NA	NA	NA	NA	NA	NA	FALSE	NA	NA	NA	NA	NA	NA	NA	NA	NA	NA	NA	NA	NA	NA	NA	NA	NA	FALSE	TRUE
ON563414.3	50592	50592	+	CAGE	2	FALSE	TRUE	50593; 50594; 50595; 50598; 50600; 50601	29	FALSE	NA	NA	NA	NA	NA	NA	NA	NA	FALSE	NA	NA	NA	NA	NA	NA	NA	NA	NA	NA	NA	NA	NA	NA	NA	NA	NA	FALSE	TRUE
ON563414.3	50594	50594	+	CAGE	10	FALSE	TRUE	50594; 50595; 50598; 50600; 50601	24	FALSE	NA	NA	NA	NA	NA	NA	NA	NA	FALSE	NA	NA	NA	NA	NA	NA	NA	NA	NA	NA	NA	NA	NA	NA	NA	NA	NA	FALSE	TRUE
ON563414.3	50610	50610	+	CAGE	1	FALSE	TRUE	50610; 50618; 50619; 50620; 50621	19	FALSE	NA	NA	NA	NA	NA	NA	NA	NA	FALSE	NA	NA	NA	NA	NA	NA	NA	NA	NA	NA	NA	NA	NA	NA	NA	NA	NA	FALSE	TRUE
ON563414.3	50612	50612	+	CAGE	4	FALSE	TRUE	50618; 50619; 50620; 50621; 50622	19	FALSE	NA	NA	NA	NA	NA	NA	NA	NA	FALSE	NA	NA	NA	NA	NA	NA	NA	NA	NA	NA	NA	NA	NA	NA	NA	NA	NA	FALSE	TRUE
ON563414.3	50613	50613	+	CAGE	6	FALSE	TRUE	50618; 50619; 50620; 50621; 50622	19	FALSE	NA	NA	NA	NA	NA	NA	NA	NA	FALSE	NA	NA	NA	NA	NA	NA	NA	NA	NA	NA	NA	NA	NA	NA	NA	NA	NA	FALSE	TRUE
ON563414.3	50619	50619	+	CAGE	1	FALSE	TRUE	50619; 50620; 50621; 50622; 50628; 50630	19	FALSE	NA	NA	NA	NA	NA	NA	NA	NA	FALSE	NA	NA	NA	NA	NA	NA	NA	NA	NA	NA	NA	NA	NA	NA	NA	NA	NA	FALSE	TRUE
ON563414.3	50623	50623	+	CAGE	2	FALSE	TRUE	50628; 50630; 50631; 50632	16	FALSE	NA	NA	NA	NA	NA	NA	NA	NA	FALSE	NA	NA	NA	NA	NA	NA	NA	NA	NA	NA	NA	NA	NA	NA	NA	NA	NA	FALSE	TRUE
ON563414.3	50624	50624	+	CAGE	2	FALSE	TRUE	50628; 50630; 50631; 50632	16	FALSE	NA	NA	NA	NA	NA	NA	NA	NA	FALSE	NA	NA	NA	NA	NA	NA	NA	NA	NA	NA	NA	NA	NA	NA	NA	NA	NA	FALSE	TRUE
ON563414.3	50625	50625	+	CAGE	2	FALSE	TRUE	50628; 50630; 50631; 50632	16	FALSE	NA	NA	NA	NA	NA	NA	NA	NA	FALSE	NA	NA	NA	NA	NA	NA	NA	NA	NA	NA	NA	NA	NA	NA	NA	NA	NA	FALSE	TRUE
ON563414.3	50626	50626	+	CAGE	1	FALSE	TRUE	50628; 50630; 50631; 50632; 50637	19	FALSE	NA	NA	NA	NA	NA	NA	NA	NA	FALSE	NA	NA	NA	NA	NA	NA	NA	NA	NA	NA	NA	NA	NA	NA	NA	NA	NA	FALSE	TRUE
ON563414.3	50659	50659	+	CAGE	2	FALSE	TRUE	50660; 50661; 50665; 50666	13	FALSE	NA	NA	NA	NA	NA	NA	NA	NA	FALSE	NA	NA	NA	NA	NA	NA	NA	NA	NA	NA	NA	NA	NA	NA	NA	NA	NA	FALSE	TRUE
ON563414.3	50691	50691	+	CAGE	42	TRUE	TRUE	50695; 50696; 50697; 50700	10	FALSE	NA	NA	NA	NA	NA	NA	NA	NA	FALSE	NA	NA	NA	NA	NA	NA	NA	NA	NA	NA	NA	NA	NA	NA	NA	NA	NA	FALSE	TRUE
ON563414.3	50692	50692	+	CAGE	14	FALSE	TRUE	50695; 50696; 50697; 50700	10	FALSE	NA	NA	NA	NA	NA	NA	NA	NA	FALSE	NA	NA	NA	NA	NA	NA	NA	NA	NA	NA	NA	NA	NA	NA	NA	NA	NA	FALSE	TRUE
ON563414.3	50698	50698	+	CAGE	2	FALSE	TRUE	50700	3	FALSE	NA	NA	NA	NA	NA	NA	NA	NA	FALSE	NA	NA	NA	NA	NA	NA	NA	NA	NA	NA	NA	NA	NA	NA	NA	NA	NA	FALSE	TRUE
ON563414.3	50704	50704	+	CAGE	2	FALSE	TRUE	NA	NA	FALSE	NA	NA	NA	NA	NA	NA	NA	NA	FALSE	NA	NA	NA	NA	NA	NA	NA	NA	NA	NA	NA	NA	NA	NA	NA	NA	NA	FALSE	FALSE
ON563414.3	50705	50705	+	CAGE	5	FALSE	TRUE	NA	NA	FALSE	NA	NA	NA	NA	NA	NA	NA	NA	FALSE	NA	NA	NA	NA	NA	NA	NA	NA	NA	NA	NA	NA	NA	NA	NA	NA	NA	FALSE	FALSE
ON563414.3	50730	50730	+	CAGE	1	FALSE	TRUE	50730; 50733; 50736; 50737; 50741	18	FALSE	NA	NA	NA	NA	NA	NA	NA	NA	FALSE	NA	NA	NA	NA	NA	NA	NA	NA	NA	NA	NA	NA	NA	NA	NA	NA	NA	FALSE	TRUE
ON563414.3	50736	50736	+	CAGE	1	FALSE	TRUE	50736; 50737; 50741; 50746	10	FALSE	NA	NA	NA	NA	NA	NA	NA	NA	FALSE	NA	NA	NA	NA	NA	NA	NA	NA	NA	NA	NA	NA	NA	NA	NA	NA	NA	FALSE	TRUE
ON563414.3	50739	50739	+	CAGE	6	FALSE	TRUE	50741; 50746; 50749	7	FALSE	NA	NA	NA	NA	NA	NA	NA	NA	FALSE	NA	NA	NA	NA	NA	NA	NA	NA	NA	NA	NA	NA	NA	NA	NA	NA	NA	FALSE	TRUE
ON563414.3	50743	50743	+	CAGE	3	FALSE	TRUE	50746; 50749	5	FALSE	NA	NA	NA	NA	NA	NA	NA	NA	FALSE	NA	NA	NA	NA	NA	NA	NA	NA	NA	NA	NA	NA	NA	NA	NA	NA	NA	FALSE	TRUE
ON563414.3	50745	50745	+	CAGE	2	FALSE	TRUE	50746; 50749	5	FALSE	NA	NA	NA	NA	NA	NA	NA	NA	FALSE	NA	NA	NA	NA	NA	NA	NA	NA	NA	NA	NA	NA	NA	NA	NA	NA	NA	FALSE	TRUE
ON563414.3	50746	50746	+	CAGE	1	FALSE	TRUE	50746; 50749	5	FALSE	NA	NA	NA	NA	NA	NA	NA	NA	FALSE	NA	NA	NA	NA	NA	NA	NA	NA	NA	NA	NA	NA	NA	NA	NA	NA	NA	FALSE	TRUE
ON563414.3	50747	50747	+	CAGE	2	FALSE	TRUE	50749	3	FALSE	NA	NA	NA	NA	NA	NA	NA	NA	FALSE	NA	NA	NA	NA	NA	NA	NA	NA	NA	NA	NA	NA	NA	NA	NA	NA	NA	FALSE	TRUE
ON563414.3	50749	50749	+	CAGE	1	FALSE	TRUE	50749	3	FALSE	NA	NA	NA	NA	NA	NA	NA	NA	FALSE	NA	NA	NA	NA	NA	NA	NA	NA	NA	NA	NA	NA	NA	NA	NA	NA	NA	FALSE	TRUE
ON563414.3	50750	50750	+	CAGE	1	FALSE	TRUE	NA	NA	FALSE	NA	NA	NA	NA	NA	NA	NA	NA	FALSE	NA	NA	NA	NA	NA	NA	NA	NA	NA	NA	NA	NA	NA	NA	NA	NA	NA	FALSE	FALSE
ON563414.3	50757	50757	+	CAGE	2	FALSE	TRUE	50765	2	FALSE	NA	NA	NA	NA	NA	NA	NA	NA	FALSE	NA	NA	NA	NA	NA	NA	NA	NA	NA	NA	NA	NA	NA	NA	NA	NA	NA	FALSE	TRUE
ON563414.3	50769	50769	+	CAGE	2	FALSE	TRUE	50775; 50776; 50777; 50778	15	FALSE	NA	NA	NA	NA	NA	NA	NA	NA	FALSE	NA	NA	NA	NA	NA	NA	NA	NA	NA	NA	NA	NA	NA	NA	NA	NA	NA	FALSE	TRUE
ON563414.3	50770	50770	+	CAGE	1	FALSE	TRUE	50775; 50776; 50777; 50778	15	FALSE	NA	NA	NA	NA	NA	NA	NA	NA	FALSE	NA	NA	NA	NA	NA	NA	NA	NA	NA	NA	NA	NA	NA	NA	NA	NA	NA	FALSE	TRUE
ON563414.3	50771	50771	+	CAGE	1	FALSE	TRUE	50775; 50776; 50777; 50778; 50782	17	FALSE	NA	NA	NA	NA	NA	NA	NA	NA	FALSE	NA	NA	NA	NA	NA	NA	NA	NA	NA	NA	NA	NA	NA	NA	NA	NA	NA	FALSE	TRUE
ON563414.3	50773	50773	+	CAGE	4	FALSE	TRUE	50775; 50776; 50777; 50778; 50782	17	FALSE	NA	NA	NA	NA	NA	NA	NA	NA	FALSE	NA	NA	NA	NA	NA	NA	NA	NA	NA	NA	NA	NA	NA	NA	NA	NA	NA	FALSE	TRUE
ON563414.3	50774	50774	+	CAGE	1	FALSE	TRUE	50775; 50776; 50777; 50778; 50782	17	FALSE	NA	NA	NA	NA	NA	NA	NA	NA	FALSE	NA	NA	NA	NA	NA	NA	NA	NA	NA	NA	NA	NA	NA	NA	NA	NA	NA	FALSE	TRUE
ON563414.3	50776	50776	+	CAGE	1	FALSE	TRUE	50776; 50777; 50778; 50782	14	FALSE	NA	NA	NA	NA	NA	NA	NA	NA	FALSE	NA	NA	NA	NA	NA	NA	NA	NA	NA	NA	NA	NA	NA	NA	NA	NA	NA	FALSE	TRUE
ON563414.3	50779	50779	+	CAGE	2	FALSE	TRUE	50782	2	FALSE	NA	NA	NA	NA	NA	NA	NA	NA	FALSE	NA	NA	NA	NA	NA	NA	NA	NA	NA	NA	NA	NA	NA	NA	NA	NA	NA	FALSE	TRUE
ON563414.3	50781	50781	+	CAGE	6	FALSE	TRUE	50782; 50792	5	FALSE	NA	NA	NA	NA	NA	NA	NA	NA	FALSE	NA	NA	NA	NA	NA	NA	NA	NA	NA	NA	NA	NA	NA	NA	NA	NA	NA	FALSE	TRUE
ON563414.3	50784	50784	+	CAGE	12	FALSE	TRUE	50792	3	FALSE	NA	NA	NA	NA	NA	NA	NA	NA	FALSE	NA	NA	NA	NA	NA	NA	NA	NA	NA	NA	NA	NA	NA	NA	NA	NA	NA	FALSE	TRUE
ON563414.3	50793	50793	+	CAGE	3	FALSE	TRUE	50798; 50802	5	FALSE	NA	NA	NA	NA	NA	NA	NA	NA	FALSE	NA	NA	NA	NA	NA	NA	NA	NA	NA	NA	NA	NA	NA	NA	NA	NA	NA	FALSE	TRUE
ON563414.3	50796	50796	+	CAGE	3	FALSE	TRUE	50798; 50802	5	FALSE	NA	NA	NA	NA	NA	NA	NA	NA	FALSE	NA	NA	NA	NA	NA	NA	NA	NA	NA	NA	NA	NA	NA	NA	NA	NA	NA	FALSE	TRUE
ON563414.3	50800	50800	+	CAGE	1	FALSE	TRUE	50802	2	FALSE	NA	NA	NA	NA	NA	NA	NA	NA	FALSE	NA	NA	NA	NA	NA	NA	NA	NA	NA	NA	NA	NA	NA	NA	NA	NA	NA	FALSE	TRUE
ON563414.3	50802	50802	+	CAGE	8	FALSE	TRUE	50802	2	FALSE	NA	NA	NA	NA	NA	NA	NA	NA	FALSE	NA	NA	NA	NA	NA	NA	NA	NA	NA	NA	NA	NA	NA	NA	NA	NA	NA	FALSE	TRUE
ON563414.3	50821	50821	+	CAGE	15	FALSE	TRUE	50821; 50822; 50832	9	FALSE	NA	NA	NA	NA	NA	NA	NA	NA	FALSE	NA	NA	NA	NA	NA	NA	NA	NA	NA	NA	NA	NA	NA	NA	NA	NA	NA	FALSE	TRUE
ON563414.3	50822	50822	+	CAGE	4	FALSE	TRUE	50822; 50832	5	FALSE	NA	NA	NA	NA	NA	NA	NA	NA	FALSE	NA	NA	NA	NA	NA	NA	NA	NA	NA	NA	NA	NA	NA	NA	NA	NA	NA	FALSE	TRUE
ON563414.3	50823	50823	+	CAGE	24	TRUE	TRUE	50832	3	FALSE	NA	NA	NA	NA	NA	NA	NA	NA	FALSE	NA	NA	NA	NA	NA	NA	NA	NA	NA	NA	NA	NA	NA	NA	NA	NA	NA	FALSE	TRUE
ON563414.3	50824	50824	+	CAGE	9	FALSE	TRUE	50832	3	FALSE	NA	NA	NA	NA	NA	NA	NA	NA	FALSE	NA	NA	NA	NA	NA	NA	NA	NA	NA	NA	NA	NA	NA	NA	NA	NA	NA	FALSE	TRUE
ON563414.3	50832	50832	+	CAGE	1	FALSE	TRUE	50832; 50840	6	FALSE	NA	NA	NA	NA	NA	NA	NA	NA	FALSE	NA	NA	NA	NA	NA	NA	NA	NA	NA	NA	NA	NA	NA	NA	NA	NA	NA	FALSE	TRUE
ON563414.3	50837	50837	+	CAGE	4	FALSE	TRUE	50840; 50848	5	FALSE	NA	NA	NA	NA	NA	NA	NA	NA	FALSE	NA	NA	NA	NA	NA	NA	NA	NA	NA	NA	NA	NA	NA	NA	NA	NA	NA	FALSE	TRUE
ON563414.3	50841	50841	+	CAGE	2	FALSE	TRUE	50848	2	FALSE	NA	NA	NA	NA	NA	NA	NA	NA	FALSE	NA	NA	NA	NA	NA	NA	NA	NA	NA	NA	NA	NA	NA	NA	NA	NA	NA	FALSE	TRUE
ON563414.3	50852	50852	+	CAGE	3	FALSE	TRUE	50857; 50858; 50862; 50863	16	FALSE	NA	NA	NA	NA	NA	NA	NA	NA	FALSE	NA	NA	NA	NA	NA	NA	NA	NA	NA	NA	NA	NA	NA	NA	NA	NA	NA	FALSE	TRUE
ON563414.3	50855	50855	+	CAGE	1	FALSE	TRUE	50857; 50858; 50862; 50863; 50864; 50866	25	FALSE	NA	NA	NA	NA	NA	NA	NA	NA	FALSE	NA	NA	NA	NA	NA	NA	NA	NA	NA	NA	NA	NA	NA	NA	NA	NA	NA	FALSE	TRUE
ON563414.3	50865	50865	+	CAGE	3	FALSE	TRUE	50866; 50873; 50874	9	FALSE	NA	NA	NA	NA	NA	NA	NA	NA	FALSE	NA	NA	NA	NA	NA	NA	NA	NA	NA	NA	NA	NA	NA	NA	NA	NA	NA	FALSE	TRUE
ON563414.3	50866	50866	+	CAGE	5	FALSE	TRUE	50866; 50873; 50874; 50877	12	FALSE	NA	NA	NA	NA	NA	NA	NA	NA	FALSE	NA	NA	NA	NA	NA	NA	NA	NA	NA	NA	NA	NA	NA	NA	NA	NA	NA	FALSE	TRUE
ON563414.3	50876	50876	+	CAGE	1	FALSE	TRUE	50877; 50887	5	FALSE	NA	NA	NA	NA	NA	NA	NA	NA	FALSE	NA	NA	NA	NA	NA	NA	NA	NA	NA	NA	NA	NA	NA	NA	NA	NA	NA	FALSE	TRUE
ON563414.3	50877	50877	+	CAGE	1	FALSE	TRUE	50877; 50887	5	FALSE	NA	NA	NA	NA	NA	NA	NA	NA	FALSE	NA	NA	NA	NA	NA	NA	NA	NA	NA	NA	NA	NA	NA	NA	NA	NA	NA	FALSE	TRUE
ON563414.3	50879	50879	+	CAGE	1	FALSE	TRUE	50887; 50889	4	FALSE	NA	NA	NA	NA	NA	NA	NA	NA	FALSE	NA	NA	NA	NA	NA	NA	NA	NA	NA	NA	NA	NA	NA	NA	NA	NA	NA	FALSE	TRUE
ON563414.3	50883	50883	+	CAGE	1	FALSE	TRUE	50887; 50889	4	FALSE	NA	NA	NA	NA	NA	NA	NA	NA	FALSE	NA	NA	NA	NA	NA	NA	NA	NA	NA	NA	NA	NA	NA	NA	NA	NA	NA	FALSE	TRUE
ON563414.3	50886	50886	+	CAGE	15	FALSE	TRUE	50887; 50889; 50895	6	FALSE	NA	NA	NA	NA	NA	NA	NA	NA	FALSE	NA	NA	NA	NA	NA	NA	NA	NA	NA	NA	NA	NA	NA	NA	NA	NA	NA	FALSE	TRUE
ON563414.3	50892	50892	+	CAGE	3	FALSE	TRUE	50895	2	FALSE	NA	NA	NA	NA	NA	NA	NA	NA	FALSE	NA	NA	NA	NA	NA	NA	NA	NA	NA	NA	NA	NA	NA	NA	NA	NA	NA	FALSE	TRUE
ON563414.3	50901	50901	+	CAGE	7	FALSE	TRUE	50910	3	FALSE	NA	NA	NA	NA	NA	NA	NA	NA	FALSE	NA	NA	NA	NA	NA	NA	NA	NA	NA	NA	NA	NA	NA	NA	NA	NA	NA	FALSE	TRUE
ON563414.3	50907	50907	+	CAGE	1	FALSE	TRUE	50910; 50913	6	FALSE	NA	NA	NA	NA	NA	NA	NA	NA	FALSE	NA	NA	NA	NA	NA	NA	NA	NA	NA	NA	NA	NA	NA	NA	NA	NA	NA	FALSE	TRUE
ON563414.3	50910	50910	+	CAGE	2	FALSE	TRUE	50910; 50913	6	FALSE	NA	NA	NA	NA	NA	NA	NA	NA	FALSE	NA	NA	NA	NA	NA	NA	NA	NA	NA	NA	NA	NA	NA	NA	NA	NA	NA	FALSE	TRUE
ON563414.3	50914	50914	+	CAGE	2	FALSE	TRUE	NA	NA	FALSE	NA	NA	NA	NA	NA	NA	NA	NA	FALSE	NA	NA	NA	NA	NA	NA	NA	NA	NA	NA	NA	NA	NA	NA	NA	NA	NA	FALSE	FALSE
ON563414.3	50916	50916	+	CAGE	1	FALSE	TRUE	50926	2	FALSE	NA	NA	NA	NA	NA	NA	NA	NA	FALSE	NA	NA	NA	NA	NA	NA	NA	NA	NA	NA	NA	NA	NA	NA	NA	NA	NA	FALSE	TRUE
ON563414.3	50917	50917	+	CAGE	2	FALSE	TRUE	50926; 50928	5	FALSE	NA	NA	NA	NA	NA	NA	NA	NA	FALSE	NA	NA	NA	NA	NA	NA	NA	NA	NA	NA	NA	NA	NA	NA	NA	NA	NA	FALSE	TRUE
ON563414.3	50927	50927	+	CAGE	6	FALSE	TRUE	50928; 50929	5	FALSE	NA	NA	NA	NA	NA	NA	NA	NA	FALSE	NA	NA	NA	NA	NA	NA	NA	NA	NA	NA	NA	NA	NA	NA	NA	NA	NA	FALSE	TRUE
ON563414.3	50928	50928	+	CAGE	14	FALSE	TRUE	50928; 50929	5	FALSE	NA	NA	NA	NA	NA	NA	NA	NA	FALSE	NA	NA	NA	NA	NA	NA	NA	NA	NA	NA	NA	NA	NA	NA	NA	NA	NA	FALSE	TRUE
ON563414.3	50929	50929	+	CAGE	4	FALSE	TRUE	50929	2	FALSE	NA	NA	NA	NA	NA	NA	NA	NA	FALSE	NA	NA	NA	NA	NA	NA	NA	NA	NA	NA	NA	NA	NA	NA	NA	NA	NA	FALSE	TRUE
ON563414.3	50932	50932	+	CAGE	4	FALSE	TRUE	NA	NA	FALSE	NA	NA	NA	NA	NA	NA	NA	NA	FALSE	NA	NA	NA	NA	NA	NA	NA	NA	NA	NA	NA	NA	NA	NA	NA	NA	NA	FALSE	FALSE
ON563414.3	50937	50937	+	CAGE	3	FALSE	TRUE	NA	NA	FALSE	NA	NA	NA	NA	NA	NA	NA	NA	FALSE	NA	NA	NA	NA	NA	NA	NA	NA	NA	NA	NA	NA	NA	NA	NA	NA	NA	FALSE	FALSE
ON563414.3	50954	50954	+	CAGE	9	FALSE	TRUE	50957	2	FALSE	NA	NA	NA	NA	NA	NA	NA	NA	FALSE	NA	NA	NA	NA	NA	NA	NA	NA	NA	NA	NA	NA	NA	NA	NA	NA	NA	FALSE	TRUE
ON563414.3	50974	50974	+	CAGE	2	FALSE	TRUE	50981; 50982; 50985	7	FALSE	NA	NA	NA	NA	NA	NA	NA	NA	FALSE	NA	NA	NA	NA	NA	NA	NA	NA	NA	NA	NA	NA	NA	NA	NA	NA	NA	FALSE	TRUE
ON563414.3	50976	50976	+	CAGE	10	FALSE	TRUE	50981; 50982; 50985; 50987	10	FALSE	NA	NA	NA	NA	NA	NA	NA	NA	FALSE	NA	NA	NA	NA	NA	NA	NA	NA	NA	NA	NA	NA	NA	NA	NA	NA	NA	FALSE	TRUE
ON563414.3	50978	50978	+	CAGE	10	FALSE	TRUE	50981; 50982; 50985; 50987; 50988; 50989	17	FALSE	NA	NA	NA	NA	NA	NA	NA	NA	FALSE	NA	NA	NA	NA	NA	NA	NA	NA	NA	NA	NA	NA	NA	NA	NA	NA	NA	FALSE	TRUE
ON563414.3	50983	50983	+	CAGE	1	FALSE	TRUE	50985; 50987; 50988; 50989	12	FALSE	NA	NA	NA	NA	NA	NA	NA	NA	FALSE	NA	NA	NA	NA	NA	NA	NA	NA	NA	NA	NA	NA	NA	NA	NA	NA	NA	FALSE	TRUE
ON563414.3	51030	51030	+	CAGE	6	FALSE	TRUE	51030; 51031; 51037	8	FALSE	NA	NA	NA	NA	NA	NA	NA	NA	FALSE	NA	NA	NA	NA	NA	NA	NA	NA	NA	NA	NA	NA	NA	NA	NA	NA	NA	FALSE	TRUE
ON563414.3	51031	51031	+	CAGE	3	FALSE	TRUE	51031; 51037	6	FALSE	NA	NA	NA	NA	NA	NA	NA	NA	FALSE	NA	NA	NA	NA	NA	NA	NA	NA	NA	NA	NA	NA	NA	NA	NA	NA	NA	FALSE	TRUE
ON563414.3	51032	51032	+	CAGE	3	FALSE	TRUE	51037; 51043	7	FALSE	NA	NA	NA	NA	NA	NA	NA	NA	FALSE	NA	NA	NA	NA	NA	NA	NA	NA	NA	NA	NA	NA	NA	NA	NA	NA	NA	FALSE	TRUE
ON563414.3	51078	51078	+	CAGE	3	FALSE	TRUE	51079; 51080; 51081; 51082; 51083; 51084; 51086; 51087; 51089	77	FALSE	NA	NA	NA	NA	NA	NA	NA	NA	FALSE	NA	NA	NA	NA	NA	NA	NA	NA	NA	NA	NA	NA	NA	NA	NA	NA	NA	FALSE	TRUE
ON563414.3	51090	51090	+	CAGE	1	FALSE	TRUE	51098; 51101; 51099	11	FALSE	NA	NA	NA	NA	NA	NA	NA	NA	FALSE	NA	NA	NA	NA	NA	NA	NA	NA	NA	NA	NA	NA	NA	NA	NA	NA	NA	FALSE	TRUE
ON563414.3	51108	51108	+	CAGE	2	FALSE	TRUE	51110; 51112; 51116; 51117	16	FALSE	NA	NA	NA	NA	NA	NA	NA	NA	FALSE	NA	NA	NA	NA	NA	NA	NA	NA	NA	NA	NA	NA	NA	NA	NA	NA	NA	FALSE	TRUE
ON563414.3	51110	51110	+	CAGE	1	FALSE	TRUE	51110; 51112; 51116; 51117	16	FALSE	NA	NA	NA	NA	NA	NA	NA	NA	FALSE	NA	NA	NA	NA	NA	NA	NA	NA	NA	NA	NA	NA	NA	NA	NA	NA	NA	FALSE	TRUE
ON563414.3	51112	51112	+	CAGE	1	FALSE	TRUE	51112; 51116; 51117	13	FALSE	NA	NA	NA	NA	NA	NA	NA	NA	FALSE	NA	NA	NA	NA	NA	NA	NA	NA	NA	NA	NA	NA	NA	NA	NA	NA	NA	FALSE	TRUE
ON563414.3	51113	51113	+	CAGE	2	FALSE	TRUE	51116; 51117	7	FALSE	NA	NA	NA	NA	NA	NA	NA	NA	FALSE	NA	NA	NA	NA	NA	NA	NA	NA	NA	NA	NA	NA	NA	NA	NA	NA	NA	FALSE	TRUE
ON563414.3	51114	51114	+	CAGE	1	FALSE	TRUE	51116; 51117	7	FALSE	NA	NA	NA	NA	NA	NA	NA	NA	FALSE	NA	NA	NA	NA	NA	NA	NA	NA	NA	NA	NA	NA	NA	NA	NA	NA	NA	FALSE	TRUE
ON563414.3	51116	51116	+	CAGE	3	FALSE	TRUE	51116; 51117	7	FALSE	NA	NA	NA	NA	NA	NA	NA	NA	FALSE	NA	NA	NA	NA	NA	NA	NA	NA	NA	NA	NA	NA	NA	NA	NA	NA	NA	FALSE	TRUE
ON563414.3	51118	51118	+	CAGE	4	FALSE	TRUE	51128	2	FALSE	NA	NA	NA	NA	NA	NA	NA	NA	FALSE	NA	NA	NA	NA	NA	NA	NA	NA	NA	NA	NA	NA	NA	NA	NA	NA	NA	FALSE	TRUE
ON563414.3	51136	51136	+	CAGE	2	FALSE	TRUE	51137; 51141; 51142; 51144; 51145; 51146	28	FALSE	NA	NA	NA	NA	NA	NA	NA	NA	FALSE	NA	NA	NA	NA	NA	NA	NA	NA	NA	NA	NA	NA	NA	NA	NA	NA	NA	FALSE	TRUE
ON563414.3	51138	51138	+	CAGE	4	FALSE	TRUE	51141; 51142; 51144; 51145; 51146	25	FALSE	NA	NA	NA	NA	NA	NA	NA	NA	FALSE	NA	NA	NA	NA	NA	NA	NA	NA	NA	NA	NA	NA	NA	NA	NA	NA	NA	FALSE	TRUE
ON563414.3	51170	51170	+	CAGE	2	FALSE	TRUE	NA	NA	FALSE	NA	NA	NA	NA	NA	NA	NA	NA	FALSE	NA	NA	NA	NA	NA	NA	NA	NA	NA	NA	NA	NA	NA	NA	NA	NA	NA	FALSE	FALSE
ON563414.3	51192	51192	+	CAGE	1	FALSE	TRUE	51192; 51194; 51197	6	FALSE	NA	NA	NA	NA	NA	NA	NA	NA	FALSE	NA	NA	NA	NA	NA	NA	NA	NA	NA	NA	NA	NA	NA	NA	NA	NA	NA	FALSE	TRUE
ON563414.3	51199	51199	+	CAGE	1	FALSE	TRUE	51208; 51209	28	FALSE	NA	NA	NA	NA	NA	NA	NA	NA	FALSE	NA	NA	NA	NA	NA	NA	NA	NA	NA	NA	NA	NA	NA	NA	NA	NA	NA	FALSE	TRUE
ON563414.3	51201	51201	+	CAGE	1	FALSE	TRUE	51208; 51209	28	FALSE	NA	NA	NA	NA	NA	NA	NA	NA	FALSE	NA	NA	NA	NA	NA	NA	NA	NA	NA	NA	NA	NA	NA	NA	NA	NA	NA	FALSE	TRUE
ON563414.3	51235	51235	+	CAGE	1	FALSE	TRUE	51235; 51236; 51241; 51243; 51246; 51238	20	FALSE	NA	NA	NA	NA	NA	NA	NA	NA	FALSE	NA	NA	NA	NA	NA	NA	NA	NA	NA	NA	NA	NA	NA	NA	NA	NA	NA	FALSE	TRUE
ON563414.3	51244	51244	+	CAGE	1	FALSE	TRUE	51246; 51249; 51252	11	FALSE	NA	NA	NA	NA	NA	NA	NA	NA	FALSE	NA	NA	NA	NA	NA	NA	NA	NA	NA	NA	NA	NA	NA	NA	NA	NA	NA	FALSE	TRUE
ON563414.3	51252	51252	+	CAGE	2	FALSE	TRUE	51252; 51256	9	FALSE	NA	NA	NA	NA	NA	NA	NA	NA	FALSE	NA	NA	NA	NA	NA	NA	NA	NA	NA	NA	NA	NA	NA	NA	NA	NA	NA	FALSE	TRUE
ON563414.3	51339	51339	+	CAGE	1	FALSE	TRUE	51340; 51343	4	FALSE	NA	NA	NA	NA	NA	NA	NA	NA	FALSE	NA	NA	NA	NA	NA	NA	NA	NA	NA	NA	NA	NA	NA	NA	NA	NA	NA	FALSE	TRUE
ON563414.3	51340	51340	+	CAGE	1	FALSE	TRUE	51340; 51343	4	FALSE	NA	NA	NA	NA	NA	NA	NA	NA	FALSE	NA	NA	NA	NA	NA	NA	NA	NA	NA	NA	NA	NA	NA	NA	NA	NA	NA	FALSE	TRUE
ON563414.3	51372	51372	+	CAGE	1	FALSE	TRUE	51372; 51374; 51375; 51383; 51373	13	FALSE	NA	NA	NA	NA	NA	NA	NA	NA	FALSE	NA	NA	NA	NA	NA	NA	NA	NA	NA	NA	NA	NA	NA	NA	NA	NA	NA	FALSE	TRUE
ON563414.3	51384	51384	+	CAGE	1	FALSE	TRUE	51387; 51394	4	FALSE	NA	NA	NA	NA	NA	NA	NA	NA	FALSE	NA	NA	NA	NA	NA	NA	NA	NA	NA	NA	NA	NA	NA	NA	NA	NA	NA	FALSE	TRUE
ON563414.3	51396	51396	+	CAGE	1	FALSE	TRUE	NA	NA	FALSE	NA	NA	NA	NA	NA	NA	NA	NA	FALSE	NA	NA	NA	NA	NA	NA	NA	NA	NA	NA	NA	NA	NA	NA	NA	NA	NA	FALSE	FALSE
ON563414.3	51409	51409	+	CAGE	1	FALSE	TRUE	51416	2	FALSE	NA	NA	NA	NA	NA	NA	NA	NA	FALSE	NA	NA	NA	NA	NA	NA	NA	NA	NA	NA	NA	NA	NA	NA	NA	NA	NA	FALSE	TRUE
ON563414.3	51414	51414	+	CAGE	1	FALSE	TRUE	51416; 51423	4	FALSE	NA	NA	NA	NA	NA	NA	NA	NA	FALSE	NA	NA	NA	NA	NA	NA	NA	NA	NA	NA	NA	NA	NA	NA	NA	NA	NA	FALSE	TRUE
ON563414.3	51452	51452	+	CAGE	2	FALSE	TRUE	51459; 51462	4	TRUE	51417	12.4335	5.38e-05	0.056	10000	51417	51417	51417	TRUE	51417	12.4335	5.38e-05	0.056	10000	51417	51417	51417	NA	NA	NA	NA	NA	NA	NA	NA	NA	FALSE	TRUE
ON563414.3	51454	51454	+	CAGE	5	TRUE	TRUE	51459; 51462	4	TRUE	51417	12.4335	5.38e-05	0.056	10000	51417	51417	51417	TRUE	51417	12.4335	5.38e-05	0.056	10000	51417	51417	51417	NA	NA	NA	NA	NA	NA	NA	NA	NA	FALSE	TRUE
ON563414.3	51527	51527	+	CAGE	1	FALSE	TRUE	51527; 51532; 51536; 51537; 51538	14	FALSE	NA	NA	NA	NA	NA	NA	NA	NA	FALSE	NA	NA	NA	NA	NA	NA	NA	NA	NA	NA	NA	NA	NA	NA	NA	NA	NA	FALSE	TRUE
ON563414.3	51536	51536	+	CAGE	3	FALSE	TRUE	51536; 51537; 51538	9	FALSE	NA	NA	NA	NA	NA	NA	NA	NA	FALSE	NA	NA	NA	NA	NA	NA	NA	NA	NA	NA	NA	NA	NA	NA	NA	NA	NA	FALSE	TRUE
ON563414.3	51552	51552	+	CAGE	1	FALSE	TRUE	51552; 51559; 51562	6	FALSE	NA	NA	NA	NA	NA	NA	NA	NA	FALSE	NA	NA	NA	NA	NA	NA	NA	NA	NA	NA	NA	NA	NA	NA	NA	NA	NA	FALSE	TRUE
ON563414.3	51573	51573	+	CAGE	2	FALSE	TRUE	51575; 51576; 51577	6	FALSE	NA	NA	NA	NA	NA	NA	NA	NA	FALSE	NA	NA	NA	NA	NA	NA	NA	NA	NA	NA	NA	NA	NA	NA	NA	NA	NA	FALSE	TRUE
ON563414.3	51576	51576	+	CAGE	3	FALSE	TRUE	51576; 51577; 51587	6	FALSE	NA	NA	NA	NA	NA	NA	NA	NA	FALSE	NA	NA	NA	NA	NA	NA	NA	NA	NA	NA	NA	NA	NA	NA	NA	NA	NA	FALSE	TRUE
ON563414.3	51578	51578	+	CAGE	1	FALSE	TRUE	51587; 51589	4	FALSE	NA	NA	NA	NA	NA	NA	NA	NA	FALSE	NA	NA	NA	NA	NA	NA	NA	NA	NA	NA	NA	NA	NA	NA	NA	NA	NA	FALSE	TRUE
ON563414.3	51591	51591	+	CAGE	1	FALSE	TRUE	51594	2	FALSE	NA	NA	NA	NA	NA	NA	NA	NA	FALSE	NA	NA	NA	NA	NA	NA	NA	NA	NA	NA	NA	NA	NA	NA	NA	NA	NA	FALSE	TRUE
ON563414.3	51593	51593	+	CAGE	1	FALSE	TRUE	51594; 51603	4	FALSE	NA	NA	NA	NA	NA	NA	NA	NA	FALSE	NA	NA	NA	NA	NA	NA	NA	NA	NA	NA	NA	NA	NA	NA	NA	NA	NA	FALSE	TRUE
ON563414.3	51594	51594	+	CAGE	1	FALSE	TRUE	51594; 51603	4	FALSE	NA	NA	NA	NA	NA	NA	NA	NA	FALSE	NA	NA	NA	NA	NA	NA	NA	NA	NA	NA	NA	NA	NA	NA	NA	NA	NA	FALSE	TRUE
ON563414.3	51610	51610	+	CAGE	1	FALSE	TRUE	51620; 51621; 51619	10	FALSE	NA	NA	NA	NA	NA	NA	NA	NA	FALSE	NA	NA	NA	NA	NA	NA	NA	NA	NA	NA	NA	NA	NA	NA	NA	NA	NA	FALSE	TRUE
ON563414.3	51640	51640	+	CAGE	1	FALSE	TRUE	51640; 51643; 51648; 51649; 51651	13	FALSE	NA	NA	NA	NA	NA	NA	NA	NA	FALSE	NA	NA	NA	NA	NA	NA	NA	NA	NA	NA	NA	NA	NA	NA	NA	NA	NA	FALSE	TRUE
ON563414.3	51691	51691	+	CAGE	1	FALSE	TRUE	51691; 51699; 51700	8	FALSE	NA	NA	NA	NA	NA	NA	NA	NA	FALSE	NA	NA	NA	NA	NA	NA	NA	NA	NA	NA	NA	NA	NA	NA	NA	NA	NA	FALSE	TRUE
ON563414.3	51700	51700	+	CAGE	1	FALSE	TRUE	51700; 51707; 51710	6	FALSE	NA	NA	NA	NA	NA	NA	NA	NA	FALSE	NA	NA	NA	NA	NA	NA	NA	NA	NA	NA	NA	NA	NA	NA	NA	NA	NA	FALSE	TRUE
ON563414.3	51706	51706	+	CAGE	1	FALSE	TRUE	51707; 51710	4	FALSE	NA	NA	NA	NA	NA	NA	NA	NA	FALSE	NA	NA	NA	NA	NA	NA	NA	NA	NA	NA	NA	NA	NA	NA	NA	NA	NA	FALSE	TRUE
ON563414.3	51737	51737	+	CAGE	2	FALSE	TRUE	51739; 51740; 51741; 51747	13	FALSE	NA	NA	NA	NA	NA	NA	NA	NA	FALSE	NA	NA	NA	NA	NA	NA	NA	NA	NA	NA	NA	NA	NA	NA	NA	NA	NA	FALSE	TRUE
ON563414.3	51740	51740	+	CAGE	1	FALSE	TRUE	51740; 51741; 51747; 51751	13	FALSE	NA	NA	NA	NA	NA	NA	NA	NA	FALSE	NA	NA	NA	NA	NA	NA	NA	NA	NA	NA	NA	NA	NA	NA	NA	NA	NA	FALSE	TRUE
ON563414.3	51741	51741	+	CAGE	1	FALSE	TRUE	51741; 51747; 51751	9	FALSE	NA	NA	NA	NA	NA	NA	NA	NA	FALSE	NA	NA	NA	NA	NA	NA	NA	NA	NA	NA	NA	NA	NA	NA	NA	NA	NA	FALSE	TRUE
ON563414.3	51750	51750	+	CAGE	3	FALSE	TRUE	51751	3	FALSE	NA	NA	NA	NA	NA	NA	NA	NA	FALSE	NA	NA	NA	NA	NA	NA	NA	NA	NA	NA	NA	NA	NA	NA	NA	NA	NA	FALSE	TRUE
ON563414.3	51799	51799	+	CAGE	4	FALSE	TRUE	51809	2	FALSE	NA	NA	NA	NA	NA	NA	NA	NA	FALSE	NA	NA	NA	NA	NA	NA	NA	NA	NA	NA	NA	NA	NA	NA	NA	NA	NA	FALSE	TRUE
ON563414.3	51800	51800	+	CAGE	1	FALSE	TRUE	51809	2	FALSE	NA	NA	NA	NA	NA	NA	NA	NA	FALSE	NA	NA	NA	NA	NA	NA	NA	NA	NA	NA	NA	NA	NA	NA	NA	NA	NA	FALSE	TRUE
ON563414.3	51802	51802	+	CAGE	5	FALSE	TRUE	51809; 51812	4	FALSE	NA	NA	NA	NA	NA	NA	NA	NA	FALSE	NA	NA	NA	NA	NA	NA	NA	NA	NA	NA	NA	NA	NA	NA	NA	NA	NA	FALSE	TRUE
ON563414.3	51803	51803	+	CAGE	1	FALSE	TRUE	51809; 51812	4	FALSE	NA	NA	NA	NA	NA	NA	NA	NA	FALSE	NA	NA	NA	NA	NA	NA	NA	NA	NA	NA	NA	NA	NA	NA	NA	NA	NA	FALSE	TRUE
ON563414.3	51824	51824	+	CAGE	1	FALSE	TRUE	51827; 51829	6	FALSE	NA	NA	NA	NA	NA	NA	NA	NA	FALSE	NA	NA	NA	NA	NA	NA	NA	NA	NA	NA	NA	NA	NA	NA	NA	NA	NA	FALSE	TRUE
ON563414.3	51846	51846	+	CAGE	1	FALSE	FALSE	NA	NA	FALSE	NA	NA	NA	NA	NA	NA	NA	NA	FALSE	NA	NA	NA	NA	NA	NA	NA	NA	NA	NA	NA	NA	NA	NA	NA	NA	NA	FALSE	FALSE
ON563414.3	51847	51847	+	CAGE	2	FALSE	FALSE	NA	NA	FALSE	NA	NA	NA	NA	NA	NA	NA	NA	FALSE	NA	NA	NA	NA	NA	NA	NA	NA	NA	NA	NA	NA	NA	NA	NA	NA	NA	FALSE	FALSE
ON563414.3	51848	51848	+	CAGE	5	FALSE	FALSE	NA	NA	FALSE	NA	NA	NA	NA	NA	NA	NA	NA	FALSE	NA	NA	NA	NA	NA	NA	NA	NA	NA	NA	NA	NA	NA	NA	NA	NA	NA	FALSE	FALSE
ON563414.3	51849	51849	+	CAGE	3	FALSE	FALSE	NA	NA	FALSE	NA	NA	NA	NA	NA	NA	NA	NA	FALSE	NA	NA	NA	NA	NA	NA	NA	NA	NA	NA	NA	NA	NA	NA	NA	NA	NA	FALSE	FALSE
ON563414.3	51851	51851	+	CAGE	21	TRUE	FALSE	NA	NA	FALSE	NA	NA	NA	NA	NA	NA	NA	NA	FALSE	NA	NA	NA	NA	NA	NA	NA	NA	NA	NA	NA	NA	NA	NA	NA	NA	NA	FALSE	FALSE
ON563414.3	51892	51892	+	CAGE	1	FALSE	TRUE	NA	NA	FALSE	NA	NA	NA	NA	NA	NA	NA	NA	FALSE	NA	NA	NA	NA	NA	NA	NA	NA	NA	NA	NA	NA	NA	NA	NA	NA	NA	FALSE	FALSE
ON563414.3	51911	51911	+	CAGE	2	FALSE	TRUE	51915; 51917; 51918; 51919	11	FALSE	NA	NA	NA	NA	NA	NA	NA	NA	FALSE	NA	NA	NA	NA	NA	NA	NA	NA	NA	NA	NA	NA	NA	NA	NA	NA	NA	FALSE	TRUE
ON563414.3	51912	51912	+	CAGE	2	FALSE	TRUE	51915; 51917; 51918; 51919	11	FALSE	NA	NA	NA	NA	NA	NA	NA	NA	FALSE	NA	NA	NA	NA	NA	NA	NA	NA	NA	NA	NA	NA	NA	NA	NA	NA	NA	FALSE	TRUE
ON563414.3	51913	51913	+	CAGE	2	FALSE	TRUE	51915; 51917; 51918; 51919	11	FALSE	NA	NA	NA	NA	NA	NA	NA	NA	FALSE	NA	NA	NA	NA	NA	NA	NA	NA	NA	NA	NA	NA	NA	NA	NA	NA	NA	FALSE	TRUE
ON563414.3	51947	51947	+	CAGE	3	FALSE	TRUE	51949; 51949	4	FALSE	NA	NA	NA	NA	NA	NA	NA	NA	FALSE	NA	NA	NA	NA	NA	NA	NA	NA	NA	NA	NA	NA	NA	NA	NA	NA	NA	FALSE	TRUE
ON563414.3	51948	51948	+	CAGE	2	FALSE	TRUE	51949; 51949	4	FALSE	NA	NA	NA	NA	NA	NA	NA	NA	FALSE	NA	NA	NA	NA	NA	NA	NA	NA	NA	NA	NA	NA	NA	NA	NA	NA	NA	FALSE	TRUE
ON563414.3	51985	51985	+	CAGE	1	FALSE	TRUE	51992; 51993	4	FALSE	NA	NA	NA	NA	NA	NA	NA	NA	FALSE	NA	NA	NA	NA	NA	NA	NA	NA	NA	NA	NA	NA	NA	NA	NA	NA	NA	FALSE	TRUE
ON563414.3	51994	51994	+	CAGE	2	FALSE	TRUE	51997	2	FALSE	NA	NA	NA	NA	NA	NA	NA	NA	FALSE	NA	NA	NA	NA	NA	NA	NA	NA	NA	NA	NA	NA	NA	NA	NA	NA	NA	FALSE	TRUE
ON563414.3	51995	51995	+	CAGE	2	FALSE	TRUE	51997	2	FALSE	NA	NA	NA	NA	NA	NA	NA	NA	FALSE	NA	NA	NA	NA	NA	NA	NA	NA	NA	NA	NA	NA	NA	NA	NA	NA	NA	FALSE	TRUE
ON563414.3	52015	52015	+	CAGE	1	FALSE	TRUE	52020	2	FALSE	NA	NA	NA	NA	NA	NA	NA	NA	FALSE	NA	NA	NA	NA	NA	NA	NA	NA	NA	NA	NA	NA	NA	NA	NA	NA	NA	FALSE	TRUE
ON563414.3	52018	52018	+	CAGE	1	FALSE	TRUE	52020	2	FALSE	NA	NA	NA	NA	NA	NA	NA	NA	FALSE	NA	NA	NA	NA	NA	NA	NA	NA	NA	NA	NA	NA	NA	NA	NA	NA	NA	FALSE	TRUE
ON563414.3	52020	52020	+	CAGE	1	FALSE	TRUE	52020	2	FALSE	NA	NA	NA	NA	NA	NA	NA	NA	FALSE	NA	NA	NA	NA	NA	NA	NA	NA	NA	NA	NA	NA	NA	NA	NA	NA	NA	FALSE	TRUE
ON563414.3	52021	52021	+	CAGE	4	TRUE	TRUE	NA	NA	FALSE	NA	NA	NA	NA	NA	NA	NA	NA	FALSE	NA	NA	NA	NA	NA	NA	NA	NA	NA	NA	NA	NA	NA	NA	NA	NA	NA	FALSE	FALSE
ON563414.3	52072	52072	+	CAGE	1	FALSE	TRUE	52077; 52083	5	FALSE	NA	NA	NA	NA	NA	NA	NA	NA	FALSE	NA	NA	NA	NA	NA	NA	NA	NA	NA	NA	NA	NA	NA	NA	NA	NA	NA	FALSE	TRUE
ON563414.3	52153	52153	+	CAGE	1	FALSE	TRUE	52157; 52164	4	TRUE	52089	6.34682	9.59e-05	0.0513	10000	52089	52089	52089	FALSE	NA	NA	NA	NA	NA	NA	NA	NA	NA	NA	NA	NA	NA	NA	NA	NA	NA	FALSE	TRUE
ON563414.3	52155	52155	+	CAGE	1	FALSE	TRUE	52157; 52164	4	TRUE	52089	6.34682	9.59e-05	0.0513	10000	52089	52089	52089	FALSE	NA	NA	NA	NA	NA	NA	NA	NA	NA	NA	NA	NA	NA	NA	NA	NA	NA	FALSE	TRUE
ON563414.3	52194	52194	+	CAGE	3	TRUE	TRUE	52195	2	FALSE	NA	NA	NA	NA	NA	NA	NA	NA	FALSE	NA	NA	NA	NA	NA	NA	NA	NA	NA	NA	NA	NA	NA	NA	NA	NA	NA	FALSE	TRUE
ON563414.3	52195	52195	+	CAGE	1	FALSE	TRUE	52195; 52206	4	FALSE	NA	NA	NA	NA	NA	NA	NA	NA	FALSE	NA	NA	NA	NA	NA	NA	NA	NA	NA	NA	NA	NA	NA	NA	NA	NA	NA	FALSE	TRUE
ON563414.3	52199	52199	+	CAGE	1	FALSE	TRUE	52206; 52207	4	FALSE	NA	NA	NA	NA	NA	NA	NA	NA	FALSE	NA	NA	NA	NA	NA	NA	NA	NA	NA	NA	NA	NA	NA	NA	NA	NA	NA	FALSE	TRUE
ON563414.3	52200	52200	+	CAGE	3	FALSE	TRUE	52206; 52207	4	FALSE	NA	NA	NA	NA	NA	NA	NA	NA	FALSE	NA	NA	NA	NA	NA	NA	NA	NA	NA	NA	NA	NA	NA	NA	NA	NA	NA	FALSE	TRUE
ON563414.3	52213	52213	+	CAGE	1	FALSE	TRUE	52224	8	FALSE	NA	NA	NA	NA	NA	NA	NA	NA	FALSE	NA	NA	NA	NA	NA	NA	NA	NA	NA	NA	NA	NA	NA	NA	NA	NA	NA	FALSE	TRUE
ON563414.3	52215	52215	+	CAGE	2	FALSE	TRUE	52224	8	FALSE	NA	NA	NA	NA	NA	NA	NA	NA	FALSE	NA	NA	NA	NA	NA	NA	NA	NA	NA	NA	NA	NA	NA	NA	NA	NA	NA	FALSE	TRUE
ON563414.3	52226	52226	+	CAGE	1	FALSE	TRUE	52228	2	FALSE	NA	NA	NA	NA	NA	NA	NA	NA	FALSE	NA	NA	NA	NA	NA	NA	NA	NA	NA	NA	NA	NA	NA	NA	NA	NA	NA	FALSE	TRUE
ON563414.3	52241	52241	+	CAGE	1	FALSE	TRUE	52246	2	FALSE	NA	NA	NA	NA	NA	NA	NA	NA	FALSE	NA	NA	NA	NA	NA	NA	NA	NA	NA	NA	NA	NA	NA	NA	NA	NA	NA	FALSE	TRUE
ON563414.3	52243	52243	+	CAGE	1	FALSE	TRUE	52246	2	FALSE	NA	NA	NA	NA	NA	NA	NA	NA	FALSE	NA	NA	NA	NA	NA	NA	NA	NA	NA	NA	NA	NA	NA	NA	NA	NA	NA	FALSE	TRUE
ON563414.3	52261	52261	+	CAGE	2	FALSE	TRUE	NA	NA	FALSE	NA	NA	NA	NA	NA	NA	NA	NA	FALSE	NA	NA	NA	NA	NA	NA	NA	NA	NA	NA	NA	NA	NA	NA	NA	NA	NA	FALSE	FALSE
ON563414.3	52263	52263	+	CAGE	1	FALSE	TRUE	NA	NA	FALSE	NA	NA	NA	NA	NA	NA	NA	NA	FALSE	NA	NA	NA	NA	NA	NA	NA	NA	NA	NA	NA	NA	NA	NA	NA	NA	NA	FALSE	FALSE
ON563414.3	52264	52264	+	CAGE	1	FALSE	TRUE	52275	6	FALSE	NA	NA	NA	NA	NA	NA	NA	NA	FALSE	NA	NA	NA	NA	NA	NA	NA	NA	NA	NA	NA	NA	NA	NA	NA	NA	NA	FALSE	TRUE
ON563414.3	52292	52292	+	CAGE	1	FALSE	TRUE	52302	3	FALSE	NA	NA	NA	NA	NA	NA	NA	NA	FALSE	NA	NA	NA	NA	NA	NA	NA	NA	NA	NA	NA	NA	NA	NA	NA	NA	NA	FALSE	TRUE
ON563414.3	52295	52295	+	CAGE	1	FALSE	TRUE	52302; 52306	5	FALSE	NA	NA	NA	NA	NA	NA	NA	NA	FALSE	NA	NA	NA	NA	NA	NA	NA	NA	NA	NA	NA	NA	NA	NA	NA	NA	NA	FALSE	TRUE
ON563414.3	52306	52306	+	CAGE	1	FALSE	TRUE	52306	2	FALSE	NA	NA	NA	NA	NA	NA	NA	NA	FALSE	NA	NA	NA	NA	NA	NA	NA	NA	NA	NA	NA	NA	NA	NA	NA	NA	NA	FALSE	TRUE
ON563414.3	52310	52310	+	CAGE	2	FALSE	FALSE	NA	NA	FALSE	NA	NA	NA	NA	NA	NA	NA	NA	FALSE	NA	NA	NA	NA	NA	NA	NA	NA	NA	NA	NA	NA	NA	NA	NA	NA	NA	FALSE	FALSE
ON563414.3	52332	52332	+	CAGE	2	FALSE	TRUE	52336	2	FALSE	NA	NA	NA	NA	NA	NA	NA	NA	FALSE	NA	NA	NA	NA	NA	NA	NA	NA	NA	NA	NA	NA	NA	NA	NA	NA	NA	FALSE	TRUE
ON563414.3	52389	52389	+	CAGE	1	FALSE	TRUE	52389	3	FALSE	NA	NA	NA	NA	NA	NA	NA	NA	FALSE	NA	NA	NA	NA	NA	NA	NA	NA	NA	NA	NA	NA	NA	NA	NA	NA	NA	FALSE	TRUE
ON563414.3	52393	52393	+	CAGE	1	FALSE	TRUE	NA	NA	FALSE	NA	NA	NA	NA	NA	NA	NA	NA	FALSE	NA	NA	NA	NA	NA	NA	NA	NA	NA	NA	NA	NA	NA	NA	NA	NA	NA	FALSE	FALSE
ON563414.3	52395	52395	+	CAGE	1	FALSE	TRUE	NA	NA	FALSE	NA	NA	NA	NA	NA	NA	NA	NA	FALSE	NA	NA	NA	NA	NA	NA	NA	NA	NA	NA	NA	NA	NA	NA	NA	NA	NA	FALSE	FALSE
ON563414.3	52411	52411	+	CAGE	2	FALSE	TRUE	52415	2	FALSE	NA	NA	NA	NA	NA	NA	NA	NA	FALSE	NA	NA	NA	NA	NA	NA	NA	NA	NA	NA	NA	NA	NA	NA	NA	NA	NA	FALSE	TRUE
ON563414.3	52413	52413	+	CAGE	1	FALSE	TRUE	52415	2	FALSE	NA	NA	NA	NA	NA	NA	NA	NA	FALSE	NA	NA	NA	NA	NA	NA	NA	NA	NA	NA	NA	NA	NA	NA	NA	NA	NA	FALSE	TRUE
ON563414.3	52414	52414	+	CAGE	1	FALSE	TRUE	52415	2	FALSE	NA	NA	NA	NA	NA	NA	NA	NA	FALSE	NA	NA	NA	NA	NA	NA	NA	NA	NA	NA	NA	NA	NA	NA	NA	NA	NA	FALSE	TRUE
ON563414.3	52419	52419	+	CAGE	1	FALSE	FALSE	NA	NA	FALSE	NA	NA	NA	NA	NA	NA	NA	NA	FALSE	NA	NA	NA	NA	NA	NA	NA	NA	NA	NA	NA	NA	NA	NA	NA	NA	NA	FALSE	FALSE
ON563414.3	52491	52491	+	CAGE	1	FALSE	TRUE	52493	2	FALSE	NA	NA	NA	NA	NA	NA	NA	NA	FALSE	NA	NA	NA	NA	NA	NA	NA	NA	NA	NA	NA	NA	NA	NA	NA	NA	NA	FALSE	TRUE
ON563414.3	52501	52501	+	CAGE	2	FALSE	TRUE	52510; 52511; 52505	7	FALSE	NA	NA	NA	NA	NA	NA	NA	NA	FALSE	NA	NA	NA	NA	NA	NA	NA	NA	NA	NA	NA	NA	NA	NA	NA	NA	NA	FALSE	TRUE
ON563414.3	52513	52513	+	CAGE	2	FALSE	TRUE	52516	2	FALSE	NA	NA	NA	NA	NA	NA	NA	NA	FALSE	NA	NA	NA	NA	NA	NA	NA	NA	NA	NA	NA	NA	NA	NA	NA	NA	NA	FALSE	TRUE
ON563414.3	52585	52585	+	CAGE	2	FALSE	FALSE	NA	NA	FALSE	NA	NA	NA	NA	NA	NA	NA	NA	FALSE	NA	NA	NA	NA	NA	NA	NA	NA	NA	NA	NA	NA	NA	NA	NA	NA	NA	FALSE	FALSE
ON563414.3	52590	52590	+	CAGE	3	FALSE	FALSE	NA	NA	FALSE	NA	NA	NA	NA	NA	NA	NA	NA	FALSE	NA	NA	NA	NA	NA	NA	NA	NA	NA	NA	NA	NA	NA	NA	NA	NA	NA	FALSE	FALSE
ON563414.3	52629	52629	+	CAGE	1	FALSE	TRUE	52640	2	FALSE	NA	NA	NA	NA	NA	NA	NA	NA	FALSE	NA	NA	NA	NA	NA	NA	NA	NA	NA	NA	NA	NA	NA	NA	NA	NA	NA	FALSE	TRUE
ON563414.3	52634	52634	+	CAGE	14	TRUE	TRUE	52640	2	FALSE	NA	NA	NA	NA	NA	NA	NA	NA	FALSE	NA	NA	NA	NA	NA	NA	NA	NA	NA	NA	NA	NA	NA	NA	NA	NA	NA	FALSE	TRUE
ON563414.3	52638	52638	+	CAGE	1	FALSE	TRUE	52640	2	FALSE	NA	NA	NA	NA	NA	NA	NA	NA	FALSE	NA	NA	NA	NA	NA	NA	NA	NA	NA	NA	NA	NA	NA	NA	NA	NA	NA	FALSE	TRUE
ON563414.3	52643	52643	+	CAGE	6	FALSE	TRUE	NA	NA	FALSE	NA	NA	NA	NA	NA	NA	NA	NA	FALSE	NA	NA	NA	NA	NA	NA	NA	NA	NA	NA	NA	NA	NA	NA	NA	NA	NA	FALSE	FALSE
ON563414.3	52663	52663	+	CAGE	3	FALSE	TRUE	52666; 52668; 52670; 52665	8	FALSE	NA	NA	NA	NA	NA	NA	NA	NA	FALSE	NA	NA	NA	NA	NA	NA	NA	NA	NA	NA	NA	NA	NA	NA	NA	NA	NA	FALSE	TRUE
ON563414.3	52673	52673	+	CAGE	3	FALSE	FALSE	NA	NA	FALSE	NA	NA	NA	NA	NA	NA	NA	NA	FALSE	NA	NA	NA	NA	NA	NA	NA	NA	NA	NA	NA	NA	NA	NA	NA	NA	NA	FALSE	FALSE
ON563414.3	52675	52675	+	CAGE	1	FALSE	FALSE	NA	NA	FALSE	NA	NA	NA	NA	NA	NA	NA	NA	FALSE	NA	NA	NA	NA	NA	NA	NA	NA	NA	NA	NA	NA	NA	NA	NA	NA	NA	FALSE	FALSE
ON563414.3	52678	52678	+	CAGE	6	FALSE	FALSE	NA	NA	FALSE	NA	NA	NA	NA	NA	NA	NA	NA	FALSE	NA	NA	NA	NA	NA	NA	NA	NA	NA	NA	NA	NA	NA	NA	NA	NA	NA	FALSE	FALSE
ON563414.3	52679	52679	+	CAGE	2	FALSE	FALSE	NA	NA	FALSE	NA	NA	NA	NA	NA	NA	NA	NA	FALSE	NA	NA	NA	NA	NA	NA	NA	NA	NA	NA	NA	NA	NA	NA	NA	NA	NA	FALSE	FALSE
ON563414.3	52680	52680	+	CAGE	2	FALSE	FALSE	NA	NA	FALSE	NA	NA	NA	NA	NA	NA	NA	NA	FALSE	NA	NA	NA	NA	NA	NA	NA	NA	NA	NA	NA	NA	NA	NA	NA	NA	NA	FALSE	FALSE
ON563414.3	52681	52681	+	CAGE	14	FALSE	FALSE	NA	NA	FALSE	NA	NA	NA	NA	NA	NA	NA	NA	FALSE	NA	NA	NA	NA	NA	NA	NA	NA	NA	NA	NA	NA	NA	NA	NA	NA	NA	FALSE	FALSE
ON563414.3	52682	52682	+	CAGE	1	FALSE	FALSE	NA	NA	FALSE	NA	NA	NA	NA	NA	NA	NA	NA	FALSE	NA	NA	NA	NA	NA	NA	NA	NA	NA	NA	NA	NA	NA	NA	NA	NA	NA	FALSE	FALSE
ON563414.3	52698	52698	+	CAGE	2	FALSE	TRUE	NA	NA	FALSE	NA	NA	NA	NA	NA	NA	NA	NA	FALSE	NA	NA	NA	NA	NA	NA	NA	NA	NA	NA	NA	NA	NA	NA	NA	NA	NA	FALSE	FALSE
ON563414.3	52700	52700	+	CAGE	2	FALSE	TRUE	NA	NA	FALSE	NA	NA	NA	NA	NA	NA	NA	NA	FALSE	NA	NA	NA	NA	NA	NA	NA	NA	NA	NA	NA	NA	NA	NA	NA	NA	NA	FALSE	FALSE
ON563414.3	52703	52703	+	CAGE	2	FALSE	TRUE	NA	NA	FALSE	NA	NA	NA	NA	NA	NA	NA	NA	FALSE	NA	NA	NA	NA	NA	NA	NA	NA	NA	NA	NA	NA	NA	NA	NA	NA	NA	FALSE	FALSE
ON563414.3	52743	52743	+	CAGE	1	FALSE	TRUE	52752	2	FALSE	NA	NA	NA	NA	NA	NA	NA	NA	FALSE	NA	NA	NA	NA	NA	NA	NA	NA	NA	NA	NA	NA	NA	NA	NA	NA	NA	FALSE	TRUE
ON563414.3	52749	52749	+	CAGE	6	FALSE	TRUE	52752	2	FALSE	NA	NA	NA	NA	NA	NA	NA	NA	FALSE	NA	NA	NA	NA	NA	NA	NA	NA	NA	NA	NA	NA	NA	NA	NA	NA	NA	FALSE	TRUE
ON563414.3	52761	52761	+	CAGE	1	FALSE	FALSE	NA	NA	FALSE	NA	NA	NA	NA	NA	NA	NA	NA	FALSE	NA	NA	NA	NA	NA	NA	NA	NA	NA	NA	NA	NA	NA	NA	NA	NA	NA	FALSE	FALSE
ON563414.3	52763	52763	+	CAGE	1	FALSE	FALSE	NA	NA	FALSE	NA	NA	NA	NA	NA	NA	NA	NA	FALSE	NA	NA	NA	NA	NA	NA	NA	NA	NA	NA	NA	NA	NA	NA	NA	NA	NA	FALSE	FALSE
ON563414.3	52765	52765	+	CAGE	4	FALSE	FALSE	NA	NA	FALSE	NA	NA	NA	NA	NA	NA	NA	NA	FALSE	NA	NA	NA	NA	NA	NA	NA	NA	NA	NA	NA	NA	NA	NA	NA	NA	NA	FALSE	FALSE
ON563414.3	52792	52792	+	CAGE	1	FALSE	TRUE	52796	4	FALSE	NA	NA	NA	NA	NA	NA	NA	NA	FALSE	NA	NA	NA	NA	NA	NA	NA	NA	NA	NA	NA	NA	NA	NA	NA	NA	NA	FALSE	TRUE
ON563414.3	52799	52799	+	CAGE	1	FALSE	TRUE	NA	NA	FALSE	NA	NA	NA	NA	NA	NA	NA	NA	FALSE	NA	NA	NA	NA	NA	NA	NA	NA	NA	NA	NA	NA	NA	NA	NA	NA	NA	FALSE	FALSE
ON563414.3	52815	52815	+	CAGE	3	FALSE	TRUE	NA	NA	FALSE	NA	NA	NA	NA	NA	NA	NA	NA	FALSE	NA	NA	NA	NA	NA	NA	NA	NA	NA	NA	NA	NA	NA	NA	NA	NA	NA	FALSE	FALSE
ON563414.3	52844	52844	+	CAGE	1	FALSE	TRUE	52849; 52850	4	FALSE	NA	NA	NA	NA	NA	NA	NA	NA	FALSE	NA	NA	NA	NA	NA	NA	NA	NA	NA	NA	NA	NA	NA	NA	NA	NA	NA	FALSE	TRUE
ON563414.3	52852	52852	+	CAGE	5	TRUE	TRUE	NA	NA	FALSE	NA	NA	NA	NA	NA	NA	NA	NA	FALSE	NA	NA	NA	NA	NA	NA	NA	NA	NA	NA	NA	NA	NA	NA	NA	NA	NA	FALSE	FALSE
ON563414.3	52866	52866	+	CAGE	1	FALSE	TRUE	52877	2	FALSE	NA	NA	NA	NA	NA	NA	NA	NA	FALSE	NA	NA	NA	NA	NA	NA	NA	NA	NA	NA	NA	NA	NA	NA	NA	NA	NA	FALSE	TRUE
ON563414.3	52874	52874	+	CAGE	1	FALSE	TRUE	52877	2	FALSE	NA	NA	NA	NA	NA	NA	NA	NA	FALSE	NA	NA	NA	NA	NA	NA	NA	NA	NA	NA	NA	NA	NA	NA	NA	NA	NA	FALSE	TRUE
ON563414.3	52990	52990	+	CAGE	2	FALSE	TRUE	52999	2	FALSE	NA	NA	NA	NA	NA	NA	NA	NA	FALSE	NA	NA	NA	NA	NA	NA	NA	NA	NA	NA	NA	NA	NA	NA	NA	NA	NA	FALSE	TRUE
ON563414.3	52991	52991	+	CAGE	1	FALSE	TRUE	52999	2	FALSE	NA	NA	NA	NA	NA	NA	NA	NA	FALSE	NA	NA	NA	NA	NA	NA	NA	NA	NA	NA	NA	NA	NA	NA	NA	NA	NA	FALSE	TRUE
ON563414.3	53002	53002	+	CAGE	1	FALSE	FALSE	NA	NA	FALSE	NA	NA	NA	NA	NA	NA	NA	NA	FALSE	NA	NA	NA	NA	NA	NA	NA	NA	NA	NA	NA	NA	NA	NA	NA	NA	NA	FALSE	FALSE
ON563414.3	53005	53005	+	CAGE	1	FALSE	FALSE	NA	NA	FALSE	NA	NA	NA	NA	NA	NA	NA	NA	FALSE	NA	NA	NA	NA	NA	NA	NA	NA	NA	NA	NA	NA	NA	NA	NA	NA	NA	FALSE	FALSE
ON563414.3	53014	53014	+	CAGE	1	FALSE	TRUE	NA	NA	FALSE	NA	NA	NA	NA	NA	NA	NA	NA	FALSE	NA	NA	NA	NA	NA	NA	NA	NA	NA	NA	NA	NA	NA	NA	NA	NA	NA	FALSE	FALSE
ON563414.3	53016	53016	+	CAGE	1	FALSE	TRUE	NA	NA	FALSE	NA	NA	NA	NA	NA	NA	NA	NA	FALSE	NA	NA	NA	NA	NA	NA	NA	NA	NA	NA	NA	NA	NA	NA	NA	NA	NA	FALSE	FALSE
ON563414.3	53020	53020	+	CAGE	2	FALSE	TRUE	NA	NA	FALSE	NA	NA	NA	NA	NA	NA	NA	NA	FALSE	NA	NA	NA	NA	NA	NA	NA	NA	NA	NA	NA	NA	NA	NA	NA	NA	NA	FALSE	FALSE
ON563414.3	53134	53134	+	CAGE	1	FALSE	TRUE	NA	NA	FALSE	NA	NA	NA	NA	NA	NA	NA	NA	FALSE	NA	NA	NA	NA	NA	NA	NA	NA	NA	NA	NA	NA	NA	NA	NA	NA	NA	FALSE	FALSE
ON563414.3	53201	53201	+	CAGE	1	FALSE	TRUE	53211	2	FALSE	NA	NA	NA	NA	NA	NA	NA	NA	FALSE	NA	NA	NA	NA	NA	NA	NA	NA	NA	NA	NA	NA	NA	NA	NA	NA	NA	FALSE	TRUE
ON563414.3	53286	53286	+	CAGE	2	FALSE	FALSE	NA	NA	TRUE	53238	12.185	6.18e-05	0.056	10000	53238	53238	53238	FALSE	NA	NA	NA	NA	NA	NA	NA	NA	NA	NA	NA	NA	NA	NA	NA	NA	NA	FALSE	FALSE
ON563414.3	53323	53323	+	CAGE	1	FALSE	FALSE	NA	NA	TRUE	53238	12.185	6.18e-05	0.056	10000	53238	53238	53238	FALSE	NA	NA	NA	NA	NA	NA	NA	NA	NA	NA	NA	NA	NA	NA	NA	NA	NA	FALSE	FALSE
ON563414.3	53336	53336	+	CAGE	1	FALSE	FALSE	NA	NA	TRUE	53238	12.185	6.18e-05	0.056	10000	53238	53238	53238	FALSE	NA	NA	NA	NA	NA	NA	NA	NA	NA	NA	NA	NA	NA	NA	NA	NA	NA	FALSE	FALSE
ON563414.3	53396	53396	+	CAGE	1	FALSE	TRUE	53401	2	FALSE	NA	NA	NA	NA	NA	NA	NA	NA	FALSE	NA	NA	NA	NA	NA	NA	NA	NA	NA	NA	NA	NA	NA	NA	NA	NA	NA	FALSE	TRUE
ON563414.3	53398	53398	+	CAGE	1	FALSE	TRUE	53401	2	FALSE	NA	NA	NA	NA	NA	NA	NA	NA	FALSE	NA	NA	NA	NA	NA	NA	NA	NA	NA	NA	NA	NA	NA	NA	NA	NA	NA	FALSE	TRUE
ON563414.3	53454	53454	+	CAGE	1	FALSE	TRUE	NA	NA	TRUE	53422	9.86667	7.94e-05	0.153	10000	53422	53422	53422	TRUE	53422	9.86667	7.94e-05	0.153	10000	53422	53422	53422	NA	NA	NA	NA	NA	NA	NA	NA	NA	FALSE	FALSE
ON563414.3	53469	53469	+	CAGE	1	FALSE	TRUE	53476	2	TRUE	53422	9.86667	7.94e-05	0.153	10000	53422	53422	53422	FALSE	NA	NA	NA	NA	NA	NA	NA	NA	NA	NA	NA	NA	NA	NA	NA	NA	NA	FALSE	TRUE
ON563414.3	53490	53490	+	CAGE	1	FALSE	FALSE	NA	NA	TRUE	53422	9.86667	7.94e-05	0.153	10000	53422	53422	53422	FALSE	NA	NA	NA	NA	NA	NA	NA	NA	NA	NA	NA	NA	NA	NA	NA	NA	NA	FALSE	FALSE
ON563414.3	53497	53497	+	CAGE	1	FALSE	FALSE	NA	NA	TRUE	53422	9.86667	7.94e-05	0.153	10000	53422	53422	53422	FALSE	NA	NA	NA	NA	NA	NA	NA	NA	NA	NA	NA	NA	NA	NA	NA	NA	NA	FALSE	FALSE
ON563414.3	53501	53501	+	CAGE	1	FALSE	FALSE	NA	NA	TRUE	53422	9.86667	7.94e-05	0.153	10000	53422	53422	53422	FALSE	NA	NA	NA	NA	NA	NA	NA	NA	NA	NA	NA	NA	NA	NA	NA	NA	NA	FALSE	FALSE
ON563414.3	53509	53509	+	CAGE	1	FALSE	FALSE	NA	NA	TRUE	53422	9.86667	7.94e-05	0.153	10000	53422	53422	53422	FALSE	NA	NA	NA	NA	NA	NA	NA	NA	NA	NA	NA	NA	NA	NA	NA	NA	NA	FALSE	FALSE
ON563414.3	53513	53513	+	CAGE	1	FALSE	FALSE	NA	NA	TRUE	53422	9.86667	7.94e-05	0.153	10000	53422	53422	53422	FALSE	NA	NA	NA	NA	NA	NA	NA	NA	NA	NA	NA	NA	NA	NA	NA	NA	NA	FALSE	FALSE
ON563414.3	53520	53520	+	CAGE	1	FALSE	FALSE	NA	NA	TRUE	53422	9.86667	7.94e-05	0.153	10000	53422	53422	53422	FALSE	NA	NA	NA	NA	NA	NA	NA	NA	NA	NA	NA	NA	NA	NA	NA	NA	NA	FALSE	FALSE
ON563414.3	53522	53522	+	CAGE	1	FALSE	FALSE	NA	NA	TRUE	53422	9.86667	7.94e-05	0.153	10000	53422	53422	53422	FALSE	NA	NA	NA	NA	NA	NA	NA	NA	NA	NA	NA	NA	NA	NA	NA	NA	NA	FALSE	FALSE
ON563414.3	53523	53523	+	CAGE	1	FALSE	FALSE	NA	NA	FALSE	NA	NA	NA	NA	NA	NA	NA	NA	FALSE	NA	NA	NA	NA	NA	NA	NA	NA	NA	NA	NA	NA	NA	NA	NA	NA	NA	FALSE	FALSE
ON563414.3	53633	53633	+	CAGE	1	FALSE	TRUE	NA	NA	FALSE	NA	NA	NA	NA	NA	NA	NA	NA	FALSE	NA	NA	NA	NA	NA	NA	NA	NA	NA	NA	NA	NA	NA	NA	NA	NA	NA	FALSE	FALSE
ON563414.3	53708	53708	+	CAGE	1	FALSE	TRUE	53716	2	FALSE	NA	NA	NA	NA	NA	NA	NA	NA	FALSE	NA	NA	NA	NA	NA	NA	NA	NA	NA	NA	NA	NA	NA	NA	NA	NA	NA	FALSE	TRUE
ON563414.3	53808	53808	+	CAGE	2	FALSE	FALSE	NA	NA	FALSE	NA	NA	NA	NA	NA	NA	NA	NA	FALSE	NA	NA	NA	NA	NA	NA	NA	NA	NA	NA	NA	NA	NA	NA	NA	NA	NA	FALSE	FALSE
ON563414.3	53910	53910	+	CAGE	1	FALSE	TRUE	53919	2	FALSE	NA	NA	NA	NA	NA	NA	NA	NA	FALSE	NA	NA	NA	NA	NA	NA	NA	NA	NA	NA	NA	NA	NA	NA	NA	NA	NA	FALSE	TRUE
ON563414.3	53911	53911	+	CAGE	2	FALSE	TRUE	53919	2	FALSE	NA	NA	NA	NA	NA	NA	NA	NA	FALSE	NA	NA	NA	NA	NA	NA	NA	NA	NA	NA	NA	NA	NA	NA	NA	NA	NA	FALSE	TRUE
ON563414.3	53916	53916	+	CAGE	2	FALSE	TRUE	53919	2	FALSE	NA	NA	NA	NA	NA	NA	NA	NA	FALSE	NA	NA	NA	NA	NA	NA	NA	NA	NA	NA	NA	NA	NA	NA	NA	NA	NA	FALSE	TRUE
ON563414.3	53930	53930	+	CAGE	1	FALSE	FALSE	NA	NA	FALSE	NA	NA	NA	NA	NA	NA	NA	NA	FALSE	NA	NA	NA	NA	NA	NA	NA	NA	NA	NA	NA	NA	NA	NA	NA	NA	NA	FALSE	FALSE
ON563414.3	53948	53948	+	CAGE	1	FALSE	FALSE	NA	NA	FALSE	NA	NA	NA	NA	NA	NA	NA	NA	FALSE	NA	NA	NA	NA	NA	NA	NA	NA	NA	NA	NA	NA	NA	NA	NA	NA	NA	FALSE	FALSE
ON563414.3	53982	53982	+	CAGE	1	FALSE	FALSE	NA	NA	FALSE	NA	NA	NA	NA	NA	NA	NA	NA	FALSE	NA	NA	NA	NA	NA	NA	NA	NA	NA	NA	NA	NA	NA	NA	NA	NA	NA	FALSE	FALSE
ON563414.3	54008	54008	+	CAGE	1	FALSE	TRUE	NA	NA	FALSE	NA	NA	NA	NA	NA	NA	NA	NA	FALSE	NA	NA	NA	NA	NA	NA	NA	NA	NA	NA	NA	NA	NA	NA	NA	NA	NA	FALSE	FALSE
ON563414.3	54077	54077	+	CAGE	1	FALSE	FALSE	NA	NA	FALSE	NA	NA	NA	NA	NA	NA	NA	NA	FALSE	NA	NA	NA	NA	NA	NA	NA	NA	NA	NA	NA	NA	NA	NA	NA	NA	NA	FALSE	FALSE
ON563414.3	54079	54079	+	CAGE	1	FALSE	FALSE	NA	NA	FALSE	NA	NA	NA	NA	NA	NA	NA	NA	FALSE	NA	NA	NA	NA	NA	NA	NA	NA	NA	NA	NA	NA	NA	NA	NA	NA	NA	FALSE	FALSE
ON563414.3	54105	54105	+	CAGE	1	FALSE	FALSE	NA	NA	FALSE	NA	NA	NA	NA	NA	NA	NA	NA	FALSE	NA	NA	NA	NA	NA	NA	NA	NA	NA	NA	NA	NA	NA	NA	NA	NA	NA	FALSE	FALSE
ON563414.3	54132	54132	+	CAGE	1	FALSE	TRUE	NA	NA	FALSE	NA	NA	NA	NA	NA	NA	NA	NA	FALSE	NA	NA	NA	NA	NA	NA	NA	NA	NA	NA	NA	NA	NA	NA	NA	NA	NA	FALSE	FALSE
ON563414.3	54145	54145	+	CAGE	1	FALSE	TRUE	NA	NA	FALSE	NA	NA	NA	NA	NA	NA	NA	NA	FALSE	NA	NA	NA	NA	NA	NA	NA	NA	NA	NA	NA	NA	NA	NA	NA	NA	NA	FALSE	FALSE
ON563414.3	54149	54149	+	CAGE	1	FALSE	TRUE	54157	3	FALSE	NA	NA	NA	NA	NA	NA	NA	NA	FALSE	NA	NA	NA	NA	NA	NA	NA	NA	NA	NA	NA	NA	NA	NA	NA	NA	NA	FALSE	TRUE
ON563414.3	54150	54150	+	CAGE	2	FALSE	TRUE	54157	3	FALSE	NA	NA	NA	NA	NA	NA	NA	NA	FALSE	NA	NA	NA	NA	NA	NA	NA	NA	NA	NA	NA	NA	NA	NA	NA	NA	NA	FALSE	TRUE
ON563414.3	54151	54151	+	CAGE	1	FALSE	TRUE	54157	3	FALSE	NA	NA	NA	NA	NA	NA	NA	NA	FALSE	NA	NA	NA	NA	NA	NA	NA	NA	NA	NA	NA	NA	NA	NA	NA	NA	NA	FALSE	TRUE
ON563414.3	54152	54152	+	CAGE	1	FALSE	TRUE	54157	3	FALSE	NA	NA	NA	NA	NA	NA	NA	NA	FALSE	NA	NA	NA	NA	NA	NA	NA	NA	NA	NA	NA	NA	NA	NA	NA	NA	NA	FALSE	TRUE
ON563414.3	54244	54244	+	CAGE	1	FALSE	FALSE	NA	NA	FALSE	NA	NA	NA	NA	NA	NA	NA	NA	FALSE	NA	NA	NA	NA	NA	NA	NA	NA	NA	NA	NA	NA	NA	NA	NA	NA	NA	FALSE	FALSE
ON563414.3	54293	54293	+	CAGE	1	FALSE	TRUE	54299	2	FALSE	NA	NA	NA	NA	NA	NA	NA	NA	FALSE	NA	NA	NA	NA	NA	NA	NA	NA	NA	NA	NA	NA	NA	NA	NA	NA	NA	FALSE	TRUE
ON563414.3	54485	54485	+	CAGE	31	TRUE	TRUE	54485; 54487; 54489; 54493	26	TRUE	54453; 54457; 54457; 54471	6.89595; 14.5697; 14.5697; 11.4242	7.5e-05; 7.83e-06; 7.83e-06; 9.65e-05	0.0513; 0.0621; 0.079; 0.393	1E04; 1E04; 1E05; 1E04	54457; 54457	54457; 54457	54453	TRUE	54453; 54457; 54457; 54471	6.89595; 14.5697; 14.5697; 11.4242	7.5e-05; 7.83e-06; 7.83e-06; 9.65e-05	0.0513; 0.0621; 0.079; 0.393	1E04; 1E04; 1E05; 1E04	54457; 54457	54457; 54457	54453	NA	NA	NA	NA	NA	NA	NA	NA	NA	TRUE	TRUE
ON563414.3	54490	54490	+	CAGE	2	FALSE	TRUE	54493	5	TRUE	54453; 54457; 54457; 54471	6.89595; 14.5697; 14.5697; 11.4242	7.5e-05; 7.83e-06; 7.83e-06; 9.65e-05	0.0513; 0.0621; 0.079; 0.393	1E04; 1E04; 1E05; 1E04	54457; 54457	54457; 54457	54453	TRUE	54453; 54457; 54457; 54471	6.89595; 14.5697; 14.5697; 11.4242	7.5e-05; 7.83e-06; 7.83e-06; 9.65e-05	0.0513; 0.0621; 0.079; 0.393	1E04; 1E04; 1E05; 1E04	54457; 54457	54457; 54457	54453	NA	NA	NA	NA	NA	NA	NA	NA	NA	TRUE	TRUE
ON563414.3	54503	54503	+	CAGE	1	FALSE	TRUE	54506; 54514	4	TRUE	54453; 54457; 54457; 54471	6.89595; 14.5697; 14.5697; 11.4242	7.5e-05; 7.83e-06; 7.83e-06; 9.65e-05	0.0513; 0.0621; 0.079; 0.393	1E04; 1E04; 1E05; 1E04	54457; 54457	54457; 54457	54453	TRUE	54471	11.4242	9.65e-05	0.393	10000	54471	54471	54471	NA	NA	NA	NA	NA	NA	NA	NA	NA	FALSE	TRUE
ON563414.3	54505	54505	+	CAGE	2	FALSE	TRUE	54506; 54514	4	TRUE	54453; 54457; 54457; 54471	6.89595; 14.5697; 14.5697; 11.4242	7.5e-05; 7.83e-06; 7.83e-06; 9.65e-05	0.0513; 0.0621; 0.079; 0.393	1E04; 1E04; 1E05; 1E04	54457; 54457	54457; 54457	54453	TRUE	54471	11.4242	9.65e-05	0.393	10000	54471	54471	54471	NA	NA	NA	NA	NA	NA	NA	NA	NA	FALSE	TRUE
ON563414.3	54541	54541	+	CAGE	1	FALSE	TRUE	54550	2	TRUE	54453; 54457; 54457; 54471	6.89595; 14.5697; 14.5697; 11.4242	7.5e-05; 7.83e-06; 7.83e-06; 9.65e-05	0.0513; 0.0621; 0.079; 0.393	1E04; 1E04; 1E05; 1E04	54457; 54457	54457; 54457	54453	FALSE	NA	NA	NA	NA	NA	NA	NA	NA	NA	NA	NA	NA	NA	NA	NA	NA	NA	FALSE	TRUE
ON563414.3	54550	54550	+	CAGE	5	FALSE	TRUE	54550	2	TRUE	54453; 54457; 54457; 54471	6.89595; 14.5697; 14.5697; 11.4242	7.5e-05; 7.83e-06; 7.83e-06; 9.65e-05	0.0513; 0.0621; 0.079; 0.393	1E04; 1E04; 1E05; 1E04	54457; 54457	54457; 54457	54453	FALSE	NA	NA	NA	NA	NA	NA	NA	NA	NA	NA	NA	NA	NA	NA	NA	NA	NA	FALSE	TRUE
ON563414.3	54551	54551	+	CAGE	3	FALSE	FALSE	NA	NA	TRUE	54453; 54457; 54457; 54471	6.89595; 14.5697; 14.5697; 11.4242	7.5e-05; 7.83e-06; 7.83e-06; 9.65e-05	0.0513; 0.0621; 0.079; 0.393	1E04; 1E04; 1E05; 1E04	54457; 54457	54457; 54457	54453	FALSE	NA	NA	NA	NA	NA	NA	NA	NA	NA	NA	NA	NA	NA	NA	NA	NA	NA	FALSE	FALSE
ON563414.3	54571	54571	+	CAGE	1	FALSE	FALSE	NA	NA	TRUE	54471	11.4242	9.65e-05	0.393	10000	54471	54471	54471	FALSE	NA	NA	NA	NA	NA	NA	NA	NA	NA	NA	NA	NA	NA	NA	NA	NA	NA	FALSE	FALSE
ON563414.3	54572	54572	+	CAGE	1	FALSE	FALSE	NA	NA	FALSE	NA	NA	NA	NA	NA	NA	NA	NA	FALSE	NA	NA	NA	NA	NA	NA	NA	NA	NA	NA	NA	NA	NA	NA	NA	NA	NA	FALSE	FALSE
ON563414.3	54573	54573	+	CAGE	1	FALSE	FALSE	NA	NA	FALSE	NA	NA	NA	NA	NA	NA	NA	NA	FALSE	NA	NA	NA	NA	NA	NA	NA	NA	NA	NA	NA	NA	NA	NA	NA	NA	NA	FALSE	FALSE
ON563414.3	54629	54629	+	CAGE	3	FALSE	FALSE	NA	NA	FALSE	NA	NA	NA	NA	NA	NA	NA	NA	FALSE	NA	NA	NA	NA	NA	NA	NA	NA	NA	NA	NA	NA	NA	NA	NA	NA	NA	FALSE	FALSE
ON563414.3	54632	54632	+	CAGE	1	FALSE	FALSE	NA	NA	FALSE	NA	NA	NA	NA	NA	NA	NA	NA	FALSE	NA	NA	NA	NA	NA	NA	NA	NA	NA	NA	NA	NA	NA	NA	NA	NA	NA	FALSE	FALSE
ON563414.3	54634	54634	+	CAGE	7	TRUE	FALSE	NA	NA	FALSE	NA	NA	NA	NA	NA	NA	NA	NA	FALSE	NA	NA	NA	NA	NA	NA	NA	NA	NA	NA	NA	NA	NA	NA	NA	NA	NA	FALSE	FALSE
ON563414.3	54636	54636	+	CAGE	1	FALSE	FALSE	NA	NA	FALSE	NA	NA	NA	NA	NA	NA	NA	NA	FALSE	NA	NA	NA	NA	NA	NA	NA	NA	NA	NA	NA	NA	NA	NA	NA	NA	NA	FALSE	FALSE
ON563414.3	54651	54651	+	CAGE	1	FALSE	FALSE	NA	NA	FALSE	NA	NA	NA	NA	NA	NA	NA	NA	FALSE	NA	NA	NA	NA	NA	NA	NA	NA	NA	NA	NA	NA	NA	NA	NA	NA	NA	FALSE	FALSE
ON563414.3	54707	54707	+	CAGE	1	FALSE	FALSE	NA	NA	TRUE	54682; 54705	11.3931; 12.4335	9.2e-05; 5.38e-05	0.056; 0.056	1E04; 1E04	54705	54705	54682; 54705	TRUE	54682; 54705	11.3931; 12.4335	9.2e-05; 5.38e-05	0.056; 0.056	1E04; 1E04	54705	54705	54682; 54705	NA	NA	NA	NA	NA	NA	NA	NA	NA	TRUE	FALSE
ON563414.3	54722	54722	+	CAGE	1	FALSE	FALSE	NA	NA	TRUE	54682; 54705	11.3931; 12.4335	9.2e-05; 5.38e-05	0.056; 0.056	1E04; 1E04	54705	54705	54682; 54705	TRUE	54682; 54705	11.3931; 12.4335	9.2e-05; 5.38e-05	0.056; 0.056	1E04; 1E04	54705	54705	54682; 54705	NA	NA	NA	NA	NA	NA	NA	NA	NA	TRUE	FALSE
ON563414.3	54739	54739	+	CAGE	1	FALSE	FALSE	NA	NA	TRUE	54682; 54705	11.3931; 12.4335	9.2e-05; 5.38e-05	0.056; 0.056	1E04; 1E04	54705	54705	54682; 54705	TRUE	54705	12.4335	5.38e-05	0.056	10000	54705	54705	54705	NA	NA	NA	NA	NA	NA	NA	NA	NA	FALSE	FALSE
ON563414.3	54753	54753	+	CAGE	1	FALSE	TRUE	NA	NA	TRUE	54682; 54705	11.3931; 12.4335	9.2e-05; 5.38e-05	0.056; 0.056	1E04; 1E04	54705	54705	54682; 54705	FALSE	NA	NA	NA	NA	NA	NA	NA	NA	NA	NA	NA	NA	NA	NA	NA	NA	NA	FALSE	FALSE
ON563414.3	54759	54759	+	CAGE	12	TRUE	TRUE	NA	NA	TRUE	54682; 54705	11.3931; 12.4335	9.2e-05; 5.38e-05	0.056; 0.056	1E04; 1E04	54705	54705	54682; 54705	FALSE	NA	NA	NA	NA	NA	NA	NA	NA	NA	NA	NA	NA	NA	NA	NA	NA	NA	FALSE	FALSE
ON563414.3	54760	54760	+	CAGE	7	FALSE	TRUE	NA	NA	TRUE	54682; 54705	11.3931; 12.4335	9.2e-05; 5.38e-05	0.056; 0.056	1E04; 1E04	54705	54705	54682; 54705	FALSE	NA	NA	NA	NA	NA	NA	NA	NA	NA	NA	NA	NA	NA	NA	NA	NA	NA	FALSE	FALSE
ON563414.3	54803	54803	+	CAGE	1	FALSE	FALSE	NA	NA	TRUE	54705	12.4335	5.38e-05	0.056	10000	54705	54705	54705	FALSE	NA	NA	NA	NA	NA	NA	NA	NA	NA	NA	NA	NA	NA	NA	NA	NA	NA	FALSE	FALSE
ON563414.3	54821	54821	+	CAGE	2	FALSE	TRUE	54832	2	FALSE	NA	NA	NA	NA	NA	NA	NA	NA	FALSE	NA	NA	NA	NA	NA	NA	NA	NA	NA	NA	NA	NA	NA	NA	NA	NA	NA	FALSE	TRUE
ON563414.3	54822	54822	+	CAGE	1	FALSE	TRUE	54832	2	FALSE	NA	NA	NA	NA	NA	NA	NA	NA	FALSE	NA	NA	NA	NA	NA	NA	NA	NA	NA	NA	NA	NA	NA	NA	NA	NA	NA	FALSE	TRUE
ON563414.3	54823	54823	+	CAGE	1	FALSE	TRUE	54832	2	FALSE	NA	NA	NA	NA	NA	NA	NA	NA	FALSE	NA	NA	NA	NA	NA	NA	NA	NA	NA	NA	NA	NA	NA	NA	NA	NA	NA	FALSE	TRUE
ON563414.3	54825	54825	+	CAGE	1	FALSE	TRUE	54832	2	FALSE	NA	NA	NA	NA	NA	NA	NA	NA	FALSE	NA	NA	NA	NA	NA	NA	NA	NA	NA	NA	NA	NA	NA	NA	NA	NA	NA	FALSE	TRUE
ON563414.3	54836	54836	+	CAGE	2	FALSE	FALSE	NA	NA	FALSE	NA	NA	NA	NA	NA	NA	NA	NA	FALSE	NA	NA	NA	NA	NA	NA	NA	NA	NA	NA	NA	NA	NA	NA	NA	NA	NA	FALSE	FALSE
ON563414.3	54849	54849	+	CAGE	1	FALSE	FALSE	NA	NA	FALSE	NA	NA	NA	NA	NA	NA	NA	NA	FALSE	NA	NA	NA	NA	NA	NA	NA	NA	NA	NA	NA	NA	NA	NA	NA	NA	NA	FALSE	FALSE
ON563414.3	54851	54851	+	CAGE	2	FALSE	FALSE	NA	NA	FALSE	NA	NA	NA	NA	NA	NA	NA	NA	FALSE	NA	NA	NA	NA	NA	NA	NA	NA	NA	NA	NA	NA	NA	NA	NA	NA	NA	FALSE	FALSE
ON563414.3	54854	54854	+	CAGE	2	FALSE	FALSE	NA	NA	FALSE	NA	NA	NA	NA	NA	NA	NA	NA	FALSE	NA	NA	NA	NA	NA	NA	NA	NA	NA	NA	NA	NA	NA	NA	NA	NA	NA	FALSE	FALSE
ON563414.3	54856	54856	+	CAGE	3	FALSE	TRUE	NA	NA	FALSE	NA	NA	NA	NA	NA	NA	NA	NA	FALSE	NA	NA	NA	NA	NA	NA	NA	NA	NA	NA	NA	NA	NA	NA	NA	NA	NA	FALSE	FALSE
ON563414.3	54857	54857	+	CAGE	1	FALSE	TRUE	NA	NA	FALSE	NA	NA	NA	NA	NA	NA	NA	NA	FALSE	NA	NA	NA	NA	NA	NA	NA	NA	NA	NA	NA	NA	NA	NA	NA	NA	NA	FALSE	FALSE
ON563414.3	54876	54876	+	CAGE	1	FALSE	TRUE	54881	2	FALSE	NA	NA	NA	NA	NA	NA	NA	NA	FALSE	NA	NA	NA	NA	NA	NA	NA	NA	NA	NA	NA	NA	NA	NA	NA	NA	NA	FALSE	TRUE
ON563414.3	54916	54916	+	CAGE	1	FALSE	TRUE	54925	2	FALSE	NA	NA	NA	NA	NA	NA	NA	NA	FALSE	NA	NA	NA	NA	NA	NA	NA	NA	NA	NA	NA	NA	NA	NA	NA	NA	NA	FALSE	TRUE
ON563414.3	54917	54917	+	CAGE	2	FALSE	TRUE	54925	2	FALSE	NA	NA	NA	NA	NA	NA	NA	NA	FALSE	NA	NA	NA	NA	NA	NA	NA	NA	NA	NA	NA	NA	NA	NA	NA	NA	NA	FALSE	TRUE
ON563414.3	54921	54921	+	CAGE	3	FALSE	TRUE	54925	2	FALSE	NA	NA	NA	NA	NA	NA	NA	NA	FALSE	NA	NA	NA	NA	NA	NA	NA	NA	NA	NA	NA	NA	NA	NA	NA	NA	NA	FALSE	TRUE
ON563414.3	54928	54928	+	CAGE	1	FALSE	TRUE	NA	NA	FALSE	NA	NA	NA	NA	NA	NA	NA	NA	FALSE	NA	NA	NA	NA	NA	NA	NA	NA	NA	NA	NA	NA	NA	NA	NA	NA	NA	FALSE	FALSE
ON563414.3	54940	54940	+	CAGE	1	FALSE	TRUE	54942	2	FALSE	NA	NA	NA	NA	NA	NA	NA	NA	FALSE	NA	NA	NA	NA	NA	NA	NA	NA	NA	NA	NA	NA	NA	NA	NA	NA	NA	FALSE	TRUE
ON563414.3	55023	55023	+	CAGE	1	FALSE	FALSE	NA	NA	TRUE	54974	11.1059	5.95e-05	0.0432	10000	54974	54974	54974	FALSE	NA	NA	NA	NA	NA	NA	NA	NA	NA	NA	NA	NA	NA	NA	NA	NA	NA	FALSE	FALSE
ON563414.3	55092	55092	+	CAGE	1	FALSE	FALSE	NA	NA	FALSE	NA	NA	NA	NA	NA	NA	NA	NA	FALSE	NA	NA	NA	NA	NA	NA	NA	NA	NA	NA	NA	NA	NA	NA	NA	NA	NA	FALSE	FALSE
ON563414.3	55281	55281	+	CAGE	1	FALSE	FALSE	NA	NA	FALSE	NA	NA	NA	NA	NA	NA	NA	NA	FALSE	NA	NA	NA	NA	NA	NA	NA	NA	NA	NA	NA	NA	NA	NA	NA	NA	NA	FALSE	FALSE
ON563414.3	55288	55288	+	CAGE	1	FALSE	FALSE	NA	NA	FALSE	NA	NA	NA	NA	NA	NA	NA	NA	FALSE	NA	NA	NA	NA	NA	NA	NA	NA	NA	NA	NA	NA	NA	NA	NA	NA	NA	FALSE	FALSE
ON563414.3	55292	55292	+	CAGE	1	FALSE	TRUE	NA	NA	FALSE	NA	NA	NA	NA	NA	NA	NA	NA	FALSE	NA	NA	NA	NA	NA	NA	NA	NA	NA	NA	NA	NA	NA	NA	NA	NA	NA	FALSE	FALSE
ON563414.3	55355	55355	+	CAGE	1	FALSE	FALSE	NA	NA	FALSE	NA	NA	NA	NA	NA	NA	NA	NA	FALSE	NA	NA	NA	NA	NA	NA	NA	NA	NA	NA	NA	NA	NA	NA	NA	NA	NA	FALSE	FALSE
ON563414.3	55365	55365	+	CAGE	1	FALSE	FALSE	NA	NA	FALSE	NA	NA	NA	NA	NA	NA	NA	NA	FALSE	NA	NA	NA	NA	NA	NA	NA	NA	NA	NA	NA	NA	NA	NA	NA	NA	NA	FALSE	FALSE
ON563414.3	55386	55386	+	CAGE	1	FALSE	TRUE	55395	3	FALSE	NA	NA	NA	NA	NA	NA	NA	NA	FALSE	NA	NA	NA	NA	NA	NA	NA	NA	NA	NA	NA	NA	NA	NA	NA	NA	NA	FALSE	TRUE
ON563414.3	55415	55415	+	CAGE	1	FALSE	TRUE	55421; 55424	5	FALSE	NA	NA	NA	NA	NA	NA	NA	NA	FALSE	NA	NA	NA	NA	NA	NA	NA	NA	NA	NA	NA	NA	NA	NA	NA	NA	NA	FALSE	TRUE
ON563414.3	55497	55497	+	CAGE	1	FALSE	TRUE	55502; 55504	4	FALSE	NA	NA	NA	NA	NA	NA	NA	NA	FALSE	NA	NA	NA	NA	NA	NA	NA	NA	NA	NA	NA	NA	NA	NA	NA	NA	NA	FALSE	TRUE
ON563414.3	55499	55499	+	CAGE	1	FALSE	TRUE	55502; 55504	4	FALSE	NA	NA	NA	NA	NA	NA	NA	NA	FALSE	NA	NA	NA	NA	NA	NA	NA	NA	NA	NA	NA	NA	NA	NA	NA	NA	NA	FALSE	TRUE
ON563414.3	55505	55505	+	CAGE	1	FALSE	TRUE	55511; 55512	7	FALSE	NA	NA	NA	NA	NA	NA	NA	NA	FALSE	NA	NA	NA	NA	NA	NA	NA	NA	NA	NA	NA	NA	NA	NA	NA	NA	NA	FALSE	TRUE
ON563414.3	55506	55506	+	CAGE	2	FALSE	TRUE	55511; 55512	7	FALSE	NA	NA	NA	NA	NA	NA	NA	NA	FALSE	NA	NA	NA	NA	NA	NA	NA	NA	NA	NA	NA	NA	NA	NA	NA	NA	NA	FALSE	TRUE
ON563414.3	55520	55520	+	CAGE	2	FALSE	FALSE	NA	NA	FALSE	NA	NA	NA	NA	NA	NA	NA	NA	FALSE	NA	NA	NA	NA	NA	NA	NA	NA	NA	NA	NA	NA	NA	NA	NA	NA	NA	FALSE	FALSE
ON563414.3	55553	55553	+	CAGE	1	FALSE	TRUE	NA	NA	FALSE	NA	NA	NA	NA	NA	NA	NA	NA	FALSE	NA	NA	NA	NA	NA	NA	NA	NA	NA	NA	NA	NA	NA	NA	NA	NA	NA	FALSE	FALSE
ON563414.3	55573	55573	+	CAGE	2	FALSE	TRUE	55582	2	FALSE	NA	NA	NA	NA	NA	NA	NA	NA	FALSE	NA	NA	NA	NA	NA	NA	NA	NA	NA	NA	NA	NA	NA	NA	NA	NA	NA	FALSE	TRUE
ON563414.3	55612	55612	+	CAGE	1	FALSE	TRUE	55623; 55617	5	FALSE	NA	NA	NA	NA	NA	NA	NA	NA	FALSE	NA	NA	NA	NA	NA	NA	NA	NA	NA	NA	NA	NA	NA	NA	NA	NA	NA	FALSE	TRUE
ON563414.3	55646	55646	+	CAGE	1	FALSE	TRUE	55648	2	FALSE	NA	NA	NA	NA	NA	NA	NA	NA	FALSE	NA	NA	NA	NA	NA	NA	NA	NA	NA	NA	NA	NA	NA	NA	NA	NA	NA	FALSE	TRUE
ON563414.3	55664	55664	+	CAGE	1	FALSE	TRUE	NA	NA	FALSE	NA	NA	NA	NA	NA	NA	NA	NA	FALSE	NA	NA	NA	NA	NA	NA	NA	NA	NA	NA	NA	NA	NA	NA	NA	NA	NA	FALSE	FALSE
ON563414.3	55667	55667	+	CAGE	1	FALSE	TRUE	55678	2	FALSE	NA	NA	NA	NA	NA	NA	NA	NA	FALSE	NA	NA	NA	NA	NA	NA	NA	NA	NA	NA	NA	NA	NA	NA	NA	NA	NA	FALSE	TRUE
ON563414.3	55748	55748	+	CAGE	1	FALSE	TRUE	NA	NA	FALSE	NA	NA	NA	NA	NA	NA	NA	NA	FALSE	NA	NA	NA	NA	NA	NA	NA	NA	NA	NA	NA	NA	NA	NA	NA	NA	NA	FALSE	FALSE
ON563414.3	56136	56136	+	CAGE	1	FALSE	TRUE	56138	2	FALSE	NA	NA	NA	NA	NA	NA	NA	NA	FALSE	NA	NA	NA	NA	NA	NA	NA	NA	NA	NA	NA	NA	NA	NA	NA	NA	NA	FALSE	TRUE
ON563414.3	56140	56140	+	CAGE	1	FALSE	TRUE	NA	NA	FALSE	NA	NA	NA	NA	NA	NA	NA	NA	FALSE	NA	NA	NA	NA	NA	NA	NA	NA	NA	NA	NA	NA	NA	NA	NA	NA	NA	FALSE	FALSE
ON563414.3	56463	56463	+	CAGE	1	FALSE	TRUE	56467	3	FALSE	NA	NA	NA	NA	NA	NA	NA	NA	FALSE	NA	NA	NA	NA	NA	NA	NA	NA	NA	NA	NA	NA	NA	NA	NA	NA	NA	FALSE	TRUE
ON563414.3	56511	56511	+	CAGE	1	FALSE	TRUE	56515; 56518; 56519	7	FALSE	NA	NA	NA	NA	NA	NA	NA	NA	FALSE	NA	NA	NA	NA	NA	NA	NA	NA	NA	NA	NA	NA	NA	NA	NA	NA	NA	FALSE	TRUE
ON563414.3	56580	56580	+	CAGE	1	FALSE	TRUE	56580	2	FALSE	NA	NA	NA	NA	NA	NA	NA	NA	FALSE	NA	NA	NA	NA	NA	NA	NA	NA	NA	NA	NA	NA	NA	NA	NA	NA	NA	FALSE	TRUE
ON563414.3	56958	56958	+	CAGE	1	FALSE	TRUE	56959; 56962; 56968; 56969	10	FALSE	NA	NA	NA	NA	NA	NA	NA	NA	FALSE	NA	NA	NA	NA	NA	NA	NA	NA	NA	NA	NA	NA	NA	NA	NA	NA	NA	FALSE	TRUE
ON563414.3	57080	57080	+	CAGE	1	FALSE	TRUE	57080; 57089; 57090; 57091	11	FALSE	NA	NA	NA	NA	NA	NA	NA	NA	FALSE	NA	NA	NA	NA	NA	NA	NA	NA	NA	NA	NA	NA	NA	NA	NA	NA	NA	FALSE	TRUE
ON563414.3	57130	57130	+	CAGE	1	FALSE	TRUE	57134; 57137; 57138; 57139; 57140	15	FALSE	NA	NA	NA	NA	NA	NA	NA	NA	FALSE	NA	NA	NA	NA	NA	NA	NA	NA	NA	NA	NA	NA	NA	NA	NA	NA	NA	FALSE	TRUE
ON563414.3	57358	57358	+	CAGE	1	FALSE	FALSE	NA	NA	TRUE	57335	10.3515	5.56e-05	0.153	10000	57335	57335	57335	TRUE	57335	10.3515	5.56e-05	0.153	10000	57335	57335	57335	NA	NA	NA	NA	NA	NA	NA	NA	NA	TRUE	FALSE
ON563414.3	57585	57585	+	CAGE	1	FALSE	TRUE	57592	2	FALSE	NA	NA	NA	NA	NA	NA	NA	NA	FALSE	NA	NA	NA	NA	NA	NA	NA	NA	NA	NA	NA	NA	NA	NA	NA	NA	NA	FALSE	TRUE
ON563414.3	57976	57976	+	CAGE	1	FALSE	TRUE	57982; 57983	4	FALSE	NA	NA	NA	NA	NA	NA	NA	NA	FALSE	NA	NA	NA	NA	NA	NA	NA	NA	NA	NA	NA	NA	NA	NA	NA	NA	NA	FALSE	TRUE
ON563414.3	58357	58357	+	CAGE	1	FALSE	TRUE	58360	2	FALSE	NA	NA	NA	NA	NA	NA	NA	NA	FALSE	NA	NA	NA	NA	NA	NA	NA	NA	NA	NA	NA	NA	NA	NA	NA	NA	NA	FALSE	TRUE
ON563414.3	58375	58375	+	CAGE	1	FALSE	TRUE	58376	6	FALSE	NA	NA	NA	NA	NA	NA	NA	NA	FALSE	NA	NA	NA	NA	NA	NA	NA	NA	NA	NA	NA	NA	NA	NA	NA	NA	NA	FALSE	TRUE
ON563414.3	58427	58427	+	CAGE	1	FALSE	TRUE	58427; 58428; 58431	7	FALSE	NA	NA	NA	NA	NA	NA	NA	NA	FALSE	NA	NA	NA	NA	NA	NA	NA	NA	NA	NA	NA	NA	NA	NA	NA	NA	NA	FALSE	TRUE
ON563414.3	58440	58440	+	CAGE	1	FALSE	TRUE	58450	2	FALSE	NA	NA	NA	NA	NA	NA	NA	NA	FALSE	NA	NA	NA	NA	NA	NA	NA	NA	NA	NA	NA	NA	NA	NA	NA	NA	NA	FALSE	TRUE
ON563414.3	58562	58562	+	CAGE	1	FALSE	TRUE	58567	2	FALSE	NA	NA	NA	NA	NA	NA	NA	NA	FALSE	NA	NA	NA	NA	NA	NA	NA	NA	NA	NA	NA	NA	NA	NA	NA	NA	NA	FALSE	TRUE
ON563414.3	58596	58596	+	CAGE	1	FALSE	TRUE	58596; 58597; 58598; 58599; 58600; 58601; 58602	343	FALSE	NA	NA	NA	NA	NA	NA	NA	NA	FALSE	NA	NA	NA	NA	NA	NA	NA	NA	NA	NA	NA	NA	NA	NA	NA	NA	NA	FALSE	TRUE
ON563414.3	58648	58648	+	CAGE	1	FALSE	FALSE	NA	NA	FALSE	NA	NA	NA	NA	NA	NA	NA	NA	FALSE	NA	NA	NA	NA	NA	NA	NA	NA	NA	NA	NA	NA	NA	NA	NA	NA	NA	FALSE	FALSE
ON563414.3	58686	58686	+	CAGE	1	FALSE	FALSE	NA	NA	TRUE	58649; 58659; 58663; 58664	11.5723; 11.9294; 11.4353; 11.2353	1.12e-05; 3.37e-05; 4.75e-05; 5.45e-05	0.026; 0.0356; 0.0404; 0.0419	1E04; 1E04; 1E04; 1E04	58659	58649	58649	TRUE	58649; 58659; 58663; 58664	11.5723; 11.9294; 11.4353; 11.2353	1.12e-05; 3.37e-05; 4.75e-05; 5.45e-05	0.026; 0.0356; 0.0404; 0.0419	1E04; 1E04; 1E04; 1E04	58659	58649	58649	NA	NA	NA	NA	NA	NA	NA	NA	NA	TRUE	FALSE
ON563414.3	58817	58817	+	CAGE	1	FALSE	TRUE	58817; 58826; 58827	8	FALSE	NA	NA	NA	NA	NA	NA	NA	NA	FALSE	NA	NA	NA	NA	NA	NA	NA	NA	NA	NA	NA	NA	NA	NA	NA	NA	NA	FALSE	TRUE
ON563414.3	58938	58938	+	CAGE	1	FALSE	TRUE	NA	NA	FALSE	NA	NA	NA	NA	NA	NA	NA	NA	FALSE	NA	NA	NA	NA	NA	NA	NA	NA	NA	NA	NA	NA	NA	NA	NA	NA	NA	FALSE	FALSE
ON563414.3	58963	58963	+	CAGE	1	FALSE	TRUE	NA	NA	FALSE	NA	NA	NA	NA	NA	NA	NA	NA	FALSE	NA	NA	NA	NA	NA	NA	NA	NA	NA	NA	NA	NA	NA	NA	NA	NA	NA	FALSE	FALSE
ON563414.3	59012	59012	+	CAGE	1	FALSE	TRUE	59014; 59015	11	FALSE	NA	NA	NA	NA	NA	NA	NA	NA	FALSE	NA	NA	NA	NA	NA	NA	NA	NA	NA	NA	NA	NA	NA	NA	NA	NA	NA	FALSE	TRUE
ON563414.3	59058	59058	+	CAGE	1	FALSE	TRUE	59059; 59062	4	FALSE	NA	NA	NA	NA	NA	NA	NA	NA	FALSE	NA	NA	NA	NA	NA	NA	NA	NA	NA	NA	NA	NA	NA	NA	NA	NA	NA	FALSE	TRUE
ON563414.3	59235	59235	+	CAGE	1	FALSE	TRUE	59237; 59238; 59242; 59243	19	FALSE	NA	NA	NA	NA	NA	NA	NA	NA	FALSE	NA	NA	NA	NA	NA	NA	NA	NA	NA	NA	NA	NA	NA	NA	NA	NA	NA	FALSE	TRUE
ON563414.3	59373	59373	+	CAGE	1	FALSE	TRUE	59376; 59381	5	FALSE	NA	NA	NA	NA	NA	NA	NA	NA	FALSE	NA	NA	NA	NA	NA	NA	NA	NA	NA	NA	NA	NA	NA	NA	NA	NA	NA	FALSE	TRUE
ON563414.3	59406	59406	+	CAGE	1	FALSE	TRUE	59416	3	FALSE	NA	NA	NA	NA	NA	NA	NA	NA	FALSE	NA	NA	NA	NA	NA	NA	NA	NA	NA	NA	NA	NA	NA	NA	NA	NA	NA	FALSE	TRUE
ON563414.3	59411	59411	+	CAGE	1	FALSE	TRUE	59416; 59421; 59422	8	FALSE	NA	NA	NA	NA	NA	NA	NA	NA	FALSE	NA	NA	NA	NA	NA	NA	NA	NA	NA	NA	NA	NA	NA	NA	NA	NA	NA	FALSE	TRUE
ON563414.3	59431	59431	+	CAGE	1	FALSE	TRUE	NA	NA	FALSE	NA	NA	NA	NA	NA	NA	NA	NA	FALSE	NA	NA	NA	NA	NA	NA	NA	NA	NA	NA	NA	NA	NA	NA	NA	NA	NA	FALSE	FALSE
ON563414.3	59666	59666	+	CAGE	1	FALSE	FALSE	NA	NA	TRUE	59625	9.85455	8.35e-05	0.153	10000	59625	59625	59625	FALSE	NA	NA	NA	NA	NA	NA	NA	NA	NA	NA	NA	NA	NA	NA	NA	NA	NA	FALSE	FALSE
ON563414.3	59942	59942	+	CAGE	1	FALSE	TRUE	NA	NA	FALSE	NA	NA	NA	NA	NA	NA	NA	NA	FALSE	NA	NA	NA	NA	NA	NA	NA	NA	NA	NA	NA	NA	NA	NA	NA	NA	NA	FALSE	FALSE
ON563414.3	60124	60124	+	CAGE	1	FALSE	FALSE	NA	NA	FALSE	NA	NA	NA	NA	NA	NA	NA	NA	FALSE	NA	NA	NA	NA	NA	NA	NA	NA	NA	NA	NA	NA	NA	NA	NA	NA	NA	FALSE	FALSE
ON563414.3	60643	60643	+	CAGE	1	FALSE	FALSE	NA	NA	FALSE	NA	NA	NA	NA	NA	NA	NA	NA	FALSE	NA	NA	NA	NA	NA	NA	NA	NA	NA	NA	NA	NA	NA	NA	NA	NA	NA	FALSE	FALSE
ON563414.3	61049	61049	+	CAGE	3	TRUE	FALSE	NA	NA	FALSE	NA	NA	NA	NA	NA	NA	NA	NA	FALSE	NA	NA	NA	NA	NA	NA	NA	NA	NA	NA	NA	NA	NA	NA	NA	NA	NA	FALSE	FALSE
ON563414.3	61592	61592	+	CAGE	1	FALSE	TRUE	NA	NA	FALSE	NA	NA	NA	NA	NA	NA	NA	NA	FALSE	NA	NA	NA	NA	NA	NA	NA	NA	NA	NA	NA	NA	NA	NA	NA	NA	NA	FALSE	FALSE
ON563414.3	61777	61777	+	CAGE	1	FALSE	FALSE	NA	NA	FALSE	NA	NA	NA	NA	NA	NA	NA	NA	FALSE	NA	NA	NA	NA	NA	NA	NA	NA	NA	NA	NA	NA	NA	NA	NA	NA	NA	FALSE	FALSE
ON563414.3	61989	61989	+	CAGE	1	FALSE	TRUE	NA	NA	FALSE	NA	NA	NA	NA	NA	NA	NA	NA	FALSE	NA	NA	NA	NA	NA	NA	NA	NA	NA	NA	NA	NA	NA	NA	NA	NA	NA	FALSE	FALSE
ON563414.3	62076	62076	+	CAGE	1	FALSE	FALSE	NA	NA	TRUE	62043	11.659	8.79e-05	0.056	10000	62043	62043	62043	TRUE	62043	11.659	8.79e-05	0.056	10000	62043	62043	62043	NA	NA	NA	NA	NA	NA	NA	NA	NA	FALSE	FALSE
ON563414.3	62081	62081	+	CAGE	2	FALSE	FALSE	NA	NA	TRUE	62043	11.659	8.79e-05	0.056	10000	62043	62043	62043	TRUE	62043	11.659	8.79e-05	0.056	10000	62043	62043	62043	NA	NA	NA	NA	NA	NA	NA	NA	NA	FALSE	FALSE
ON563414.3	62160	62160	+	CAGE	1	FALSE	FALSE	NA	NA	FALSE	NA	NA	NA	NA	NA	NA	NA	NA	FALSE	NA	NA	NA	NA	NA	NA	NA	NA	NA	NA	NA	NA	NA	NA	NA	NA	NA	FALSE	FALSE
ON563414.3	62399	62399	+	CAGE	1	FALSE	FALSE	NA	NA	TRUE	62314	12.4335	5.38e-05	0.056	10000	62314	62314	62314	FALSE	NA	NA	NA	NA	NA	NA	NA	NA	NA	NA	NA	NA	NA	NA	NA	NA	NA	FALSE	FALSE
ON563414.3	62951	62951	+	CAGE	1	FALSE	FALSE	NA	NA	TRUE	62920	6.6185	8.63e-05	0.0513	10000	62920	62920	62920	TRUE	62920	6.6185	8.63e-05	0.0513	10000	62920	62920	62920	NA	NA	NA	NA	NA	NA	NA	NA	NA	FALSE	FALSE
ON563414.3	62957	62957	+	CAGE	2	FALSE	FALSE	NA	NA	TRUE	62920	6.6185	8.63e-05	0.0513	10000	62920	62920	62920	TRUE	62920	6.6185	8.63e-05	0.0513	10000	62920	62920	62920	NA	NA	NA	NA	NA	NA	NA	NA	NA	FALSE	FALSE
ON563414.3	62960	62960	+	CAGE	2	FALSE	FALSE	NA	NA	TRUE	62920	6.6185	8.63e-05	0.0513	10000	62920	62920	62920	TRUE	62920	6.6185	8.63e-05	0.0513	10000	62920	62920	62920	NA	NA	NA	NA	NA	NA	NA	NA	NA	FALSE	FALSE
ON563414.3	62963	62963	+	CAGE	1	FALSE	FALSE	NA	NA	TRUE	62920	6.6185	8.63e-05	0.0513	10000	62920	62920	62920	FALSE	NA	NA	NA	NA	NA	NA	NA	NA	NA	NA	NA	NA	NA	NA	NA	NA	NA	FALSE	FALSE
ON563414.3	62967	62967	+	CAGE	1	FALSE	FALSE	NA	NA	TRUE	62920	6.6185	8.63e-05	0.0513	10000	62920	62920	62920	FALSE	NA	NA	NA	NA	NA	NA	NA	NA	NA	NA	NA	NA	NA	NA	NA	NA	NA	FALSE	FALSE
ON563414.3	63096	63096	+	CAGE	1	FALSE	FALSE	NA	NA	FALSE	NA	NA	NA	NA	NA	NA	NA	NA	FALSE	NA	NA	NA	NA	NA	NA	NA	NA	NA	NA	NA	NA	NA	NA	NA	NA	NA	FALSE	FALSE
ON563414.3	63165	63165	+	CAGE	1	FALSE	FALSE	NA	NA	TRUE	63114	12.1734	7.05e-05	0.056	10000	63114	63114	63114	FALSE	NA	NA	NA	NA	NA	NA	NA	NA	NA	NA	NA	NA	NA	NA	NA	NA	NA	FALSE	FALSE
ON563414.3	63409	63409	+	CAGE	1	FALSE	FALSE	NA	NA	FALSE	NA	NA	NA	NA	NA	NA	NA	NA	FALSE	NA	NA	NA	NA	NA	NA	NA	NA	NA	NA	NA	NA	NA	NA	NA	NA	NA	FALSE	FALSE
ON563414.3	63424	63424	+	CAGE	1	FALSE	FALSE	NA	NA	FALSE	NA	NA	NA	NA	NA	NA	NA	NA	FALSE	NA	NA	NA	NA	NA	NA	NA	NA	NA	NA	NA	NA	NA	NA	NA	NA	NA	FALSE	FALSE
ON563414.3	63597	63597	+	CAGE	1	FALSE	FALSE	NA	NA	FALSE	NA	NA	NA	NA	NA	NA	NA	NA	FALSE	NA	NA	NA	NA	NA	NA	NA	NA	NA	NA	NA	NA	NA	NA	NA	NA	NA	FALSE	FALSE
ON563414.3	63637	63637	+	CAGE	1	FALSE	FALSE	NA	NA	FALSE	NA	NA	NA	NA	NA	NA	NA	NA	FALSE	NA	NA	NA	NA	NA	NA	NA	NA	NA	NA	NA	NA	NA	NA	NA	NA	NA	FALSE	FALSE
ON563414.3	63929	63929	+	CAGE	1	FALSE	TRUE	NA	NA	TRUE	63898; 63902; 63903	10.5882; 6.3526; 11.1647	8.42e-05; 9.55e-05; 5.72e-05	0.0484; 0.0513; 0.0427	1E04; 1E04; 1E04	63903	63903	63903	TRUE	63898; 63902; 63903	10.5882; 6.3526; 11.1647	8.42e-05; 9.55e-05; 5.72e-05	0.0484; 0.0513; 0.0427	1E04; 1E04; 1E04	63903	63903	63903	NA	NA	NA	NA	NA	NA	NA	NA	NA	TRUE	FALSE
ON563414.3	63932	63932	+	CAGE	7	TRUE	TRUE	63942	2	TRUE	63898; 63902; 63903	10.5882; 6.3526; 11.1647	8.42e-05; 9.55e-05; 5.72e-05	0.0484; 0.0513; 0.0427	1E04; 1E04; 1E04	63903	63903	63903	TRUE	63898; 63902; 63903	10.5882; 6.3526; 11.1647	8.42e-05; 9.55e-05; 5.72e-05	0.0484; 0.0513; 0.0427	1E04; 1E04; 1E04	63903	63903	63903	NA	NA	NA	NA	NA	NA	NA	NA	NA	FALSE	TRUE
ON563414.3	63934	63934	+	CAGE	3	FALSE	TRUE	63942	2	TRUE	63898; 63902; 63903	10.5882; 6.3526; 11.1647	8.42e-05; 9.55e-05; 5.72e-05	0.0484; 0.0513; 0.0427	1E04; 1E04; 1E04	63903	63903	63903	TRUE	63898; 63902; 63903	10.5882; 6.3526; 11.1647	8.42e-05; 9.55e-05; 5.72e-05	0.0484; 0.0513; 0.0427	1E04; 1E04; 1E04	63903	63903	63903	NA	NA	NA	NA	NA	NA	NA	NA	NA	FALSE	TRUE
ON563414.3	64200	64200	+	CAGE	1	FALSE	FALSE	NA	NA	FALSE	NA	NA	NA	NA	NA	NA	NA	NA	FALSE	NA	NA	NA	NA	NA	NA	NA	NA	NA	NA	NA	NA	NA	NA	NA	NA	NA	FALSE	FALSE
ON563414.3	64219	64219	+	CAGE	1	FALSE	TRUE	NA	NA	FALSE	NA	NA	NA	NA	NA	NA	NA	NA	FALSE	NA	NA	NA	NA	NA	NA	NA	NA	NA	NA	NA	NA	NA	NA	NA	NA	NA	FALSE	FALSE
ON563414.3	64220	64220	+	CAGE	72	TRUE	TRUE	NA	NA	FALSE	NA	NA	NA	NA	NA	NA	NA	NA	FALSE	NA	NA	NA	NA	NA	NA	NA	NA	NA	NA	NA	NA	NA	NA	NA	NA	NA	FALSE	FALSE
ON563414.3	64397	64397	+	CAGE	1	FALSE	FALSE	NA	NA	FALSE	NA	NA	NA	NA	NA	NA	NA	NA	FALSE	NA	NA	NA	NA	NA	NA	NA	NA	NA	NA	NA	NA	NA	NA	NA	NA	NA	FALSE	FALSE
ON563414.3	64401	64401	+	CAGE	2	FALSE	FALSE	NA	NA	FALSE	NA	NA	NA	NA	NA	NA	NA	NA	FALSE	NA	NA	NA	NA	NA	NA	NA	NA	NA	NA	NA	NA	NA	NA	NA	NA	NA	FALSE	FALSE
ON563414.3	64433	64433	+	CAGE	5	TRUE	FALSE	NA	NA	FALSE	NA	NA	NA	NA	NA	NA	NA	NA	FALSE	NA	NA	NA	NA	NA	NA	NA	NA	NA	NA	NA	NA	NA	NA	NA	NA	NA	FALSE	FALSE
ON563414.3	64779	64779	+	CAGE	1	FALSE	FALSE	NA	NA	FALSE	NA	NA	NA	NA	NA	NA	NA	NA	FALSE	NA	NA	NA	NA	NA	NA	NA	NA	NA	NA	NA	NA	NA	NA	NA	NA	NA	FALSE	FALSE
ON563414.3	64799	64799	+	CAGE	1	FALSE	FALSE	NA	NA	FALSE	NA	NA	NA	NA	NA	NA	NA	NA	FALSE	NA	NA	NA	NA	NA	NA	NA	NA	NA	NA	NA	NA	NA	NA	NA	NA	NA	FALSE	FALSE
ON563414.3	64916	64916	+	CAGE	1	FALSE	FALSE	NA	NA	FALSE	NA	NA	NA	NA	NA	NA	NA	NA	FALSE	NA	NA	NA	NA	NA	NA	NA	NA	NA	NA	NA	NA	NA	NA	NA	NA	NA	FALSE	FALSE
ON563414.3	65012	65012	+	CAGE	1	FALSE	FALSE	NA	NA	FALSE	NA	NA	NA	NA	NA	NA	NA	NA	FALSE	NA	NA	NA	NA	NA	NA	NA	NA	NA	NA	NA	NA	NA	NA	NA	NA	NA	FALSE	FALSE
ON563414.3	65021	65021	+	CAGE	1	FALSE	FALSE	NA	NA	FALSE	NA	NA	NA	NA	NA	NA	NA	NA	FALSE	NA	NA	NA	NA	NA	NA	NA	NA	NA	NA	NA	NA	NA	NA	NA	NA	NA	FALSE	FALSE
ON563414.3	65320	65320	+	CAGE	1	FALSE	FALSE	NA	NA	FALSE	NA	NA	NA	NA	NA	NA	NA	NA	FALSE	NA	NA	NA	NA	NA	NA	NA	NA	NA	NA	NA	NA	NA	NA	NA	NA	NA	FALSE	FALSE
ON563414.3	65424	65424	+	CAGE	1	FALSE	FALSE	NA	NA	FALSE	NA	NA	NA	NA	NA	NA	NA	NA	FALSE	NA	NA	NA	NA	NA	NA	NA	NA	NA	NA	NA	NA	NA	NA	NA	NA	NA	FALSE	FALSE
ON563414.3	65470	65470	+	CAGE	1	FALSE	FALSE	NA	NA	FALSE	NA	NA	NA	NA	NA	NA	NA	NA	FALSE	NA	NA	NA	NA	NA	NA	NA	NA	NA	NA	NA	NA	NA	NA	NA	NA	NA	FALSE	FALSE
ON563414.3	65472	65472	+	CAGE	1	FALSE	FALSE	NA	NA	FALSE	NA	NA	NA	NA	NA	NA	NA	NA	FALSE	NA	NA	NA	NA	NA	NA	NA	NA	NA	NA	NA	NA	NA	NA	NA	NA	NA	FALSE	FALSE
ON563414.3	65490	65490	+	CAGE	1	FALSE	FALSE	NA	NA	FALSE	NA	NA	NA	NA	NA	NA	NA	NA	FALSE	NA	NA	NA	NA	NA	NA	NA	NA	NA	NA	NA	NA	NA	NA	NA	NA	NA	FALSE	FALSE
ON563414.3	65528	65528	+	CAGE	1	FALSE	FALSE	NA	NA	FALSE	NA	NA	NA	NA	NA	NA	NA	NA	FALSE	NA	NA	NA	NA	NA	NA	NA	NA	NA	NA	NA	NA	NA	NA	NA	NA	NA	FALSE	FALSE
ON563414.3	65881	65881	+	CAGE	9	TRUE	TRUE	NA	NA	FALSE	NA	NA	NA	NA	NA	NA	NA	NA	FALSE	NA	NA	NA	NA	NA	NA	NA	NA	NA	NA	NA	NA	NA	NA	NA	NA	NA	FALSE	FALSE
ON563414.3	65882	65882	+	CAGE	3	FALSE	TRUE	NA	NA	FALSE	NA	NA	NA	NA	NA	NA	NA	NA	FALSE	NA	NA	NA	NA	NA	NA	NA	NA	NA	NA	NA	NA	NA	NA	NA	NA	NA	FALSE	FALSE
ON563414.3	65996	65996	+	CAGE	7	TRUE	FALSE	NA	NA	FALSE	NA	NA	NA	NA	NA	NA	NA	NA	FALSE	NA	NA	NA	NA	NA	NA	NA	NA	NA	NA	NA	NA	NA	NA	NA	NA	NA	FALSE	FALSE
ON563414.3	66214	66214	+	CAGE	1	FALSE	FALSE	NA	NA	FALSE	NA	NA	NA	NA	NA	NA	NA	NA	FALSE	NA	NA	NA	NA	NA	NA	NA	NA	NA	NA	NA	NA	NA	NA	NA	NA	NA	FALSE	FALSE
ON563414.3	66500	66500	+	CAGE	1	FALSE	FALSE	NA	NA	FALSE	NA	NA	NA	NA	NA	NA	NA	NA	FALSE	NA	NA	NA	NA	NA	NA	NA	NA	NA	NA	NA	NA	NA	NA	NA	NA	NA	FALSE	FALSE
ON563414.3	66524	66524	+	CAGE	2	FALSE	FALSE	NA	NA	FALSE	NA	NA	NA	NA	NA	NA	NA	NA	FALSE	NA	NA	NA	NA	NA	NA	NA	NA	NA	NA	NA	NA	NA	NA	NA	NA	NA	FALSE	FALSE
ON563414.3	66636	66636	+	CAGE	1	FALSE	FALSE	NA	NA	TRUE	66577; 66610; 66611	11.9191; 11.0235; 11.1387	8.02e-05; 6.3e-05; 1.26e-05	0.056; 0.0443; 0.026	1E04; 1E04; 1E04	66577	66611	66611	TRUE	66610; 66611	11.0235; 11.1387	6.3e-05; 1.26e-05	0.0443; 0.026	1E04; 1E04	66611	66611	66611	NA	NA	NA	NA	NA	NA	NA	NA	NA	TRUE	FALSE
ON563414.3	66639	66639	+	CAGE	1	FALSE	FALSE	NA	NA	TRUE	66577; 66610; 66611	11.9191; 11.0235; 11.1387	8.02e-05; 6.3e-05; 1.26e-05	0.056; 0.0443; 0.026	1E04; 1E04; 1E04	66577	66611	66611	TRUE	66610; 66611	11.0235; 11.1387	6.3e-05; 1.26e-05	0.0443; 0.026	1E04; 1E04	66611	66611	66611	NA	NA	NA	NA	NA	NA	NA	NA	NA	FALSE	FALSE
ON563414.3	66716	66716	+	CAGE	1	FALSE	FALSE	NA	NA	FALSE	NA	NA	NA	NA	NA	NA	NA	NA	FALSE	NA	NA	NA	NA	NA	NA	NA	NA	NA	NA	NA	NA	NA	NA	NA	NA	NA	FALSE	FALSE
ON563414.3	66807	66807	+	CAGE	1	FALSE	TRUE	NA	NA	TRUE	66762; 66768; 66768	11.1412; 13.9455; 12.8	5.82e-05; 1.68e-05; 1.77e-05	0.0427; 0.101; 0.0261	1E04; 1E04; 1E04	66768	66768	66768	TRUE	66768; 66768	13.9455; 12.8	1.68e-05; 1.77e-05	0.101; 0.0261	1E04; 1E04	66768	66768	66768	NA	NA	NA	NA	NA	NA	NA	NA	NA	FALSE	FALSE
ON563414.3	67185	67185	+	CAGE	3	TRUE	TRUE	NA	NA	FALSE	NA	NA	NA	NA	NA	NA	NA	NA	FALSE	NA	NA	NA	NA	NA	NA	NA	NA	NA	NA	NA	NA	NA	NA	NA	NA	NA	FALSE	FALSE
ON563414.3	67275	67275	+	CAGE	1	FALSE	FALSE	NA	NA	FALSE	NA	NA	NA	NA	NA	NA	NA	NA	FALSE	NA	NA	NA	NA	NA	NA	NA	NA	NA	NA	NA	NA	NA	NA	NA	NA	NA	FALSE	FALSE
ON563414.3	67307	67307	+	CAGE	1	FALSE	FALSE	NA	NA	FALSE	NA	NA	NA	NA	NA	NA	NA	NA	FALSE	NA	NA	NA	NA	NA	NA	NA	NA	NA	NA	NA	NA	NA	NA	NA	NA	NA	FALSE	FALSE
ON563414.3	67421	67421	+	CAGE	1	FALSE	FALSE	NA	NA	FALSE	NA	NA	NA	NA	NA	NA	NA	NA	FALSE	NA	NA	NA	NA	NA	NA	NA	NA	NA	NA	NA	NA	NA	NA	NA	NA	NA	FALSE	FALSE
ON563414.3	67422	67422	+	CAGE	1	FALSE	FALSE	NA	NA	FALSE	NA	NA	NA	NA	NA	NA	NA	NA	FALSE	NA	NA	NA	NA	NA	NA	NA	NA	NA	NA	NA	NA	NA	NA	NA	NA	NA	FALSE	FALSE
ON563414.3	67878	67878	+	CAGE	1	FALSE	FALSE	NA	NA	FALSE	NA	NA	NA	NA	NA	NA	NA	NA	FALSE	NA	NA	NA	NA	NA	NA	NA	NA	NA	NA	NA	NA	NA	NA	NA	NA	NA	FALSE	FALSE
ON563414.3	67913	67913	+	CAGE	1	FALSE	TRUE	67923	2	FALSE	NA	NA	NA	NA	NA	NA	NA	NA	FALSE	NA	NA	NA	NA	NA	NA	NA	NA	NA	NA	NA	NA	NA	NA	NA	NA	NA	FALSE	TRUE
ON563414.3	67978	67978	+	CAGE	1	FALSE	TRUE	NA	NA	FALSE	NA	NA	NA	NA	NA	NA	NA	NA	FALSE	NA	NA	NA	NA	NA	NA	NA	NA	NA	NA	NA	NA	NA	NA	NA	NA	NA	FALSE	FALSE
ON563414.3	67980	67980	+	CAGE	3	TRUE	TRUE	NA	NA	FALSE	NA	NA	NA	NA	NA	NA	NA	NA	FALSE	NA	NA	NA	NA	NA	NA	NA	NA	NA	NA	NA	NA	NA	NA	NA	NA	NA	FALSE	FALSE
ON563414.3	68249	68249	+	CAGE	1	FALSE	FALSE	NA	NA	TRUE	68244	10.5294	8.75e-05	0.0493	10000	68244	68244	68244	TRUE	68244	10.5294	8.75e-05	0.0493	10000	68244	68244	68244	NA	NA	NA	NA	NA	NA	NA	NA	NA	TRUE	FALSE
ON563414.3	68250	68250	+	CAGE	1	FALSE	FALSE	NA	NA	TRUE	68244	10.5294	8.75e-05	0.0493	10000	68244	68244	68244	TRUE	68244	10.5294	8.75e-05	0.0493	10000	68244	68244	68244	NA	NA	NA	NA	NA	NA	NA	NA	NA	TRUE	FALSE
ON563414.3	68273	68273	+	CAGE	1	FALSE	TRUE	NA	NA	TRUE	68244	10.5294	8.75e-05	0.0493	10000	68244	68244	68244	TRUE	68244	10.5294	8.75e-05	0.0493	10000	68244	68244	68244	NA	NA	NA	NA	NA	NA	NA	NA	NA	FALSE	FALSE
ON563414.3	68274	68274	+	CAGE	1	FALSE	TRUE	NA	NA	TRUE	68244	10.5294	8.75e-05	0.0493	10000	68244	68244	68244	TRUE	68244	10.5294	8.75e-05	0.0493	10000	68244	68244	68244	NA	NA	NA	NA	NA	NA	NA	NA	NA	FALSE	FALSE
ON563414.3	68540	68540	+	CAGE	1	FALSE	TRUE	68550	4	FALSE	NA	NA	NA	NA	NA	NA	NA	NA	FALSE	NA	NA	NA	NA	NA	NA	NA	NA	NA	NA	NA	NA	NA	NA	NA	NA	NA	FALSE	TRUE
ON563414.3	68701	68701	+	CAGE	1	FALSE	TRUE	NA	NA	TRUE	68632	6.34682	9.59e-05	0.0513	10000	68632	68632	68632	FALSE	NA	NA	NA	NA	NA	NA	NA	NA	NA	NA	NA	NA	NA	NA	NA	NA	NA	FALSE	FALSE
ON563414.3	68846	68846	+	CAGE	1	FALSE	FALSE	NA	NA	TRUE	68811; 68844	11.6474; 10.8235	9.12e-05; 7.21e-05	0.056; 0.046	1E04; 1E04	68811	68844	68844	TRUE	68811; 68844	11.6474; 10.8235	9.12e-05; 7.21e-05	0.056; 0.046	1E04; 1E04	68811	68844	68844	NA	NA	NA	NA	NA	NA	NA	NA	NA	TRUE	FALSE
ON563414.3	68870	68870	+	CAGE	1	FALSE	TRUE	NA	NA	TRUE	68811; 68844; 68849; 68853; 68856	11.6474; 10.8235; 12.9765; 11.2824; 11.1059	9.12e-05; 7.21e-05; 1.54e-05; 5.28e-05; 5.95e-05	0.056; 0.046; 0.0257; 0.0414; 0.0432	1E04; 1E04; 1E04; 1E04; 1E04	68849	68849	68849	TRUE	68844; 68849; 68853; 68856	10.8235; 12.9765; 11.2824; 11.1059	7.21e-05; 1.54e-05; 5.28e-05; 5.95e-05	0.046; 0.0257; 0.0414; 0.0432	1E04; 1E04; 1E04; 1E04	68849	68849	68849	NA	NA	NA	NA	NA	NA	NA	NA	NA	TRUE	FALSE
ON563414.3	68933	68933	+	CAGE	1	FALSE	TRUE	NA	NA	TRUE	68844; 68849; 68853; 68856	10.8235; 12.9765; 11.2824; 11.1059	7.21e-05; 1.54e-05; 5.28e-05; 5.95e-05	0.046; 0.0257; 0.0414; 0.0432	1E04; 1E04; 1E04; 1E04	68849	68849	68849	FALSE	NA	NA	NA	NA	NA	NA	NA	NA	NA	NA	NA	NA	NA	NA	NA	NA	NA	FALSE	FALSE
ON563414.3	68967	68967	+	CAGE	1	FALSE	FALSE	NA	NA	FALSE	NA	NA	NA	NA	NA	NA	NA	NA	FALSE	NA	NA	NA	NA	NA	NA	NA	NA	NA	NA	NA	NA	NA	NA	NA	NA	NA	FALSE	FALSE
ON563414.3	68968	68968	+	CAGE	1	FALSE	FALSE	NA	NA	FALSE	NA	NA	NA	NA	NA	NA	NA	NA	FALSE	NA	NA	NA	NA	NA	NA	NA	NA	NA	NA	NA	NA	NA	NA	NA	NA	NA	FALSE	FALSE
ON563414.3	68993	68993	+	CAGE	1	FALSE	FALSE	NA	NA	FALSE	NA	NA	NA	NA	NA	NA	NA	NA	FALSE	NA	NA	NA	NA	NA	NA	NA	NA	NA	NA	NA	NA	NA	NA	NA	NA	NA	FALSE	FALSE
ON563414.3	69063	69063	+	CAGE	1	FALSE	FALSE	NA	NA	FALSE	NA	NA	NA	NA	NA	NA	NA	NA	FALSE	NA	NA	NA	NA	NA	NA	NA	NA	NA	NA	NA	NA	NA	NA	NA	NA	NA	FALSE	FALSE
ON563414.3	69191	69191	+	CAGE	29	TRUE	TRUE	NA	NA	FALSE	NA	NA	NA	NA	NA	NA	NA	NA	FALSE	NA	NA	NA	NA	NA	NA	NA	NA	NA	NA	NA	NA	NA	NA	NA	NA	NA	FALSE	FALSE
ON563414.3	69193	69193	+	CAGE	1	FALSE	TRUE	NA	NA	FALSE	NA	NA	NA	NA	NA	NA	NA	NA	FALSE	NA	NA	NA	NA	NA	NA	NA	NA	NA	NA	NA	NA	NA	NA	NA	NA	NA	FALSE	FALSE
ON563414.3	69194	69194	+	CAGE	1	FALSE	TRUE	NA	NA	FALSE	NA	NA	NA	NA	NA	NA	NA	NA	FALSE	NA	NA	NA	NA	NA	NA	NA	NA	NA	NA	NA	NA	NA	NA	NA	NA	NA	FALSE	FALSE
ON563414.3	69210	69210	+	CAGE	1	FALSE	FALSE	NA	NA	FALSE	NA	NA	NA	NA	NA	NA	NA	NA	FALSE	NA	NA	NA	NA	NA	NA	NA	NA	NA	NA	NA	NA	NA	NA	NA	NA	NA	FALSE	FALSE
ON563414.3	69233	69233	+	CAGE	2	FALSE	FALSE	NA	NA	FALSE	NA	NA	NA	NA	NA	NA	NA	NA	FALSE	NA	NA	NA	NA	NA	NA	NA	NA	NA	NA	NA	NA	NA	NA	NA	NA	NA	FALSE	FALSE
ON563414.3	69371	69371	+	CAGE	6	TRUE	TRUE	69380	2	FALSE	NA	NA	NA	NA	NA	NA	NA	NA	FALSE	NA	NA	NA	NA	NA	NA	NA	NA	NA	NA	NA	NA	NA	NA	NA	NA	NA	FALSE	TRUE
ON563414.3	69374	69374	+	CAGE	2	FALSE	TRUE	69380	2	FALSE	NA	NA	NA	NA	NA	NA	NA	NA	FALSE	NA	NA	NA	NA	NA	NA	NA	NA	NA	NA	NA	NA	NA	NA	NA	NA	NA	FALSE	TRUE
ON563414.3	69434	69434	+	CAGE	1	FALSE	FALSE	NA	NA	FALSE	NA	NA	NA	NA	NA	NA	NA	NA	FALSE	NA	NA	NA	NA	NA	NA	NA	NA	NA	NA	NA	NA	NA	NA	NA	NA	NA	FALSE	FALSE
ON563414.3	69462	69462	+	CAGE	1	FALSE	FALSE	NA	NA	TRUE	69442	11.6474	9.12e-05	0.056	10000	69442	69442	69442	TRUE	69442	11.6474	9.12e-05	0.056	10000	69442	69442	69442	NA	NA	NA	NA	NA	NA	NA	NA	NA	TRUE	FALSE
ON563414.3	69522	69522	+	CAGE	1	FALSE	FALSE	NA	NA	TRUE	69442	11.6474	9.12e-05	0.056	10000	69442	69442	69442	FALSE	NA	NA	NA	NA	NA	NA	NA	NA	NA	NA	NA	NA	NA	NA	NA	NA	NA	FALSE	FALSE
ON563414.3	69681	69681	+	CAGE	1	FALSE	FALSE	NA	NA	TRUE	69598	10.1091	6.88e-05	0.153	10000	69598	69598	69598	FALSE	NA	NA	NA	NA	NA	NA	NA	NA	NA	NA	NA	NA	NA	NA	NA	NA	NA	FALSE	FALSE
ON563414.3	69756	69756	+	CAGE	1	FALSE	FALSE	NA	NA	FALSE	NA	NA	NA	NA	NA	NA	NA	NA	FALSE	NA	NA	NA	NA	NA	NA	NA	NA	NA	NA	NA	NA	NA	NA	NA	NA	NA	FALSE	FALSE
ON563414.3	69759	69759	+	CAGE	1	FALSE	FALSE	NA	NA	TRUE	69759; 69759; 69759	15.6824; 14.2242; 15.6824	1.48e-06; 1.42e-05; 1.48e-06	0.0125; 0.101; 0.0125	1E04; 1E04; 1E05	69759; 69759	69759; 69759	69759; 69759	TRUE	69759; 69759; 69759	15.6824; 14.2242; 15.6824	1.48e-06; 1.42e-05; 1.48e-06	0.0125; 0.101; 0.0125	1E04; 1E04; 1E05	69759; 69759	69759; 69759	69759; 69759	NA	NA	NA	NA	NA	NA	NA	NA	NA	TRUE	FALSE
ON563414.3	69785	69785	+	CAGE	12	FALSE	TRUE	NA	NA	TRUE	69759; 69759; 69759	15.6824; 14.2242; 15.6824	1.48e-06; 1.42e-05; 1.48e-06	0.0125; 0.101; 0.0125	1E04; 1E04; 1E05	69759; 69759	69759; 69759	69759; 69759	TRUE	69759; 69759; 69759	15.6824; 14.2242; 15.6824	1.48e-06; 1.42e-05; 1.48e-06	0.0125; 0.101; 0.0125	1E04; 1E04; 1E05	69759; 69759	69759; 69759	69759; 69759	NA	NA	NA	NA	NA	NA	NA	NA	NA	TRUE	FALSE
ON563414.3	69786	69786	+	CAGE	143	TRUE	TRUE	69797	3	TRUE	69759; 69759; 69759	15.6824; 14.2242; 15.6824	1.48e-06; 1.42e-05; 1.48e-06	0.0125; 0.101; 0.0125	1E04; 1E04; 1E05	69759; 69759	69759; 69759	69759; 69759	TRUE	69759; 69759; 69759	15.6824; 14.2242; 15.6824	1.48e-06; 1.42e-05; 1.48e-06	0.0125; 0.101; 0.0125	1E04; 1E04; 1E05	69759; 69759	69759; 69759	69759; 69759	NA	NA	NA	NA	NA	NA	NA	NA	NA	FALSE	TRUE
ON563414.3	69788	69788	+	CAGE	19	FALSE	TRUE	69797; 69798	12	TRUE	69759; 69759; 69759	15.6824; 14.2242; 15.6824	1.48e-06; 1.42e-05; 1.48e-06	0.0125; 0.101; 0.0125	1E04; 1E04; 1E05	69759; 69759	69759; 69759	69759; 69759	TRUE	69759; 69759; 69759	15.6824; 14.2242; 15.6824	1.48e-06; 1.42e-05; 1.48e-06	0.0125; 0.101; 0.0125	1E04; 1E04; 1E05	69759; 69759	69759; 69759	69759; 69759	NA	NA	NA	NA	NA	NA	NA	NA	NA	FALSE	TRUE
ON563414.3	69790	69790	+	CAGE	1	FALSE	TRUE	69797; 69798	12	TRUE	69759; 69759; 69759	15.6824; 14.2242; 15.6824	1.48e-06; 1.42e-05; 1.48e-06	0.0125; 0.101; 0.0125	1E04; 1E04; 1E05	69759; 69759	69759; 69759	69759; 69759	TRUE	69759; 69759; 69759	15.6824; 14.2242; 15.6824	1.48e-06; 1.42e-05; 1.48e-06	0.0125; 0.101; 0.0125	1E04; 1E04; 1E05	69759; 69759	69759; 69759	69759; 69759	NA	NA	NA	NA	NA	NA	NA	NA	NA	FALSE	TRUE
ON563414.3	69791	69791	+	CAGE	30	FALSE	TRUE	69797; 69798; 69802	14	TRUE	69759; 69759; 69759	15.6824; 14.2242; 15.6824	1.48e-06; 1.42e-05; 1.48e-06	0.0125; 0.101; 0.0125	1E04; 1E04; 1E05	69759; 69759	69759; 69759	69759; 69759	TRUE	69759; 69759; 69759	15.6824; 14.2242; 15.6824	1.48e-06; 1.42e-05; 1.48e-06	0.0125; 0.101; 0.0125	1E04; 1E04; 1E05	69759; 69759	69759; 69759	69759; 69759	NA	NA	NA	NA	NA	NA	NA	NA	NA	FALSE	TRUE
ON563414.3	69793	69793	+	CAGE	2	FALSE	TRUE	69797; 69798; 69802; 69804	16	TRUE	69759; 69759; 69759	15.6824; 14.2242; 15.6824	1.48e-06; 1.42e-05; 1.48e-06	0.0125; 0.101; 0.0125	1E04; 1E04; 1E05	69759; 69759	69759; 69759	69759; 69759	TRUE	69759; 69759; 69759	15.6824; 14.2242; 15.6824	1.48e-06; 1.42e-05; 1.48e-06	0.0125; 0.101; 0.0125	1E04; 1E04; 1E05	69759; 69759	69759; 69759	69759; 69759	NA	NA	NA	NA	NA	NA	NA	NA	NA	FALSE	TRUE
ON563414.3	69886	69886	+	CAGE	1	FALSE	FALSE	NA	NA	FALSE	NA	NA	NA	NA	NA	NA	NA	NA	FALSE	NA	NA	NA	NA	NA	NA	NA	NA	NA	NA	NA	NA	NA	NA	NA	NA	NA	FALSE	FALSE
ON563414.3	69892	69892	+	CAGE	1	FALSE	FALSE	NA	NA	FALSE	NA	NA	NA	NA	NA	NA	NA	NA	FALSE	NA	NA	NA	NA	NA	NA	NA	NA	NA	NA	NA	NA	NA	NA	NA	NA	NA	FALSE	FALSE
ON563414.3	69905	69905	+	CAGE	1	FALSE	FALSE	NA	NA	FALSE	NA	NA	NA	NA	NA	NA	NA	NA	FALSE	NA	NA	NA	NA	NA	NA	NA	NA	NA	NA	NA	NA	NA	NA	NA	NA	NA	FALSE	FALSE
ON563414.3	70050	70050	+	CAGE	1	FALSE	FALSE	NA	NA	FALSE	NA	NA	NA	NA	NA	NA	NA	NA	FALSE	NA	NA	NA	NA	NA	NA	NA	NA	NA	NA	NA	NA	NA	NA	NA	NA	NA	FALSE	FALSE
ON563414.3	70063	70063	+	CAGE	1	FALSE	FALSE	NA	NA	FALSE	NA	NA	NA	NA	NA	NA	NA	NA	FALSE	NA	NA	NA	NA	NA	NA	NA	NA	NA	NA	NA	NA	NA	NA	NA	NA	NA	FALSE	FALSE
ON563414.3	70081	70081	+	CAGE	1	FALSE	FALSE	NA	NA	FALSE	NA	NA	NA	NA	NA	NA	NA	NA	FALSE	NA	NA	NA	NA	NA	NA	NA	NA	NA	NA	NA	NA	NA	NA	NA	NA	NA	FALSE	FALSE
ON563414.3	70132	70132	+	CAGE	2	FALSE	FALSE	NA	NA	TRUE	70116	12.0824	3.02e-05	0.035	10000	70116	70116	70116	TRUE	70116	12.0824	3.02e-05	0.035	10000	70116	70116	70116	NA	NA	NA	NA	NA	NA	NA	NA	NA	TRUE	FALSE
ON563414.3	70306	70306	+	CAGE	4	TRUE	FALSE	NA	NA	FALSE	NA	NA	NA	NA	NA	NA	NA	NA	FALSE	NA	NA	NA	NA	NA	NA	NA	NA	NA	NA	NA	NA	NA	NA	NA	NA	NA	FALSE	FALSE
ON563414.3	70416	70416	+	CAGE	2	FALSE	FALSE	NA	NA	FALSE	NA	NA	NA	NA	NA	NA	NA	NA	FALSE	NA	NA	NA	NA	NA	NA	NA	NA	NA	NA	NA	NA	NA	NA	NA	NA	NA	FALSE	FALSE
ON563414.3	70473	70473	+	CAGE	1	FALSE	FALSE	NA	NA	FALSE	NA	NA	NA	NA	NA	NA	NA	NA	FALSE	NA	NA	NA	NA	NA	NA	NA	NA	NA	NA	NA	NA	NA	NA	NA	NA	NA	FALSE	FALSE
ON563414.3	70626	70626	+	CAGE	2	FALSE	FALSE	NA	NA	TRUE	70553	10.6182	4.21e-05	0.149	10000	70553	70553	70553	FALSE	NA	NA	NA	NA	NA	NA	NA	NA	NA	NA	NA	NA	NA	NA	NA	NA	NA	FALSE	FALSE
ON563414.3	70866	70866	+	CAGE	1	FALSE	FALSE	NA	NA	FALSE	NA	NA	NA	NA	NA	NA	NA	NA	FALSE	NA	NA	NA	NA	NA	NA	NA	NA	NA	NA	NA	NA	NA	NA	NA	NA	NA	FALSE	FALSE
ON563414.3	71103	71103	+	CAGE	1	FALSE	FALSE	NA	NA	TRUE	71054	9.50909	5.88e-05	0.249	10000	71054	71054	71054	FALSE	NA	NA	NA	NA	NA	NA	NA	NA	NA	NA	NA	NA	NA	NA	NA	NA	NA	FALSE	FALSE
ON563414.3	71169	71169	+	CAGE	4	FALSE	TRUE	71178	2	TRUE	71155; 71155; 71155	14.7412; 14.2242; 14.7412	3.52e-06; 1.42e-05; 3.52e-06	0.0125; 0.101; 0.0125	1E04; 1E04; 1E05	71155; 71155	71155; 71155	71155; 71155	TRUE	71155; 71155; 71155	14.7412; 14.2242; 14.7412	3.52e-06; 1.42e-05; 3.52e-06	0.0125; 0.101; 0.0125	1E04; 1E04; 1E05	71155; 71155	71155; 71155	71155; 71155	NA	NA	NA	NA	NA	NA	NA	NA	NA	TRUE	TRUE
ON563414.3	71182	71182	+	CAGE	2	FALSE	TRUE	71182; 71191; 71192; 71193	10	TRUE	71155; 71155; 71155	14.7412; 14.2242; 14.7412	3.52e-06; 1.42e-05; 3.52e-06	0.0125; 0.101; 0.0125	1E04; 1E04; 1E05	71155; 71155	71155; 71155	71155; 71155	TRUE	71155; 71155; 71155	14.7412; 14.2242; 14.7412	3.52e-06; 1.42e-05; 3.52e-06	0.0125; 0.101; 0.0125	1E04; 1E04; 1E05	71155; 71155	71155; 71155	71155; 71155	NA	NA	NA	NA	NA	NA	NA	NA	NA	FALSE	TRUE
ON563414.3	71183	71183	+	CAGE	12	TRUE	TRUE	71191; 71192; 71193; 71194	63	TRUE	71155; 71155; 71155	14.7412; 14.2242; 14.7412	3.52e-06; 1.42e-05; 3.52e-06	0.0125; 0.101; 0.0125	1E04; 1E04; 1E05	71155; 71155	71155; 71155	71155; 71155	TRUE	71155; 71155; 71155	14.7412; 14.2242; 14.7412	3.52e-06; 1.42e-05; 3.52e-06	0.0125; 0.101; 0.0125	1E04; 1E04; 1E05	71155; 71155	71155; 71155	71155; 71155	NA	NA	NA	NA	NA	NA	NA	NA	NA	FALSE	TRUE
ON563414.3	71335	71335	+	CAGE	1	FALSE	FALSE	NA	NA	FALSE	NA	NA	NA	NA	NA	NA	NA	NA	FALSE	NA	NA	NA	NA	NA	NA	NA	NA	NA	NA	NA	NA	NA	NA	NA	NA	NA	FALSE	FALSE
ON563414.3	71395	71395	+	CAGE	1	FALSE	FALSE	NA	NA	FALSE	NA	NA	NA	NA	NA	NA	NA	NA	FALSE	NA	NA	NA	NA	NA	NA	NA	NA	NA	NA	NA	NA	NA	NA	NA	NA	NA	FALSE	FALSE
ON563414.3	71559	71559	+	CAGE	1	FALSE	FALSE	NA	NA	FALSE	NA	NA	NA	NA	NA	NA	NA	NA	FALSE	NA	NA	NA	NA	NA	NA	NA	NA	NA	NA	NA	NA	NA	NA	NA	NA	NA	FALSE	FALSE
ON563414.3	71578	71578	+	CAGE	1	FALSE	FALSE	NA	NA	FALSE	NA	NA	NA	NA	NA	NA	NA	NA	FALSE	NA	NA	NA	NA	NA	NA	NA	NA	NA	NA	NA	NA	NA	NA	NA	NA	NA	FALSE	FALSE
ON563414.3	71638	71638	+	CAGE	1	FALSE	FALSE	NA	NA	FALSE	NA	NA	NA	NA	NA	NA	NA	NA	FALSE	NA	NA	NA	NA	NA	NA	NA	NA	NA	NA	NA	NA	NA	NA	NA	NA	NA	FALSE	FALSE
ON563414.3	71662	71662	+	CAGE	1	FALSE	FALSE	NA	NA	FALSE	NA	NA	NA	NA	NA	NA	NA	NA	FALSE	NA	NA	NA	NA	NA	NA	NA	NA	NA	NA	NA	NA	NA	NA	NA	NA	NA	FALSE	FALSE
ON563414.3	71769	71769	+	CAGE	1	FALSE	FALSE	NA	NA	FALSE	NA	NA	NA	NA	NA	NA	NA	NA	FALSE	NA	NA	NA	NA	NA	NA	NA	NA	NA	NA	NA	NA	NA	NA	NA	NA	NA	FALSE	FALSE
ON563414.3	71883	71883	+	CAGE	5	TRUE	FALSE	NA	NA	TRUE	71787	6.42775	9.4e-05	0.0513	10000	71787	71787	71787	FALSE	NA	NA	NA	NA	NA	NA	NA	NA	NA	NA	NA	NA	NA	NA	NA	NA	NA	FALSE	FALSE
ON563414.3	71982	71982	+	CAGE	2	FALSE	FALSE	NA	NA	FALSE	NA	NA	NA	NA	NA	NA	NA	NA	FALSE	NA	NA	NA	NA	NA	NA	NA	NA	NA	NA	NA	NA	NA	NA	NA	NA	NA	FALSE	FALSE
ON563414.3	72054	72054	+	CAGE	1	FALSE	FALSE	NA	NA	FALSE	NA	NA	NA	NA	NA	NA	NA	NA	FALSE	NA	NA	NA	NA	NA	NA	NA	NA	NA	NA	NA	NA	NA	NA	NA	NA	NA	FALSE	FALSE
ON563414.3	72116	72116	+	CAGE	1	FALSE	FALSE	NA	NA	FALSE	NA	NA	NA	NA	NA	NA	NA	NA	FALSE	NA	NA	NA	NA	NA	NA	NA	NA	NA	NA	NA	NA	NA	NA	NA	NA	NA	FALSE	FALSE
ON563414.3	72149	72149	+	CAGE	4	TRUE	FALSE	NA	NA	FALSE	NA	NA	NA	NA	NA	NA	NA	NA	FALSE	NA	NA	NA	NA	NA	NA	NA	NA	NA	NA	NA	NA	NA	NA	NA	NA	NA	FALSE	FALSE
ON563414.3	72150	72150	+	CAGE	1	FALSE	FALSE	NA	NA	FALSE	NA	NA	NA	NA	NA	NA	NA	NA	FALSE	NA	NA	NA	NA	NA	NA	NA	NA	NA	NA	NA	NA	NA	NA	NA	NA	NA	FALSE	FALSE
ON563414.3	72155	72155	+	CAGE	1	FALSE	FALSE	NA	NA	FALSE	NA	NA	NA	NA	NA	NA	NA	NA	FALSE	NA	NA	NA	NA	NA	NA	NA	NA	NA	NA	NA	NA	NA	NA	NA	NA	NA	FALSE	FALSE
ON563414.3	72386	72386	+	CAGE	1	FALSE	FALSE	NA	NA	FALSE	NA	NA	NA	NA	NA	NA	NA	NA	FALSE	NA	NA	NA	NA	NA	NA	NA	NA	NA	NA	NA	NA	NA	NA	NA	NA	NA	FALSE	FALSE
ON563414.3	72416	72416	+	CAGE	1	FALSE	FALSE	NA	NA	FALSE	NA	NA	NA	NA	NA	NA	NA	NA	FALSE	NA	NA	NA	NA	NA	NA	NA	NA	NA	NA	NA	NA	NA	NA	NA	NA	NA	FALSE	FALSE
ON563414.3	72614	72614	+	CAGE	1	FALSE	FALSE	NA	NA	TRUE	72517	12.4335	5.38e-05	0.056	10000	72517	72517	72517	FALSE	NA	NA	NA	NA	NA	NA	NA	NA	NA	NA	NA	NA	NA	NA	NA	NA	NA	FALSE	FALSE
ON563414.3	72626	72626	+	CAGE	2	FALSE	FALSE	NA	NA	FALSE	NA	NA	NA	NA	NA	NA	NA	NA	FALSE	NA	NA	NA	NA	NA	NA	NA	NA	NA	NA	NA	NA	NA	NA	NA	NA	NA	FALSE	FALSE
ON563414.3	72627	72627	+	CAGE	1	FALSE	FALSE	NA	NA	FALSE	NA	NA	NA	NA	NA	NA	NA	NA	FALSE	NA	NA	NA	NA	NA	NA	NA	NA	NA	NA	NA	NA	NA	NA	NA	NA	NA	FALSE	FALSE
ON563414.3	72700	72700	+	CAGE	2	FALSE	FALSE	NA	NA	FALSE	NA	NA	NA	NA	NA	NA	NA	NA	FALSE	NA	NA	NA	NA	NA	NA	NA	NA	NA	NA	NA	NA	NA	NA	NA	NA	NA	FALSE	FALSE
ON563414.3	72897	72897	+	CAGE	2	FALSE	FALSE	NA	NA	FALSE	NA	NA	NA	NA	NA	NA	NA	NA	FALSE	NA	NA	NA	NA	NA	NA	NA	NA	NA	NA	NA	NA	NA	NA	NA	NA	NA	FALSE	FALSE
ON563414.3	72981	72981	+	CAGE	7	FALSE	TRUE	72992	6	TRUE	72959; 72973; 72979	11.9306; 11.1387; 7.13295	7.48e-05; 9.31e-05; 6.81e-05	0.056; 0.056; 0.0513	1E04; 1E04; 1E04	72959	72979	72979	TRUE	72959; 72973; 72979	11.9306; 11.1387; 7.13295	7.48e-05; 9.31e-05; 6.81e-05	0.056; 0.056; 0.0513	1E04; 1E04; 1E04	72959	72979	72979	NA	NA	NA	NA	NA	NA	NA	NA	NA	TRUE	TRUE
ON563414.3	72984	72984	+	CAGE	28	FALSE	TRUE	72992; 72993; 72994	13	TRUE	72959; 72973; 72979; 72984	11.9306; 11.1387; 7.13295; 11.2824	7.48e-05; 9.31e-05; 6.81e-05; 5.28e-05	0.056; 0.056; 0.0513; 0.0414	1E04; 1E04; 1E04; 1E04	72959	72984	72984	TRUE	72959; 72973; 72979; 72984	11.9306; 11.1387; 7.13295; 11.2824	7.48e-05; 9.31e-05; 6.81e-05; 5.28e-05	0.056; 0.056; 0.0513; 0.0414	1E04; 1E04; 1E04; 1E04	72959	72984	72984	NA	NA	NA	NA	NA	NA	NA	NA	NA	TRUE	TRUE
ON563414.3	72985	72985	+	CAGE	23	FALSE	TRUE	72992; 72993; 72994	13	TRUE	72959; 72973; 72979; 72984; 72985	11.9306; 11.1387; 7.13295; 11.2824; 10.4353	7.48e-05; 9.31e-05; 6.81e-05; 5.28e-05; 9.28e-05	0.056; 0.056; 0.0513; 0.0414; 0.05	1E04; 1E04; 1E04; 1E04; 1E04	72959	72984	72984	TRUE	72959; 72973; 72979; 72984; 72985	11.9306; 11.1387; 7.13295; 11.2824; 10.4353	7.48e-05; 9.31e-05; 6.81e-05; 5.28e-05; 9.28e-05	0.056; 0.056; 0.0513; 0.0414; 0.05	1E04; 1E04; 1E04; 1E04; 1E04	72959	72984	72984	NA	NA	NA	NA	NA	NA	NA	NA	NA	TRUE	TRUE
ON563414.3	72986	72986	+	CAGE	2	FALSE	TRUE	72992; 72993; 72994; 72997	28	TRUE	72959; 72973; 72979; 72984; 72985	11.9306; 11.1387; 7.13295; 11.2824; 10.4353	7.48e-05; 9.31e-05; 6.81e-05; 5.28e-05; 9.28e-05	0.056; 0.056; 0.0513; 0.0414; 0.05	1E04; 1E04; 1E04; 1E04; 1E04	72959	72984	72984	TRUE	72959; 72973; 72979; 72984; 72985	11.9306; 11.1387; 7.13295; 11.2824; 10.4353	7.48e-05; 9.31e-05; 6.81e-05; 5.28e-05; 9.28e-05	0.056; 0.056; 0.0513; 0.0414; 0.05	1E04; 1E04; 1E04; 1E04; 1E04	72959	72984	72984	NA	NA	NA	NA	NA	NA	NA	NA	NA	TRUE	TRUE
ON563414.3	72991	72991	+	CAGE	1	FALSE	TRUE	72992; 72993; 72994; 72997; 72998; 72999; 73000; 73001; 73002	76	TRUE	72959; 72973; 72979; 72984; 72985	11.9306; 11.1387; 7.13295; 11.2824; 10.4353	7.48e-05; 9.31e-05; 6.81e-05; 5.28e-05; 9.28e-05	0.056; 0.056; 0.0513; 0.0414; 0.05	1E04; 1E04; 1E04; 1E04; 1E04	72959	72984	72984	TRUE	72959; 72973; 72979; 72984; 72985	11.9306; 11.1387; 7.13295; 11.2824; 10.4353	7.48e-05; 9.31e-05; 6.81e-05; 5.28e-05; 9.28e-05	0.056; 0.056; 0.0513; 0.0414; 0.05	1E04; 1E04; 1E04; 1E04; 1E04	72959	72984	72984	NA	NA	NA	NA	NA	NA	NA	NA	NA	TRUE	TRUE
ON563414.3	72992	72992	+	CAGE	99	TRUE	TRUE	72992; 72993; 72994; 72997; 72998; 72999; 73000; 73001; 73002; 73003	83	TRUE	72959; 72973; 72979; 72984; 72985	11.9306; 11.1387; 7.13295; 11.2824; 10.4353	7.48e-05; 9.31e-05; 6.81e-05; 5.28e-05; 9.28e-05	0.056; 0.056; 0.0513; 0.0414; 0.05	1E04; 1E04; 1E04; 1E04; 1E04	72959	72984	72984	TRUE	72959; 72973; 72979; 72984; 72985	11.9306; 11.1387; 7.13295; 11.2824; 10.4353	7.48e-05; 9.31e-05; 6.81e-05; 5.28e-05; 9.28e-05	0.056; 0.056; 0.0513; 0.0414; 0.05	1E04; 1E04; 1E04; 1E04; 1E04	72959	72984	72984	NA	NA	NA	NA	NA	NA	NA	NA	NA	TRUE	TRUE
ON563414.3	72993	72993	+	CAGE	2	FALSE	TRUE	72993; 72994; 72997; 72998; 72999; 73000; 73001; 73002; 73003; 73004	80	TRUE	72959; 72973; 72979; 72984; 72985	11.9306; 11.1387; 7.13295; 11.2824; 10.4353	7.48e-05; 9.31e-05; 6.81e-05; 5.28e-05; 9.28e-05	0.056; 0.056; 0.0513; 0.0414; 0.05	1E04; 1E04; 1E04; 1E04; 1E04	72959	72984	72984	TRUE	72959; 72973; 72979; 72984; 72985	11.9306; 11.1387; 7.13295; 11.2824; 10.4353	7.48e-05; 9.31e-05; 6.81e-05; 5.28e-05; 9.28e-05	0.056; 0.056; 0.0513; 0.0414; 0.05	1E04; 1E04; 1E04; 1E04; 1E04	72959	72984	72984	NA	NA	NA	NA	NA	NA	NA	NA	NA	TRUE	TRUE
ON563414.3	73009	73009	+	CAGE	1	FALSE	TRUE	73010; 73019	4	TRUE	72959; 72973; 72979; 72984; 72985	11.9306; 11.1387; 7.13295; 11.2824; 10.4353	7.48e-05; 9.31e-05; 6.81e-05; 5.28e-05; 9.28e-05	0.056; 0.056; 0.0513; 0.0414; 0.05	1E04; 1E04; 1E04; 1E04; 1E04	72959	72984	72984	TRUE	72973; 72979; 72984; 72985	11.1387; 7.13295; 11.2824; 10.4353	9.31e-05; 6.81e-05; 5.28e-05; 9.28e-05	0.056; 0.0513; 0.0414; 0.05	1E04; 1E04; 1E04; 1E04	72984	72984	72984	NA	NA	NA	NA	NA	NA	NA	NA	NA	TRUE	TRUE
ON563414.3	73051	73051	+	CAGE	1	FALSE	FALSE	NA	NA	TRUE	72959; 72973; 72979; 72984; 72985	11.9306; 11.1387; 7.13295; 11.2824; 10.4353	7.48e-05; 9.31e-05; 6.81e-05; 5.28e-05; 9.28e-05	0.056; 0.056; 0.0513; 0.0414; 0.05	1E04; 1E04; 1E04; 1E04; 1E04	72959	72984	72984	FALSE	NA	NA	NA	NA	NA	NA	NA	NA	NA	NA	NA	NA	NA	NA	NA	NA	NA	FALSE	FALSE
ON563414.3	73088	73088	+	CAGE	2	FALSE	FALSE	NA	NA	FALSE	NA	NA	NA	NA	NA	NA	NA	NA	FALSE	NA	NA	NA	NA	NA	NA	NA	NA	NA	NA	NA	NA	NA	NA	NA	NA	NA	FALSE	FALSE
ON563414.3	73120	73120	+	CAGE	2	FALSE	FALSE	NA	NA	TRUE	73091	12.9595	1.8e-05	0.056	10000	73091	73091	73091	TRUE	73091	12.9595	1.8e-05	0.056	10000	73091	73091	73091	NA	NA	NA	NA	NA	NA	NA	NA	NA	FALSE	FALSE
ON563414.3	73121	73121	+	CAGE	4	TRUE	FALSE	NA	NA	TRUE	73091	12.9595	1.8e-05	0.056	10000	73091	73091	73091	TRUE	73091	12.9595	1.8e-05	0.056	10000	73091	73091	73091	NA	NA	NA	NA	NA	NA	NA	NA	NA	FALSE	FALSE
ON563414.3	73192	73192	+	CAGE	1	FALSE	FALSE	NA	NA	FALSE	NA	NA	NA	NA	NA	NA	NA	NA	FALSE	NA	NA	NA	NA	NA	NA	NA	NA	NA	NA	NA	NA	NA	NA	NA	NA	NA	FALSE	FALSE
ON563414.3	73214	73214	+	CAGE	1	FALSE	FALSE	NA	NA	FALSE	NA	NA	NA	NA	NA	NA	NA	NA	FALSE	NA	NA	NA	NA	NA	NA	NA	NA	NA	NA	NA	NA	NA	NA	NA	NA	NA	FALSE	FALSE
ON563414.3	73219	73219	+	CAGE	1	FALSE	FALSE	NA	NA	FALSE	NA	NA	NA	NA	NA	NA	NA	NA	FALSE	NA	NA	NA	NA	NA	NA	NA	NA	NA	NA	NA	NA	NA	NA	NA	NA	NA	FALSE	FALSE
ON563414.3	73255	73255	+	CAGE	2	FALSE	FALSE	NA	NA	FALSE	NA	NA	NA	NA	NA	NA	NA	NA	FALSE	NA	NA	NA	NA	NA	NA	NA	NA	NA	NA	NA	NA	NA	NA	NA	NA	NA	FALSE	FALSE
ON563414.3	73309	73309	+	CAGE	1	FALSE	FALSE	NA	NA	FALSE	NA	NA	NA	NA	NA	NA	NA	NA	FALSE	NA	NA	NA	NA	NA	NA	NA	NA	NA	NA	NA	NA	NA	NA	NA	NA	NA	FALSE	FALSE
ON563414.3	73403	73403	+	CAGE	1	FALSE	FALSE	NA	NA	FALSE	NA	NA	NA	NA	NA	NA	NA	NA	FALSE	NA	NA	NA	NA	NA	NA	NA	NA	NA	NA	NA	NA	NA	NA	NA	NA	NA	FALSE	FALSE
ON563414.3	73412	73412	+	CAGE	1	FALSE	FALSE	NA	NA	FALSE	NA	NA	NA	NA	NA	NA	NA	NA	FALSE	NA	NA	NA	NA	NA	NA	NA	NA	NA	NA	NA	NA	NA	NA	NA	NA	NA	FALSE	FALSE
ON563414.3	73413	73413	+	CAGE	1	FALSE	FALSE	NA	NA	FALSE	NA	NA	NA	NA	NA	NA	NA	NA	FALSE	NA	NA	NA	NA	NA	NA	NA	NA	NA	NA	NA	NA	NA	NA	NA	NA	NA	FALSE	FALSE
ON563414.3	73416	73416	+	CAGE	1	FALSE	FALSE	NA	NA	FALSE	NA	NA	NA	NA	NA	NA	NA	NA	FALSE	NA	NA	NA	NA	NA	NA	NA	NA	NA	NA	NA	NA	NA	NA	NA	NA	NA	FALSE	FALSE
ON563414.3	73418	73418	+	CAGE	3	TRUE	FALSE	NA	NA	FALSE	NA	NA	NA	NA	NA	NA	NA	NA	FALSE	NA	NA	NA	NA	NA	NA	NA	NA	NA	NA	NA	NA	NA	NA	NA	NA	NA	FALSE	FALSE
ON563414.3	73419	73419	+	CAGE	1	FALSE	FALSE	NA	NA	FALSE	NA	NA	NA	NA	NA	NA	NA	NA	FALSE	NA	NA	NA	NA	NA	NA	NA	NA	NA	NA	NA	NA	NA	NA	NA	NA	NA	FALSE	FALSE
ON563414.3	73429	73429	+	CAGE	1	FALSE	FALSE	NA	NA	FALSE	NA	NA	NA	NA	NA	NA	NA	NA	FALSE	NA	NA	NA	NA	NA	NA	NA	NA	NA	NA	NA	NA	NA	NA	NA	NA	NA	FALSE	FALSE
ON563414.3	73439	73439	+	CAGE	1	FALSE	FALSE	NA	NA	FALSE	NA	NA	NA	NA	NA	NA	NA	NA	FALSE	NA	NA	NA	NA	NA	NA	NA	NA	NA	NA	NA	NA	NA	NA	NA	NA	NA	FALSE	FALSE
ON563414.3	73451	73451	+	CAGE	1	FALSE	FALSE	NA	NA	FALSE	NA	NA	NA	NA	NA	NA	NA	NA	FALSE	NA	NA	NA	NA	NA	NA	NA	NA	NA	NA	NA	NA	NA	NA	NA	NA	NA	FALSE	FALSE
ON563414.3	73463	73463	+	CAGE	1	FALSE	FALSE	NA	NA	FALSE	NA	NA	NA	NA	NA	NA	NA	NA	FALSE	NA	NA	NA	NA	NA	NA	NA	NA	NA	NA	NA	NA	NA	NA	NA	NA	NA	FALSE	FALSE
ON563414.3	73472	73472	+	CAGE	2	FALSE	FALSE	NA	NA	FALSE	NA	NA	NA	NA	NA	NA	NA	NA	FALSE	NA	NA	NA	NA	NA	NA	NA	NA	NA	NA	NA	NA	NA	NA	NA	NA	NA	FALSE	FALSE
ON563414.3	73531	73531	+	CAGE	7	TRUE	FALSE	NA	NA	TRUE	73499	6.34682	9.59e-05	0.0513	10000	73499	73499	73499	TRUE	73499	6.34682	9.59e-05	0.0513	10000	73499	73499	73499	NA	NA	NA	NA	NA	NA	NA	NA	NA	FALSE	FALSE
ON563414.3	73554	73554	+	CAGE	1	FALSE	FALSE	NA	NA	TRUE	73499	6.34682	9.59e-05	0.0513	10000	73499	73499	73499	FALSE	NA	NA	NA	NA	NA	NA	NA	NA	NA	NA	NA	NA	NA	NA	NA	NA	NA	FALSE	FALSE
ON563414.3	73555	73555	+	CAGE	1	FALSE	FALSE	NA	NA	TRUE	73499	6.34682	9.59e-05	0.0513	10000	73499	73499	73499	FALSE	NA	NA	NA	NA	NA	NA	NA	NA	NA	NA	NA	NA	NA	NA	NA	NA	NA	FALSE	FALSE
ON563414.3	73563	73563	+	CAGE	2	FALSE	FALSE	NA	NA	TRUE	73499	6.34682	9.59e-05	0.0513	10000	73499	73499	73499	FALSE	NA	NA	NA	NA	NA	NA	NA	NA	NA	NA	NA	NA	NA	NA	NA	NA	NA	FALSE	FALSE
ON563414.3	73565	73565	+	CAGE	2	FALSE	FALSE	NA	NA	TRUE	73499	6.34682	9.59e-05	0.0513	10000	73499	73499	73499	FALSE	NA	NA	NA	NA	NA	NA	NA	NA	NA	NA	NA	NA	NA	NA	NA	NA	NA	FALSE	FALSE
ON563414.3	73657	73657	+	CAGE	1	FALSE	TRUE	73664	2	FALSE	NA	NA	NA	NA	NA	NA	NA	NA	FALSE	NA	NA	NA	NA	NA	NA	NA	NA	NA	NA	NA	NA	NA	NA	NA	NA	NA	FALSE	TRUE
ON563414.3	73673	73673	+	CAGE	1	FALSE	TRUE	NA	NA	FALSE	NA	NA	NA	NA	NA	NA	NA	NA	FALSE	NA	NA	NA	NA	NA	NA	NA	NA	NA	NA	NA	NA	NA	NA	NA	NA	NA	FALSE	FALSE
ON563414.3	73786	73786	+	CAGE	4	FALSE	TRUE	73797	3	FALSE	NA	NA	NA	NA	NA	NA	NA	NA	FALSE	NA	NA	NA	NA	NA	NA	NA	NA	NA	NA	NA	NA	NA	NA	NA	NA	NA	FALSE	TRUE
ON563414.3	73788	73788	+	CAGE	7	FALSE	TRUE	73797	3	FALSE	NA	NA	NA	NA	NA	NA	NA	NA	FALSE	NA	NA	NA	NA	NA	NA	NA	NA	NA	NA	NA	NA	NA	NA	NA	NA	NA	FALSE	TRUE
ON563414.3	73790	73790	+	CAGE	11	FALSE	TRUE	73797; 73800	5	FALSE	NA	NA	NA	NA	NA	NA	NA	NA	FALSE	NA	NA	NA	NA	NA	NA	NA	NA	NA	NA	NA	NA	NA	NA	NA	NA	NA	FALSE	TRUE
ON563414.3	73793	73793	+	CAGE	34	TRUE	TRUE	73797; 73800; 73802	7	FALSE	NA	NA	NA	NA	NA	NA	NA	NA	FALSE	NA	NA	NA	NA	NA	NA	NA	NA	NA	NA	NA	NA	NA	NA	NA	NA	NA	FALSE	TRUE
ON563414.3	73806	73806	+	CAGE	2	FALSE	FALSE	NA	NA	FALSE	NA	NA	NA	NA	NA	NA	NA	NA	FALSE	NA	NA	NA	NA	NA	NA	NA	NA	NA	NA	NA	NA	NA	NA	NA	NA	NA	FALSE	FALSE
ON563414.3	73807	73807	+	CAGE	1	FALSE	FALSE	NA	NA	FALSE	NA	NA	NA	NA	NA	NA	NA	NA	FALSE	NA	NA	NA	NA	NA	NA	NA	NA	NA	NA	NA	NA	NA	NA	NA	NA	NA	FALSE	FALSE
ON563414.3	73815	73815	+	CAGE	1	FALSE	FALSE	NA	NA	FALSE	NA	NA	NA	NA	NA	NA	NA	NA	FALSE	NA	NA	NA	NA	NA	NA	NA	NA	NA	NA	NA	NA	NA	NA	NA	NA	NA	FALSE	FALSE
ON563414.3	73832	73832	+	CAGE	1	FALSE	FALSE	NA	NA	FALSE	NA	NA	NA	NA	NA	NA	NA	NA	FALSE	NA	NA	NA	NA	NA	NA	NA	NA	NA	NA	NA	NA	NA	NA	NA	NA	NA	FALSE	FALSE
ON563414.3	73845	73845	+	CAGE	6	FALSE	FALSE	NA	NA	FALSE	NA	NA	NA	NA	NA	NA	NA	NA	FALSE	NA	NA	NA	NA	NA	NA	NA	NA	NA	NA	NA	NA	NA	NA	NA	NA	NA	FALSE	FALSE
ON563414.3	73846	73846	+	CAGE	1	FALSE	FALSE	NA	NA	FALSE	NA	NA	NA	NA	NA	NA	NA	NA	FALSE	NA	NA	NA	NA	NA	NA	NA	NA	NA	NA	NA	NA	NA	NA	NA	NA	NA	FALSE	FALSE
ON563414.3	73881	73881	+	CAGE	2	FALSE	FALSE	NA	NA	FALSE	NA	NA	NA	NA	NA	NA	NA	NA	FALSE	NA	NA	NA	NA	NA	NA	NA	NA	NA	NA	NA	NA	NA	NA	NA	NA	NA	FALSE	FALSE
ON563414.3	73964	73964	+	CAGE	3	TRUE	FALSE	NA	NA	TRUE	73961	10.6941	7.86e-05	0.0478	10000	73961	73961	73961	TRUE	73961	10.6941	7.86e-05	0.0478	10000	73961	73961	73961	NA	NA	NA	NA	NA	NA	NA	NA	NA	TRUE	FALSE
ON563414.3	73987	73987	+	CAGE	2	FALSE	FALSE	NA	NA	TRUE	73961	10.6941	7.86e-05	0.0478	10000	73961	73961	73961	TRUE	73961	10.6941	7.86e-05	0.0478	10000	73961	73961	73961	NA	NA	NA	NA	NA	NA	NA	NA	NA	TRUE	FALSE
ON563414.3	74009	74009	+	CAGE	1	FALSE	FALSE	NA	NA	TRUE	73961	10.6941	7.86e-05	0.0478	10000	73961	73961	73961	FALSE	NA	NA	NA	NA	NA	NA	NA	NA	NA	NA	NA	NA	NA	NA	NA	NA	NA	FALSE	FALSE
ON563414.3	74098	74098	+	CAGE	1	FALSE	FALSE	NA	NA	FALSE	NA	NA	NA	NA	NA	NA	NA	NA	FALSE	NA	NA	NA	NA	NA	NA	NA	NA	NA	NA	NA	NA	NA	NA	NA	NA	NA	FALSE	FALSE
ON563414.3	74126	74126	+	CAGE	2	FALSE	FALSE	NA	NA	FALSE	NA	NA	NA	NA	NA	NA	NA	NA	FALSE	NA	NA	NA	NA	NA	NA	NA	NA	NA	NA	NA	NA	NA	NA	NA	NA	NA	FALSE	FALSE
ON563414.3	74127	74127	+	CAGE	1	FALSE	FALSE	NA	NA	FALSE	NA	NA	NA	NA	NA	NA	NA	NA	FALSE	NA	NA	NA	NA	NA	NA	NA	NA	NA	NA	NA	NA	NA	NA	NA	NA	NA	FALSE	FALSE
ON563414.3	74128	74128	+	CAGE	1	FALSE	FALSE	NA	NA	FALSE	NA	NA	NA	NA	NA	NA	NA	NA	FALSE	NA	NA	NA	NA	NA	NA	NA	NA	NA	NA	NA	NA	NA	NA	NA	NA	NA	FALSE	FALSE
ON563414.3	74157	74157	+	CAGE	1	FALSE	FALSE	NA	NA	FALSE	NA	NA	NA	NA	NA	NA	NA	NA	FALSE	NA	NA	NA	NA	NA	NA	NA	NA	NA	NA	NA	NA	NA	NA	NA	NA	NA	FALSE	FALSE
ON563414.3	74192	74192	+	CAGE	1	FALSE	TRUE	NA	NA	FALSE	NA	NA	NA	NA	NA	NA	NA	NA	FALSE	NA	NA	NA	NA	NA	NA	NA	NA	NA	NA	NA	NA	NA	NA	NA	NA	NA	FALSE	FALSE
ON563414.3	74206	74206	+	CAGE	3	FALSE	FALSE	NA	NA	FALSE	NA	NA	NA	NA	NA	NA	NA	NA	FALSE	NA	NA	NA	NA	NA	NA	NA	NA	NA	NA	NA	NA	NA	NA	NA	NA	NA	FALSE	FALSE
ON563414.3	74207	74207	+	CAGE	17	TRUE	FALSE	NA	NA	FALSE	NA	NA	NA	NA	NA	NA	NA	NA	FALSE	NA	NA	NA	NA	NA	NA	NA	NA	NA	NA	NA	NA	NA	NA	NA	NA	NA	FALSE	FALSE
ON563414.3	74208	74208	+	CAGE	4	FALSE	FALSE	NA	NA	FALSE	NA	NA	NA	NA	NA	NA	NA	NA	FALSE	NA	NA	NA	NA	NA	NA	NA	NA	NA	NA	NA	NA	NA	NA	NA	NA	NA	FALSE	FALSE
ON563414.3	74239	74239	+	CAGE	1	FALSE	FALSE	NA	NA	FALSE	NA	NA	NA	NA	NA	NA	NA	NA	FALSE	NA	NA	NA	NA	NA	NA	NA	NA	NA	NA	NA	NA	NA	NA	NA	NA	NA	FALSE	FALSE
ON563414.3	74241	74241	+	CAGE	1	FALSE	FALSE	NA	NA	FALSE	NA	NA	NA	NA	NA	NA	NA	NA	FALSE	NA	NA	NA	NA	NA	NA	NA	NA	NA	NA	NA	NA	NA	NA	NA	NA	NA	FALSE	FALSE
ON563414.3	74244	74244	+	CAGE	1	FALSE	FALSE	NA	NA	FALSE	NA	NA	NA	NA	NA	NA	NA	NA	FALSE	NA	NA	NA	NA	NA	NA	NA	NA	NA	NA	NA	NA	NA	NA	NA	NA	NA	FALSE	FALSE
ON563414.3	74324	74324	+	CAGE	1	FALSE	FALSE	NA	NA	FALSE	NA	NA	NA	NA	NA	NA	NA	NA	FALSE	NA	NA	NA	NA	NA	NA	NA	NA	NA	NA	NA	NA	NA	NA	NA	NA	NA	FALSE	FALSE
ON563414.3	74331	74331	+	CAGE	1	FALSE	FALSE	NA	NA	FALSE	NA	NA	NA	NA	NA	NA	NA	NA	FALSE	NA	NA	NA	NA	NA	NA	NA	NA	NA	NA	NA	NA	NA	NA	NA	NA	NA	FALSE	FALSE
ON563414.3	74405	74405	+	CAGE	1	FALSE	FALSE	NA	NA	FALSE	NA	NA	NA	NA	NA	NA	NA	NA	FALSE	NA	NA	NA	NA	NA	NA	NA	NA	NA	NA	NA	NA	NA	NA	NA	NA	NA	FALSE	FALSE
ON563414.3	74481	74481	+	CAGE	1	FALSE	FALSE	NA	NA	FALSE	NA	NA	NA	NA	NA	NA	NA	NA	FALSE	NA	NA	NA	NA	NA	NA	NA	NA	NA	NA	NA	NA	NA	NA	NA	NA	NA	FALSE	FALSE
ON563414.3	74510	74510	+	CAGE	2	FALSE	FALSE	NA	NA	FALSE	NA	NA	NA	NA	NA	NA	NA	NA	FALSE	NA	NA	NA	NA	NA	NA	NA	NA	NA	NA	NA	NA	NA	NA	NA	NA	NA	FALSE	FALSE
ON563414.3	74518	74518	+	CAGE	1	FALSE	FALSE	NA	NA	FALSE	NA	NA	NA	NA	NA	NA	NA	NA	FALSE	NA	NA	NA	NA	NA	NA	NA	NA	NA	NA	NA	NA	NA	NA	NA	NA	NA	FALSE	FALSE
ON563414.3	74528	74528	+	CAGE	1	FALSE	FALSE	NA	NA	FALSE	NA	NA	NA	NA	NA	NA	NA	NA	FALSE	NA	NA	NA	NA	NA	NA	NA	NA	NA	NA	NA	NA	NA	NA	NA	NA	NA	FALSE	FALSE
ON563414.3	74529	74529	+	CAGE	1	FALSE	FALSE	NA	NA	FALSE	NA	NA	NA	NA	NA	NA	NA	NA	FALSE	NA	NA	NA	NA	NA	NA	NA	NA	NA	NA	NA	NA	NA	NA	NA	NA	NA	FALSE	FALSE
ON563414.3	74537	74537	+	CAGE	1	FALSE	FALSE	NA	NA	FALSE	NA	NA	NA	NA	NA	NA	NA	NA	FALSE	NA	NA	NA	NA	NA	NA	NA	NA	NA	NA	NA	NA	NA	NA	NA	NA	NA	FALSE	FALSE
ON563414.3	74589	74589	+	CAGE	1	FALSE	TRUE	NA	NA	FALSE	NA	NA	NA	NA	NA	NA	NA	NA	FALSE	NA	NA	NA	NA	NA	NA	NA	NA	NA	NA	NA	NA	NA	NA	NA	NA	NA	FALSE	FALSE
ON563414.3	74620	74620	+	CAGE	1	FALSE	FALSE	NA	NA	FALSE	NA	NA	NA	NA	NA	NA	NA	NA	FALSE	NA	NA	NA	NA	NA	NA	NA	NA	NA	NA	NA	NA	NA	NA	NA	NA	NA	FALSE	FALSE
ON563414.3	74622	74622	+	CAGE	1	FALSE	FALSE	NA	NA	FALSE	NA	NA	NA	NA	NA	NA	NA	NA	FALSE	NA	NA	NA	NA	NA	NA	NA	NA	NA	NA	NA	NA	NA	NA	NA	NA	NA	FALSE	FALSE
ON563414.3	74637	74637	+	CAGE	1	FALSE	FALSE	NA	NA	FALSE	NA	NA	NA	NA	NA	NA	NA	NA	FALSE	NA	NA	NA	NA	NA	NA	NA	NA	NA	NA	NA	NA	NA	NA	NA	NA	NA	FALSE	FALSE
ON563414.3	74818	74818	+	CAGE	61	TRUE	TRUE	74818; 74820; 74822; 74823; 74824	24	TRUE	74790; 74804	10.5576; 11.9333	4.41e-05; 9.25e-05	0.149; 0.393	1E04; 1E04	74804	74790	74790	TRUE	74790; 74804	10.5576; 11.9333	4.41e-05; 9.25e-05	0.149; 0.393	1E04; 1E04	74804	74790	74790	NA	NA	NA	NA	NA	NA	NA	NA	NA	TRUE	TRUE
ON563414.3	74823	74823	+	CAGE	1	FALSE	TRUE	74823; 74824; 74830; 74831	14	TRUE	74790; 74804	10.5576; 11.9333	4.41e-05; 9.25e-05	0.149; 0.393	1E04; 1E04	74804	74790	74790	TRUE	74790; 74804	10.5576; 11.9333	4.41e-05; 9.25e-05	0.149; 0.393	1E04; 1E04	74804	74790	74790	NA	NA	NA	NA	NA	NA	NA	NA	NA	TRUE	TRUE
ON563414.3	74829	74829	+	CAGE	1	FALSE	TRUE	74830; 74831	6	TRUE	74790; 74804	10.5576; 11.9333	4.41e-05; 9.25e-05	0.149; 0.393	1E04; 1E04	74804	74790	74790	TRUE	74790; 74804	10.5576; 11.9333	4.41e-05; 9.25e-05	0.149; 0.393	1E04; 1E04	74804	74790	74790	NA	NA	NA	NA	NA	NA	NA	NA	NA	TRUE	TRUE
ON563414.3	74850	74850	+	CAGE	1	FALSE	TRUE	NA	NA	TRUE	74790; 74804	10.5576; 11.9333	4.41e-05; 9.25e-05	0.149; 0.393	1E04; 1E04	74804	74790	74790	FALSE	NA	NA	NA	NA	NA	NA	NA	NA	NA	NA	NA	NA	NA	NA	NA	NA	NA	FALSE	FALSE
ON563414.3	74869	74869	+	CAGE	1	FALSE	TRUE	74876	2	TRUE	74790; 74804	10.5576; 11.9333	4.41e-05; 9.25e-05	0.149; 0.393	1E04; 1E04	74804	74790	74790	FALSE	NA	NA	NA	NA	NA	NA	NA	NA	NA	NA	NA	NA	NA	NA	NA	NA	NA	FALSE	TRUE
ON563414.3	74876	74876	+	CAGE	1	FALSE	TRUE	74876	2	TRUE	74790; 74804	10.5576; 11.9333	4.41e-05; 9.25e-05	0.149; 0.393	1E04; 1E04	74804	74790	74790	FALSE	NA	NA	NA	NA	NA	NA	NA	NA	NA	NA	NA	NA	NA	NA	NA	NA	NA	FALSE	TRUE
ON563414.3	74895	74895	+	CAGE	1	FALSE	FALSE	NA	NA	TRUE	74804	11.9333	9.25e-05	0.393	10000	74804	74804	74804	FALSE	NA	NA	NA	NA	NA	NA	NA	NA	NA	NA	NA	NA	NA	NA	NA	NA	NA	FALSE	FALSE
ON563414.3	74901	74901	+	CAGE	1	FALSE	FALSE	NA	NA	TRUE	74804	11.9333	9.25e-05	0.393	10000	74804	74804	74804	FALSE	NA	NA	NA	NA	NA	NA	NA	NA	NA	NA	NA	NA	NA	NA	NA	NA	NA	FALSE	FALSE
ON563414.3	74933	74933	+	CAGE	1	FALSE	FALSE	NA	NA	FALSE	NA	NA	NA	NA	NA	NA	NA	NA	FALSE	NA	NA	NA	NA	NA	NA	NA	NA	NA	NA	NA	NA	NA	NA	NA	NA	NA	FALSE	FALSE
ON563414.3	74934	74934	+	CAGE	1	FALSE	FALSE	NA	NA	FALSE	NA	NA	NA	NA	NA	NA	NA	NA	FALSE	NA	NA	NA	NA	NA	NA	NA	NA	NA	NA	NA	NA	NA	NA	NA	NA	NA	FALSE	FALSE
ON563414.3	74944	74944	+	CAGE	3	TRUE	FALSE	NA	NA	FALSE	NA	NA	NA	NA	NA	NA	NA	NA	FALSE	NA	NA	NA	NA	NA	NA	NA	NA	NA	NA	NA	NA	NA	NA	NA	NA	NA	FALSE	FALSE
ON563414.3	74946	74946	+	CAGE	1	FALSE	FALSE	NA	NA	FALSE	NA	NA	NA	NA	NA	NA	NA	NA	FALSE	NA	NA	NA	NA	NA	NA	NA	NA	NA	NA	NA	NA	NA	NA	NA	NA	NA	FALSE	FALSE
ON563414.3	74957	74957	+	CAGE	1	FALSE	FALSE	NA	NA	FALSE	NA	NA	NA	NA	NA	NA	NA	NA	FALSE	NA	NA	NA	NA	NA	NA	NA	NA	NA	NA	NA	NA	NA	NA	NA	NA	NA	FALSE	FALSE
ON563414.3	74961	74961	+	CAGE	1	FALSE	FALSE	NA	NA	FALSE	NA	NA	NA	NA	NA	NA	NA	NA	FALSE	NA	NA	NA	NA	NA	NA	NA	NA	NA	NA	NA	NA	NA	NA	NA	NA	NA	FALSE	FALSE
ON563414.3	74996	74996	+	CAGE	1	FALSE	FALSE	NA	NA	FALSE	NA	NA	NA	NA	NA	NA	NA	NA	FALSE	NA	NA	NA	NA	NA	NA	NA	NA	NA	NA	NA	NA	NA	NA	NA	NA	NA	FALSE	FALSE
ON563414.3	75000	75000	+	CAGE	1	FALSE	FALSE	NA	NA	FALSE	NA	NA	NA	NA	NA	NA	NA	NA	FALSE	NA	NA	NA	NA	NA	NA	NA	NA	NA	NA	NA	NA	NA	NA	NA	NA	NA	FALSE	FALSE
ON563414.3	75006	75006	+	CAGE	1	FALSE	FALSE	NA	NA	FALSE	NA	NA	NA	NA	NA	NA	NA	NA	FALSE	NA	NA	NA	NA	NA	NA	NA	NA	NA	NA	NA	NA	NA	NA	NA	NA	NA	FALSE	FALSE
ON563414.3	75051	75051	+	CAGE	1	FALSE	FALSE	NA	NA	FALSE	NA	NA	NA	NA	NA	NA	NA	NA	FALSE	NA	NA	NA	NA	NA	NA	NA	NA	NA	NA	NA	NA	NA	NA	NA	NA	NA	FALSE	FALSE
ON563414.3	75062	75062	+	CAGE	1	FALSE	FALSE	NA	NA	FALSE	NA	NA	NA	NA	NA	NA	NA	NA	FALSE	NA	NA	NA	NA	NA	NA	NA	NA	NA	NA	NA	NA	NA	NA	NA	NA	NA	FALSE	FALSE
ON563414.3	75116	75116	+	CAGE	1	FALSE	FALSE	NA	NA	FALSE	NA	NA	NA	NA	NA	NA	NA	NA	FALSE	NA	NA	NA	NA	NA	NA	NA	NA	NA	NA	NA	NA	NA	NA	NA	NA	NA	FALSE	FALSE
ON563414.3	75189	75189	+	CAGE	1	FALSE	FALSE	NA	NA	FALSE	NA	NA	NA	NA	NA	NA	NA	NA	FALSE	NA	NA	NA	NA	NA	NA	NA	NA	NA	NA	NA	NA	NA	NA	NA	NA	NA	FALSE	FALSE
ON563414.3	75228	75228	+	CAGE	1	FALSE	FALSE	NA	NA	FALSE	NA	NA	NA	NA	NA	NA	NA	NA	FALSE	NA	NA	NA	NA	NA	NA	NA	NA	NA	NA	NA	NA	NA	NA	NA	NA	NA	FALSE	FALSE
ON563414.3	75231	75231	+	CAGE	1	FALSE	FALSE	NA	NA	FALSE	NA	NA	NA	NA	NA	NA	NA	NA	FALSE	NA	NA	NA	NA	NA	NA	NA	NA	NA	NA	NA	NA	NA	NA	NA	NA	NA	FALSE	FALSE
ON563414.3	75267	75267	+	CAGE	2	FALSE	FALSE	NA	NA	FALSE	NA	NA	NA	NA	NA	NA	NA	NA	FALSE	NA	NA	NA	NA	NA	NA	NA	NA	NA	NA	NA	NA	NA	NA	NA	NA	NA	FALSE	FALSE
ON563414.3	75592	75592	+	CAGE	1	FALSE	TRUE	75602; 75603	20	TRUE	75565; 75565; 75565; 75565	19.5882; 19.4485; 19.5882; 19.4485	1.14e-08; 4.99e-07; 1.14e-08; 4.99e-07	0.00118; 0.0242; 0.00118; 0.0242	1E04; 1E04; 1E05; 1E05	75565; 75565	75565; 75565	75565; 75565	TRUE	75565; 75565; 75565; 75565	19.5882; 19.4485; 19.5882; 19.4485	1.14e-08; 4.99e-07; 1.14e-08; 4.99e-07	0.00118; 0.0242; 0.00118; 0.0242	1E04; 1E04; 1E05; 1E05	75565; 75565	75565; 75565	75565; 75565	NA	NA	NA	NA	NA	NA	NA	NA	NA	FALSE	TRUE
ON563414.3	75593	75593	+	CAGE	41	TRUE	TRUE	75602; 75603; 75604	86	TRUE	75565; 75565; 75565; 75565	19.5882; 19.4485; 19.5882; 19.4485	1.14e-08; 4.99e-07; 1.14e-08; 4.99e-07	0.00118; 0.0242; 0.00118; 0.0242	1E04; 1E04; 1E05; 1E05	75565; 75565	75565; 75565	75565; 75565	TRUE	75565; 75565; 75565; 75565	19.5882; 19.4485; 19.5882; 19.4485	1.14e-08; 4.99e-07; 1.14e-08; 4.99e-07	0.00118; 0.0242; 0.00118; 0.0242	1E04; 1E04; 1E05; 1E05	75565; 75565	75565; 75565	75565; 75565	NA	NA	NA	NA	NA	NA	NA	NA	NA	FALSE	TRUE
ON563414.3	75594	75594	+	CAGE	2	FALSE	TRUE	75602; 75603; 75604; 75605	92	TRUE	75565; 75565; 75565; 75565	19.5882; 19.4485; 19.5882; 19.4485	1.14e-08; 4.99e-07; 1.14e-08; 4.99e-07	0.00118; 0.0242; 0.00118; 0.0242	1E04; 1E04; 1E05; 1E05	75565; 75565	75565; 75565	75565; 75565	TRUE	75565; 75565; 75565; 75565	19.5882; 19.4485; 19.5882; 19.4485	1.14e-08; 4.99e-07; 1.14e-08; 4.99e-07	0.00118; 0.0242; 0.00118; 0.0242	1E04; 1E04; 1E05; 1E05	75565; 75565	75565; 75565	75565; 75565	NA	NA	NA	NA	NA	NA	NA	NA	NA	FALSE	TRUE
ON563414.3	75606	75606	+	CAGE	1	FALSE	TRUE	75606; 75607; 75609; 75612; 75613; 75614; 75615; 75616; 75617	143	TRUE	75565; 75565; 75565; 75565	19.5882; 19.4485; 19.5882; 19.4485	1.14e-08; 4.99e-07; 1.14e-08; 4.99e-07	0.00118; 0.0242; 0.00118; 0.0242	1E04; 1E04; 1E05; 1E05	75565; 75565	75565; 75565	75565; 75565	FALSE	NA	NA	NA	NA	NA	NA	NA	NA	NA	NA	NA	NA	NA	NA	NA	NA	NA	FALSE	TRUE
ON563414.3	75654	75654	+	CAGE	1	FALSE	FALSE	NA	NA	TRUE	75565; 75565; 75565; 75565	19.5882; 19.4485; 19.5882; 19.4485	1.14e-08; 4.99e-07; 1.14e-08; 4.99e-07	0.00118; 0.0242; 0.00118; 0.0242	1E04; 1E04; 1E05; 1E05	75565; 75565	75565; 75565	75565; 75565	FALSE	NA	NA	NA	NA	NA	NA	NA	NA	NA	NA	NA	NA	NA	NA	NA	NA	NA	FALSE	FALSE
ON563414.3	75670	75670	+	CAGE	1	FALSE	FALSE	NA	NA	FALSE	NA	NA	NA	NA	NA	NA	NA	NA	FALSE	NA	NA	NA	NA	NA	NA	NA	NA	NA	NA	NA	NA	NA	NA	NA	NA	NA	FALSE	FALSE
ON563414.3	75685	75685	+	CAGE	2	FALSE	TRUE	NA	NA	FALSE	NA	NA	NA	NA	NA	NA	NA	NA	FALSE	NA	NA	NA	NA	NA	NA	NA	NA	NA	NA	NA	NA	NA	NA	NA	NA	NA	FALSE	FALSE
ON563414.3	75686	75686	+	CAGE	1	FALSE	TRUE	NA	NA	FALSE	NA	NA	NA	NA	NA	NA	NA	NA	FALSE	NA	NA	NA	NA	NA	NA	NA	NA	NA	NA	NA	NA	NA	NA	NA	NA	NA	FALSE	FALSE
ON563414.3	75732	75732	+	CAGE	1	FALSE	FALSE	NA	NA	FALSE	NA	NA	NA	NA	NA	NA	NA	NA	FALSE	NA	NA	NA	NA	NA	NA	NA	NA	NA	NA	NA	NA	NA	NA	NA	NA	NA	FALSE	FALSE
ON563414.3	75812	75812	+	CAGE	1	FALSE	FALSE	NA	NA	TRUE	75792	12.185	6.18e-05	0.056	10000	75792	75792	75792	TRUE	75792	12.185	6.18e-05	0.056	10000	75792	75792	75792	NA	NA	NA	NA	NA	NA	NA	NA	NA	TRUE	FALSE
ON563414.3	75813	75813	+	CAGE	3	TRUE	FALSE	NA	NA	TRUE	75792	12.185	6.18e-05	0.056	10000	75792	75792	75792	TRUE	75792	12.185	6.18e-05	0.056	10000	75792	75792	75792	NA	NA	NA	NA	NA	NA	NA	NA	NA	TRUE	FALSE
ON563414.3	75814	75814	+	CAGE	1	FALSE	FALSE	NA	NA	TRUE	75792	12.185	6.18e-05	0.056	10000	75792	75792	75792	TRUE	75792	12.185	6.18e-05	0.056	10000	75792	75792	75792	NA	NA	NA	NA	NA	NA	NA	NA	NA	TRUE	FALSE
ON563414.3	75816	75816	+	CAGE	1	FALSE	FALSE	NA	NA	TRUE	75792	12.185	6.18e-05	0.056	10000	75792	75792	75792	TRUE	75792	12.185	6.18e-05	0.056	10000	75792	75792	75792	NA	NA	NA	NA	NA	NA	NA	NA	NA	TRUE	FALSE
ON563414.3	75818	75818	+	CAGE	1	FALSE	FALSE	NA	NA	TRUE	75792	12.185	6.18e-05	0.056	10000	75792	75792	75792	TRUE	75792	12.185	6.18e-05	0.056	10000	75792	75792	75792	NA	NA	NA	NA	NA	NA	NA	NA	NA	TRUE	FALSE
ON563414.3	75822	75822	+	CAGE	1	FALSE	FALSE	NA	NA	TRUE	75792	12.185	6.18e-05	0.056	10000	75792	75792	75792	TRUE	75792	12.185	6.18e-05	0.056	10000	75792	75792	75792	NA	NA	NA	NA	NA	NA	NA	NA	NA	FALSE	FALSE
ON563414.3	75824	75824	+	CAGE	2	FALSE	FALSE	NA	NA	TRUE	75792	12.185	6.18e-05	0.056	10000	75792	75792	75792	TRUE	75792	12.185	6.18e-05	0.056	10000	75792	75792	75792	NA	NA	NA	NA	NA	NA	NA	NA	NA	FALSE	FALSE
ON563414.3	75825	75825	+	CAGE	1	FALSE	FALSE	NA	NA	TRUE	75792	12.185	6.18e-05	0.056	10000	75792	75792	75792	TRUE	75792	12.185	6.18e-05	0.056	10000	75792	75792	75792	NA	NA	NA	NA	NA	NA	NA	NA	NA	FALSE	FALSE
ON563414.3	75960	75960	+	CAGE	2	FALSE	TRUE	75967	2	FALSE	NA	NA	NA	NA	NA	NA	NA	NA	FALSE	NA	NA	NA	NA	NA	NA	NA	NA	NA	NA	NA	NA	NA	NA	NA	NA	NA	FALSE	TRUE
ON563414.3	75981	75981	+	CAGE	1	FALSE	FALSE	NA	NA	FALSE	NA	NA	NA	NA	NA	NA	NA	NA	FALSE	NA	NA	NA	NA	NA	NA	NA	NA	NA	NA	NA	NA	NA	NA	NA	NA	NA	FALSE	FALSE
ON563414.3	76036	76036	+	CAGE	1	FALSE	FALSE	NA	NA	FALSE	NA	NA	NA	NA	NA	NA	NA	NA	FALSE	NA	NA	NA	NA	NA	NA	NA	NA	NA	NA	NA	NA	NA	NA	NA	NA	NA	FALSE	FALSE
ON563414.3	76199	76199	+	CAGE	1	FALSE	FALSE	NA	NA	TRUE	76167	10.4353	9.28e-05	0.05	10000	76167	76167	76167	TRUE	76167	10.4353	9.28e-05	0.05	10000	76167	76167	76167	NA	NA	NA	NA	NA	NA	NA	NA	NA	FALSE	FALSE
ON563414.3	76200	76200	+	CAGE	1	FALSE	FALSE	NA	NA	TRUE	76167	10.4353	9.28e-05	0.05	10000	76167	76167	76167	TRUE	76167	10.4353	9.28e-05	0.05	10000	76167	76167	76167	NA	NA	NA	NA	NA	NA	NA	NA	NA	FALSE	FALSE
ON563414.3	76400	76400	+	CAGE	1	FALSE	FALSE	NA	NA	TRUE	76327	11.3765	4.95e-05	0.041	10000	76327	76327	76327	FALSE	NA	NA	NA	NA	NA	NA	NA	NA	NA	NA	NA	NA	NA	NA	NA	NA	NA	FALSE	FALSE
ON563414.3	76453	76453	+	CAGE	18	TRUE	TRUE	76460	2	TRUE	76403	7.83815	4.19e-05	0.0513	10000	76403	76403	76403	FALSE	NA	NA	NA	NA	NA	NA	NA	NA	NA	NA	NA	NA	NA	NA	NA	NA	NA	FALSE	TRUE
ON563414.3	76468	76468	+	CAGE	1	FALSE	TRUE	76469	3	TRUE	76403	7.83815	4.19e-05	0.0513	10000	76403	76403	76403	FALSE	NA	NA	NA	NA	NA	NA	NA	NA	NA	NA	NA	NA	NA	NA	NA	NA	NA	FALSE	TRUE
ON563414.3	76469	76469	+	CAGE	6	FALSE	TRUE	76469	3	TRUE	76403	7.83815	4.19e-05	0.0513	10000	76403	76403	76403	FALSE	NA	NA	NA	NA	NA	NA	NA	NA	NA	NA	NA	NA	NA	NA	NA	NA	NA	FALSE	TRUE
ON563414.3	76470	76470	+	CAGE	5	FALSE	FALSE	NA	NA	TRUE	76403	7.83815	4.19e-05	0.0513	10000	76403	76403	76403	FALSE	NA	NA	NA	NA	NA	NA	NA	NA	NA	NA	NA	NA	NA	NA	NA	NA	NA	FALSE	FALSE
ON563414.3	76631	76631	+	CAGE	1	FALSE	FALSE	NA	NA	FALSE	NA	NA	NA	NA	NA	NA	NA	NA	FALSE	NA	NA	NA	NA	NA	NA	NA	NA	NA	NA	NA	NA	NA	NA	NA	NA	NA	FALSE	FALSE
ON563414.3	76654	76654	+	CAGE	1	FALSE	TRUE	76657	3	FALSE	NA	NA	NA	NA	NA	NA	NA	NA	FALSE	NA	NA	NA	NA	NA	NA	NA	NA	NA	NA	NA	NA	NA	NA	NA	NA	NA	FALSE	TRUE
ON563414.3	76704	76704	+	CAGE	1	FALSE	FALSE	NA	NA	FALSE	NA	NA	NA	NA	NA	NA	NA	NA	FALSE	NA	NA	NA	NA	NA	NA	NA	NA	NA	NA	NA	NA	NA	NA	NA	NA	NA	FALSE	FALSE
ON563414.3	76884	76884	+	CAGE	1	FALSE	TRUE	76894	5	FALSE	NA	NA	NA	NA	NA	NA	NA	NA	FALSE	NA	NA	NA	NA	NA	NA	NA	NA	NA	NA	NA	NA	NA	NA	NA	NA	NA	FALSE	TRUE
ON563414.3	76885	76885	+	CAGE	2	FALSE	TRUE	76894	5	FALSE	NA	NA	NA	NA	NA	NA	NA	NA	FALSE	NA	NA	NA	NA	NA	NA	NA	NA	NA	NA	NA	NA	NA	NA	NA	NA	NA	FALSE	TRUE
ON563414.3	76915	76915	+	CAGE	2	FALSE	TRUE	76915; 76916; 76917; 76918; 76919; 76924; 76926	107	FALSE	NA	NA	NA	NA	NA	NA	NA	NA	FALSE	NA	NA	NA	NA	NA	NA	NA	NA	NA	NA	NA	NA	NA	NA	NA	NA	NA	FALSE	TRUE
ON563414.3	76919	76919	+	CAGE	1	FALSE	TRUE	76919; 76924; 76926; 76927; 76929	21	FALSE	NA	NA	NA	NA	NA	NA	NA	NA	FALSE	NA	NA	NA	NA	NA	NA	NA	NA	NA	NA	NA	NA	NA	NA	NA	NA	NA	FALSE	TRUE
ON563414.3	76947	76947	+	CAGE	1	FALSE	FALSE	NA	NA	FALSE	NA	NA	NA	NA	NA	NA	NA	NA	FALSE	NA	NA	NA	NA	NA	NA	NA	NA	NA	NA	NA	NA	NA	NA	NA	NA	NA	FALSE	FALSE
ON563414.3	76968	76968	+	CAGE	2	FALSE	TRUE	76979	2	FALSE	NA	NA	NA	NA	NA	NA	NA	NA	FALSE	NA	NA	NA	NA	NA	NA	NA	NA	NA	NA	NA	NA	NA	NA	NA	NA	NA	FALSE	TRUE
ON563414.3	76974	76974	+	CAGE	1	FALSE	TRUE	76979	2	FALSE	NA	NA	NA	NA	NA	NA	NA	NA	FALSE	NA	NA	NA	NA	NA	NA	NA	NA	NA	NA	NA	NA	NA	NA	NA	NA	NA	FALSE	TRUE
ON563414.3	76989	76989	+	CAGE	1	FALSE	TRUE	NA	NA	FALSE	NA	NA	NA	NA	NA	NA	NA	NA	FALSE	NA	NA	NA	NA	NA	NA	NA	NA	NA	NA	NA	NA	NA	NA	NA	NA	NA	FALSE	FALSE
ON563414.3	76998	76998	+	CAGE	1	FALSE	TRUE	77009	3	FALSE	NA	NA	NA	NA	NA	NA	NA	NA	FALSE	NA	NA	NA	NA	NA	NA	NA	NA	NA	NA	NA	NA	NA	NA	NA	NA	NA	FALSE	TRUE
ON563414.3	77000	77000	+	CAGE	1	FALSE	TRUE	77009	3	FALSE	NA	NA	NA	NA	NA	NA	NA	NA	FALSE	NA	NA	NA	NA	NA	NA	NA	NA	NA	NA	NA	NA	NA	NA	NA	NA	NA	FALSE	TRUE
ON563414.3	77001	77001	+	CAGE	1	FALSE	TRUE	77009	3	FALSE	NA	NA	NA	NA	NA	NA	NA	NA	FALSE	NA	NA	NA	NA	NA	NA	NA	NA	NA	NA	NA	NA	NA	NA	NA	NA	NA	FALSE	TRUE
ON563414.3	77009	77009	+	CAGE	1	FALSE	TRUE	77009	3	FALSE	NA	NA	NA	NA	NA	NA	NA	NA	FALSE	NA	NA	NA	NA	NA	NA	NA	NA	NA	NA	NA	NA	NA	NA	NA	NA	NA	FALSE	TRUE
ON563414.3	77010	77010	+	CAGE	1	FALSE	FALSE	NA	NA	FALSE	NA	NA	NA	NA	NA	NA	NA	NA	FALSE	NA	NA	NA	NA	NA	NA	NA	NA	NA	NA	NA	NA	NA	NA	NA	NA	NA	FALSE	FALSE
ON563414.3	77013	77013	+	CAGE	1	FALSE	FALSE	NA	NA	FALSE	NA	NA	NA	NA	NA	NA	NA	NA	FALSE	NA	NA	NA	NA	NA	NA	NA	NA	NA	NA	NA	NA	NA	NA	NA	NA	NA	FALSE	FALSE
ON563414.3	77115	77115	+	CAGE	1	FALSE	FALSE	NA	NA	FALSE	NA	NA	NA	NA	NA	NA	NA	NA	FALSE	NA	NA	NA	NA	NA	NA	NA	NA	NA	NA	NA	NA	NA	NA	NA	NA	NA	FALSE	FALSE
ON563414.3	77116	77116	+	CAGE	4	FALSE	FALSE	NA	NA	FALSE	NA	NA	NA	NA	NA	NA	NA	NA	FALSE	NA	NA	NA	NA	NA	NA	NA	NA	NA	NA	NA	NA	NA	NA	NA	NA	NA	FALSE	FALSE
ON563414.3	77117	77117	+	CAGE	6	TRUE	TRUE	NA	NA	FALSE	NA	NA	NA	NA	NA	NA	NA	NA	FALSE	NA	NA	NA	NA	NA	NA	NA	NA	NA	NA	NA	NA	NA	NA	NA	NA	NA	FALSE	FALSE
ON563414.3	77118	77118	+	CAGE	1	FALSE	TRUE	NA	NA	FALSE	NA	NA	NA	NA	NA	NA	NA	NA	FALSE	NA	NA	NA	NA	NA	NA	NA	NA	NA	NA	NA	NA	NA	NA	NA	NA	NA	FALSE	FALSE
ON563414.3	77157	77157	+	CAGE	2	FALSE	TRUE	77162	3	FALSE	NA	NA	NA	NA	NA	NA	NA	NA	FALSE	NA	NA	NA	NA	NA	NA	NA	NA	NA	NA	NA	NA	NA	NA	NA	NA	NA	FALSE	TRUE
ON563414.3	77163	77163	+	CAGE	1	FALSE	FALSE	NA	NA	FALSE	NA	NA	NA	NA	NA	NA	NA	NA	FALSE	NA	NA	NA	NA	NA	NA	NA	NA	NA	NA	NA	NA	NA	NA	NA	NA	NA	FALSE	FALSE
ON563414.3	77222	77222	+	CAGE	4	TRUE	TRUE	77228; 77231	4	FALSE	NA	NA	NA	NA	NA	NA	NA	NA	FALSE	NA	NA	NA	NA	NA	NA	NA	NA	NA	NA	NA	NA	NA	NA	NA	NA	NA	FALSE	TRUE
ON563414.3	77249	77249	+	CAGE	1	FALSE	TRUE	77253	3	FALSE	NA	NA	NA	NA	NA	NA	NA	NA	FALSE	NA	NA	NA	NA	NA	NA	NA	NA	NA	NA	NA	NA	NA	NA	NA	NA	NA	FALSE	TRUE
ON563414.3	77291	77291	+	CAGE	1	FALSE	TRUE	NA	NA	FALSE	NA	NA	NA	NA	NA	NA	NA	NA	FALSE	NA	NA	NA	NA	NA	NA	NA	NA	NA	NA	NA	NA	NA	NA	NA	NA	NA	FALSE	FALSE
ON563414.3	77319	77319	+	CAGE	1	FALSE	FALSE	NA	NA	FALSE	NA	NA	NA	NA	NA	NA	NA	NA	FALSE	NA	NA	NA	NA	NA	NA	NA	NA	NA	NA	NA	NA	NA	NA	NA	NA	NA	FALSE	FALSE
ON563414.3	77373	77373	+	CAGE	1	FALSE	FALSE	NA	NA	TRUE	77355	11.3873	9.3e-05	0.056	10000	77355	77355	77355	TRUE	77355	11.3873	9.3e-05	0.056	10000	77355	77355	77355	NA	NA	NA	NA	NA	NA	NA	NA	NA	TRUE	FALSE
ON563414.3	77396	77396	+	CAGE	1	FALSE	FALSE	NA	NA	TRUE	77355	11.3873	9.3e-05	0.056	10000	77355	77355	77355	FALSE	NA	NA	NA	NA	NA	NA	NA	NA	NA	NA	NA	NA	NA	NA	NA	NA	NA	FALSE	FALSE
ON563414.3	77426	77426	+	CAGE	2	FALSE	FALSE	NA	NA	TRUE	77355	11.3873	9.3e-05	0.056	10000	77355	77355	77355	FALSE	NA	NA	NA	NA	NA	NA	NA	NA	NA	NA	NA	NA	NA	NA	NA	NA	NA	FALSE	FALSE
ON563414.3	77447	77447	+	CAGE	1	FALSE	TRUE	NA	NA	TRUE	77355	11.3873	9.3e-05	0.056	10000	77355	77355	77355	FALSE	NA	NA	NA	NA	NA	NA	NA	NA	NA	NA	NA	NA	NA	NA	NA	NA	NA	FALSE	FALSE
ON563414.3	77448	77448	+	CAGE	3	TRUE	TRUE	NA	NA	TRUE	77355	11.3873	9.3e-05	0.056	10000	77355	77355	77355	FALSE	NA	NA	NA	NA	NA	NA	NA	NA	NA	NA	NA	NA	NA	NA	NA	NA	NA	FALSE	FALSE
ON563414.3	77449	77449	+	CAGE	2	FALSE	TRUE	NA	NA	TRUE	77355	11.3873	9.3e-05	0.056	10000	77355	77355	77355	FALSE	NA	NA	NA	NA	NA	NA	NA	NA	NA	NA	NA	NA	NA	NA	NA	NA	NA	FALSE	FALSE
ON563414.3	77466	77466	+	CAGE	2	FALSE	TRUE	77466	2	FALSE	NA	NA	NA	NA	NA	NA	NA	NA	FALSE	NA	NA	NA	NA	NA	NA	NA	NA	NA	NA	NA	NA	NA	NA	NA	NA	NA	FALSE	TRUE
ON563414.3	77468	77468	+	CAGE	3	FALSE	TRUE	NA	NA	FALSE	NA	NA	NA	NA	NA	NA	NA	NA	FALSE	NA	NA	NA	NA	NA	NA	NA	NA	NA	NA	NA	NA	NA	NA	NA	NA	NA	FALSE	FALSE
ON563414.3	77541	77541	+	CAGE	1	FALSE	TRUE	NA	NA	FALSE	NA	NA	NA	NA	NA	NA	NA	NA	FALSE	NA	NA	NA	NA	NA	NA	NA	NA	NA	NA	NA	NA	NA	NA	NA	NA	NA	FALSE	FALSE
ON563414.3	77566	77566	+	CAGE	1	FALSE	FALSE	NA	NA	FALSE	NA	NA	NA	NA	NA	NA	NA	NA	FALSE	NA	NA	NA	NA	NA	NA	NA	NA	NA	NA	NA	NA	NA	NA	NA	NA	NA	FALSE	FALSE
ON563414.3	77594	77594	+	CAGE	1	FALSE	TRUE	77595	4	FALSE	NA	NA	NA	NA	NA	NA	NA	NA	FALSE	NA	NA	NA	NA	NA	NA	NA	NA	NA	NA	NA	NA	NA	NA	NA	NA	NA	FALSE	TRUE
ON563414.3	77596	77596	+	CAGE	1	FALSE	FALSE	NA	NA	FALSE	NA	NA	NA	NA	NA	NA	NA	NA	FALSE	NA	NA	NA	NA	NA	NA	NA	NA	NA	NA	NA	NA	NA	NA	NA	NA	NA	FALSE	FALSE
ON563414.3	77614	77614	+	CAGE	1	FALSE	TRUE	NA	NA	FALSE	NA	NA	NA	NA	NA	NA	NA	NA	FALSE	NA	NA	NA	NA	NA	NA	NA	NA	NA	NA	NA	NA	NA	NA	NA	NA	NA	FALSE	FALSE
ON563414.3	77626	77626	+	CAGE	1	FALSE	TRUE	77632	2	FALSE	NA	NA	NA	NA	NA	NA	NA	NA	FALSE	NA	NA	NA	NA	NA	NA	NA	NA	NA	NA	NA	NA	NA	NA	NA	NA	NA	FALSE	TRUE
ON563414.3	77636	77636	+	CAGE	1	FALSE	TRUE	NA	NA	FALSE	NA	NA	NA	NA	NA	NA	NA	NA	FALSE	NA	NA	NA	NA	NA	NA	NA	NA	NA	NA	NA	NA	NA	NA	NA	NA	NA	FALSE	FALSE
ON563414.3	77666	77666	+	CAGE	2	FALSE	TRUE	77677	2	TRUE	77666; 77666	12.7168; 12.1879	2.13e-05; 8.37e-05	0.056; 0.393	1E04; 1E04	77666	77666	77666	TRUE	77666; 77666	12.7168; 12.1879	2.13e-05; 8.37e-05	0.056; 0.393	1E04; 1E04	77666	77666	77666	NA	NA	NA	NA	NA	NA	NA	NA	NA	TRUE	TRUE
ON563414.3	77680	77680	+	CAGE	2	FALSE	TRUE	77680; 77684; 77685; 77686	17	TRUE	77666; 77666	12.7168; 12.1879	2.13e-05; 8.37e-05	0.056; 0.393	1E04; 1E04	77666	77666	77666	TRUE	77666; 77666	12.7168; 12.1879	2.13e-05; 8.37e-05	0.056; 0.393	1E04; 1E04	77666	77666	77666	NA	NA	NA	NA	NA	NA	NA	NA	NA	TRUE	TRUE
ON563414.3	77730	77730	+	CAGE	1	FALSE	FALSE	NA	NA	TRUE	77666; 77666	12.7168; 12.1879	2.13e-05; 8.37e-05	0.056; 0.393	1E04; 1E04	77666	77666	77666	FALSE	NA	NA	NA	NA	NA	NA	NA	NA	NA	NA	NA	NA	NA	NA	NA	NA	NA	FALSE	FALSE
ON563414.3	77877	77877	+	CAGE	1	FALSE	TRUE	77880; 77887; 77888	6	FALSE	NA	NA	NA	NA	NA	NA	NA	NA	FALSE	NA	NA	NA	NA	NA	NA	NA	NA	NA	NA	NA	NA	NA	NA	NA	NA	NA	FALSE	TRUE
ON563414.3	77902	77902	+	CAGE	1	FALSE	FALSE	NA	NA	FALSE	NA	NA	NA	NA	NA	NA	NA	NA	FALSE	NA	NA	NA	NA	NA	NA	NA	NA	NA	NA	NA	NA	NA	NA	NA	NA	NA	FALSE	FALSE
ON563414.3	77932	77932	+	CAGE	1	FALSE	TRUE	77932; 77936	4	FALSE	NA	NA	NA	NA	NA	NA	NA	NA	FALSE	NA	NA	NA	NA	NA	NA	NA	NA	NA	NA	NA	NA	NA	NA	NA	NA	NA	FALSE	TRUE
ON563414.3	77942	77942	+	CAGE	1	FALSE	TRUE	77951	2	FALSE	NA	NA	NA	NA	NA	NA	NA	NA	FALSE	NA	NA	NA	NA	NA	NA	NA	NA	NA	NA	NA	NA	NA	NA	NA	NA	NA	FALSE	TRUE
ON563414.3	77969	77969	+	CAGE	1	FALSE	TRUE	77976; 77979	4	FALSE	NA	NA	NA	NA	NA	NA	NA	NA	FALSE	NA	NA	NA	NA	NA	NA	NA	NA	NA	NA	NA	NA	NA	NA	NA	NA	NA	FALSE	TRUE
ON563414.3	77972	77972	+	CAGE	1	FALSE	TRUE	77976; 77979	4	FALSE	NA	NA	NA	NA	NA	NA	NA	NA	FALSE	NA	NA	NA	NA	NA	NA	NA	NA	NA	NA	NA	NA	NA	NA	NA	NA	NA	FALSE	TRUE
ON563414.3	77984	77984	+	CAGE	1	FALSE	TRUE	77987	2	FALSE	NA	NA	NA	NA	NA	NA	NA	NA	FALSE	NA	NA	NA	NA	NA	NA	NA	NA	NA	NA	NA	NA	NA	NA	NA	NA	NA	FALSE	TRUE
ON563414.3	77990	77990	+	CAGE	1	FALSE	FALSE	NA	NA	FALSE	NA	NA	NA	NA	NA	NA	NA	NA	FALSE	NA	NA	NA	NA	NA	NA	NA	NA	NA	NA	NA	NA	NA	NA	NA	NA	NA	FALSE	FALSE
ON563414.3	78020	78020	+	CAGE	4	TRUE	TRUE	78023; 78030	24	TRUE	78009	12.4424	6.74e-05	0.393	10000	78009	78009	78009	TRUE	78009	12.4424	6.74e-05	0.393	10000	78009	78009	78009	NA	NA	NA	NA	NA	NA	NA	NA	NA	TRUE	TRUE
ON563414.3	78199	78199	+	CAGE	3	TRUE	TRUE	78200	2	TRUE	78177	12.8706	1.68e-05	0.0257	10000	78177	78177	78177	TRUE	78177	12.8706	1.68e-05	0.0257	10000	78177	78177	78177	NA	NA	NA	NA	NA	NA	NA	NA	NA	TRUE	TRUE
ON563414.3	78200	78200	+	CAGE	1	FALSE	TRUE	78200	2	TRUE	78177	12.8706	1.68e-05	0.0257	10000	78177	78177	78177	TRUE	78177	12.8706	1.68e-05	0.0257	10000	78177	78177	78177	NA	NA	NA	NA	NA	NA	NA	NA	NA	TRUE	TRUE
ON563414.3	78225	78225	+	CAGE	1	FALSE	FALSE	NA	NA	TRUE	78177	12.8706	1.68e-05	0.0257	10000	78177	78177	78177	FALSE	NA	NA	NA	NA	NA	NA	NA	NA	NA	NA	NA	NA	NA	NA	NA	NA	NA	FALSE	FALSE
ON563414.3	78237	78237	+	CAGE	1	FALSE	FALSE	NA	NA	TRUE	78177	12.8706	1.68e-05	0.0257	10000	78177	78177	78177	FALSE	NA	NA	NA	NA	NA	NA	NA	NA	NA	NA	NA	NA	NA	NA	NA	NA	NA	FALSE	FALSE
ON563414.3	78268	78268	+	CAGE	1	FALSE	TRUE	NA	NA	TRUE	78177	12.8706	1.68e-05	0.0257	10000	78177	78177	78177	FALSE	NA	NA	NA	NA	NA	NA	NA	NA	NA	NA	NA	NA	NA	NA	NA	NA	NA	FALSE	FALSE
ON563414.3	78304	78304	+	CAGE	2	FALSE	FALSE	NA	NA	FALSE	NA	NA	NA	NA	NA	NA	NA	NA	FALSE	NA	NA	NA	NA	NA	NA	NA	NA	NA	NA	NA	NA	NA	NA	NA	NA	NA	FALSE	FALSE
ON563414.3	78308	78308	+	CAGE	3	FALSE	TRUE	NA	NA	FALSE	NA	NA	NA	NA	NA	NA	NA	NA	FALSE	NA	NA	NA	NA	NA	NA	NA	NA	NA	NA	NA	NA	NA	NA	NA	NA	NA	FALSE	FALSE
ON563414.3	78309	78309	+	CAGE	20	TRUE	TRUE	NA	NA	FALSE	NA	NA	NA	NA	NA	NA	NA	NA	FALSE	NA	NA	NA	NA	NA	NA	NA	NA	NA	NA	NA	NA	NA	NA	NA	NA	NA	FALSE	FALSE
ON563414.3	78310	78310	+	CAGE	11	FALSE	TRUE	NA	NA	FALSE	NA	NA	NA	NA	NA	NA	NA	NA	FALSE	NA	NA	NA	NA	NA	NA	NA	NA	NA	NA	NA	NA	NA	NA	NA	NA	NA	FALSE	FALSE
ON563414.3	78325	78325	+	CAGE	2	FALSE	TRUE	78332	2	FALSE	NA	NA	NA	NA	NA	NA	NA	NA	FALSE	NA	NA	NA	NA	NA	NA	NA	NA	NA	NA	NA	NA	NA	NA	NA	NA	NA	FALSE	TRUE
ON563414.3	78357	78357	+	CAGE	1	FALSE	FALSE	NA	NA	FALSE	NA	NA	NA	NA	NA	NA	NA	NA	FALSE	NA	NA	NA	NA	NA	NA	NA	NA	NA	NA	NA	NA	NA	NA	NA	NA	NA	FALSE	FALSE
ON563414.3	78376	78376	+	CAGE	1	FALSE	FALSE	NA	NA	FALSE	NA	NA	NA	NA	NA	NA	NA	NA	FALSE	NA	NA	NA	NA	NA	NA	NA	NA	NA	NA	NA	NA	NA	NA	NA	NA	NA	FALSE	FALSE
ON563414.3	78422	78422	+	CAGE	1	FALSE	TRUE	78432	2	FALSE	NA	NA	NA	NA	NA	NA	NA	NA	FALSE	NA	NA	NA	NA	NA	NA	NA	NA	NA	NA	NA	NA	NA	NA	NA	NA	NA	FALSE	TRUE
ON563414.3	78425	78425	+	CAGE	1	FALSE	TRUE	78432	2	FALSE	NA	NA	NA	NA	NA	NA	NA	NA	FALSE	NA	NA	NA	NA	NA	NA	NA	NA	NA	NA	NA	NA	NA	NA	NA	NA	NA	FALSE	TRUE
ON563414.3	78445	78445	+	CAGE	1	FALSE	TRUE	78450; 78454	4	FALSE	NA	NA	NA	NA	NA	NA	NA	NA	FALSE	NA	NA	NA	NA	NA	NA	NA	NA	NA	NA	NA	NA	NA	NA	NA	NA	NA	FALSE	TRUE
ON563414.3	78447	78447	+	CAGE	1	FALSE	TRUE	78450; 78454	4	FALSE	NA	NA	NA	NA	NA	NA	NA	NA	FALSE	NA	NA	NA	NA	NA	NA	NA	NA	NA	NA	NA	NA	NA	NA	NA	NA	NA	FALSE	TRUE
ON563414.3	78450	78450	+	CAGE	1	FALSE	TRUE	78450; 78454	4	FALSE	NA	NA	NA	NA	NA	NA	NA	NA	FALSE	NA	NA	NA	NA	NA	NA	NA	NA	NA	NA	NA	NA	NA	NA	NA	NA	NA	FALSE	TRUE
ON563414.3	78464	78464	+	CAGE	1	FALSE	FALSE	NA	NA	FALSE	NA	NA	NA	NA	NA	NA	NA	NA	FALSE	NA	NA	NA	NA	NA	NA	NA	NA	NA	NA	NA	NA	NA	NA	NA	NA	NA	FALSE	FALSE
ON563414.3	78472	78472	+	CAGE	1	FALSE	FALSE	NA	NA	TRUE	78469; 78469	13.4824; 13.9697	1.03e-05; 1.62e-05	0.0218; 0.101	1E04; 1E04	78469	78469	78469	TRUE	78469; 78469	13.4824; 13.9697	1.03e-05; 1.62e-05	0.0218; 0.101	1E04; 1E04	78469	78469	78469	NA	NA	NA	NA	NA	NA	NA	NA	NA	TRUE	FALSE
ON563414.3	78492	78492	+	CAGE	4	FALSE	TRUE	NA	NA	TRUE	78469; 78469	13.4824; 13.9697	1.03e-05; 1.62e-05	0.0218; 0.101	1E04; 1E04	78469	78469	78469	TRUE	78469; 78469	13.4824; 13.9697	1.03e-05; 1.62e-05	0.0218; 0.101	1E04; 1E04	78469	78469	78469	NA	NA	NA	NA	NA	NA	NA	NA	NA	TRUE	FALSE
ON563414.3	78494	78494	+	CAGE	253	FALSE	TRUE	NA	NA	TRUE	78469; 78469	13.4824; 13.9697	1.03e-05; 1.62e-05	0.0218; 0.101	1E04; 1E04	78469	78469	78469	TRUE	78469; 78469	13.4824; 13.9697	1.03e-05; 1.62e-05	0.0218; 0.101	1E04; 1E04	78469	78469	78469	NA	NA	NA	NA	NA	NA	NA	NA	NA	TRUE	FALSE
ON563414.3	78495	78495	+	CAGE	44	FALSE	TRUE	78506	8	TRUE	78469; 78469	13.4824; 13.9697	1.03e-05; 1.62e-05	0.0218; 0.101	1E04; 1E04	78469	78469	78469	TRUE	78469; 78469	13.4824; 13.9697	1.03e-05; 1.62e-05	0.0218; 0.101	1E04; 1E04	78469	78469	78469	NA	NA	NA	NA	NA	NA	NA	NA	NA	TRUE	TRUE
ON563414.3	78496	78496	+	CAGE	7	FALSE	TRUE	78506; 78507	133	TRUE	78469; 78469	13.4824; 13.9697	1.03e-05; 1.62e-05	0.0218; 0.101	1E04; 1E04	78469	78469	78469	TRUE	78469; 78469	13.4824; 13.9697	1.03e-05; 1.62e-05	0.0218; 0.101	1E04; 1E04	78469	78469	78469	NA	NA	NA	NA	NA	NA	NA	NA	NA	FALSE	TRUE
ON563414.3	78497	78497	+	CAGE	9311	TRUE	TRUE	78506; 78507; 78508	146	TRUE	78469; 78469	13.4824; 13.9697	1.03e-05; 1.62e-05	0.0218; 0.101	1E04; 1E04	78469	78469	78469	TRUE	78469; 78469	13.4824; 13.9697	1.03e-05; 1.62e-05	0.0218; 0.101	1E04; 1E04	78469	78469	78469	NA	NA	NA	NA	NA	NA	NA	NA	NA	FALSE	TRUE
ON563414.3	78498	78498	+	CAGE	41	FALSE	TRUE	78506; 78507; 78508; 78509	198	TRUE	78469; 78469	13.4824; 13.9697	1.03e-05; 1.62e-05	0.0218; 0.101	1E04; 1E04	78469	78469	78469	TRUE	78469; 78469	13.4824; 13.9697	1.03e-05; 1.62e-05	0.0218; 0.101	1E04; 1E04	78469	78469	78469	NA	NA	NA	NA	NA	NA	NA	NA	NA	FALSE	TRUE
ON563414.3	78499	78499	+	CAGE	14	FALSE	TRUE	78506; 78507; 78508; 78509; 78510	303	TRUE	78469; 78469	13.4824; 13.9697	1.03e-05; 1.62e-05	0.0218; 0.101	1E04; 1E04	78469	78469	78469	TRUE	78469; 78469	13.4824; 13.9697	1.03e-05; 1.62e-05	0.0218; 0.101	1E04; 1E04	78469	78469	78469	NA	NA	NA	NA	NA	NA	NA	NA	NA	FALSE	TRUE
ON563414.3	78500	78500	+	CAGE	44	FALSE	TRUE	78506; 78507; 78508; 78509; 78510; 78511	330	TRUE	78469; 78469	13.4824; 13.9697	1.03e-05; 1.62e-05	0.0218; 0.101	1E04; 1E04	78469	78469	78469	TRUE	78469; 78469	13.4824; 13.9697	1.03e-05; 1.62e-05	0.0218; 0.101	1E04; 1E04	78469	78469	78469	NA	NA	NA	NA	NA	NA	NA	NA	NA	FALSE	TRUE
ON563414.3	78501	78501	+	CAGE	1	FALSE	TRUE	78506; 78507; 78508; 78509; 78510; 78511; 78512	365	TRUE	78469; 78469	13.4824; 13.9697	1.03e-05; 1.62e-05	0.0218; 0.101	1E04; 1E04	78469	78469	78469	TRUE	78469; 78469	13.4824; 13.9697	1.03e-05; 1.62e-05	0.0218; 0.101	1E04; 1E04	78469	78469	78469	NA	NA	NA	NA	NA	NA	NA	NA	NA	FALSE	TRUE
ON563414.3	78502	78502	+	CAGE	1	FALSE	TRUE	78506; 78507; 78508; 78509; 78510; 78511; 78512; 78513	391	TRUE	78469; 78469	13.4824; 13.9697	1.03e-05; 1.62e-05	0.0218; 0.101	1E04; 1E04	78469	78469	78469	TRUE	78469; 78469	13.4824; 13.9697	1.03e-05; 1.62e-05	0.0218; 0.101	1E04; 1E04	78469	78469	78469	NA	NA	NA	NA	NA	NA	NA	NA	NA	FALSE	TRUE
ON563414.3	78503	78503	+	CAGE	11	FALSE	TRUE	78506; 78507; 78508; 78509; 78510; 78511; 78512; 78513	391	TRUE	78469; 78469	13.4824; 13.9697	1.03e-05; 1.62e-05	0.0218; 0.101	1E04; 1E04	78469	78469	78469	TRUE	78469; 78469	13.4824; 13.9697	1.03e-05; 1.62e-05	0.0218; 0.101	1E04; 1E04	78469	78469	78469	NA	NA	NA	NA	NA	NA	NA	NA	NA	FALSE	TRUE
ON563414.3	78505	78505	+	CAGE	20	FALSE	TRUE	78506; 78507; 78508; 78509; 78510; 78511; 78512; 78513; 78515	393	TRUE	78469; 78469	13.4824; 13.9697	1.03e-05; 1.62e-05	0.0218; 0.101	1E04; 1E04	78469	78469	78469	TRUE	78469; 78469	13.4824; 13.9697	1.03e-05; 1.62e-05	0.0218; 0.101	1E04; 1E04	78469	78469	78469	NA	NA	NA	NA	NA	NA	NA	NA	NA	FALSE	TRUE
ON563414.3	78506	78506	+	CAGE	2	FALSE	TRUE	78506; 78507; 78508; 78509; 78510; 78511; 78512; 78513; 78515	393	TRUE	78469; 78469	13.4824; 13.9697	1.03e-05; 1.62e-05	0.0218; 0.101	1E04; 1E04	78469	78469	78469	TRUE	78469; 78469	13.4824; 13.9697	1.03e-05; 1.62e-05	0.0218; 0.101	1E04; 1E04	78469	78469	78469	NA	NA	NA	NA	NA	NA	NA	NA	NA	FALSE	TRUE
ON563414.3	78507	78507	+	CAGE	1	FALSE	TRUE	78507; 78508; 78509; 78510; 78511; 78512; 78513; 78515; 78518	390	TRUE	78469; 78469	13.4824; 13.9697	1.03e-05; 1.62e-05	0.0218; 0.101	1E04; 1E04	78469	78469	78469	TRUE	78469; 78469	13.4824; 13.9697	1.03e-05; 1.62e-05	0.0218; 0.101	1E04; 1E04	78469	78469	78469	NA	NA	NA	NA	NA	NA	NA	NA	NA	FALSE	TRUE
ON563414.3	78510	78510	+	CAGE	1	FALSE	TRUE	78510; 78511; 78512; 78513; 78515; 78518; 78519; 78520; 78521	219	TRUE	78469; 78469	13.4824; 13.9697	1.03e-05; 1.62e-05	0.0218; 0.101	1E04; 1E04	78469	78469	78469	FALSE	NA	NA	NA	NA	NA	NA	NA	NA	NA	NA	NA	NA	NA	NA	NA	NA	NA	FALSE	TRUE
ON563414.3	78511	78511	+	CAGE	1	FALSE	TRUE	78511; 78512; 78513; 78515; 78518; 78519; 78520; 78521; 78522	121	TRUE	78469; 78469	13.4824; 13.9697	1.03e-05; 1.62e-05	0.0218; 0.101	1E04; 1E04	78469	78469	78469	FALSE	NA	NA	NA	NA	NA	NA	NA	NA	NA	NA	NA	NA	NA	NA	NA	NA	NA	FALSE	TRUE
ON563414.3	78512	78512	+	CAGE	2	FALSE	TRUE	78512; 78513; 78515; 78518; 78519; 78520; 78521; 78522; 78523	96	TRUE	78469; 78469	13.4824; 13.9697	1.03e-05; 1.62e-05	0.0218; 0.101	1E04; 1E04	78469	78469	78469	FALSE	NA	NA	NA	NA	NA	NA	NA	NA	NA	NA	NA	NA	NA	NA	NA	NA	NA	FALSE	TRUE
ON563414.3	78513	78513	+	CAGE	1	FALSE	TRUE	78513; 78515; 78518; 78519; 78520; 78521; 78522; 78523	61	TRUE	78469; 78469	13.4824; 13.9697	1.03e-05; 1.62e-05	0.0218; 0.101	1E04; 1E04	78469	78469	78469	FALSE	NA	NA	NA	NA	NA	NA	NA	NA	NA	NA	NA	NA	NA	NA	NA	NA	NA	FALSE	TRUE
ON563414.3	78519	78519	+	CAGE	5	FALSE	TRUE	78519; 78520; 78521; 78522; 78523; 78525	30	TRUE	78469; 78469	13.4824; 13.9697	1.03e-05; 1.62e-05	0.0218; 0.101	1E04; 1E04	78469	78469	78469	FALSE	NA	NA	NA	NA	NA	NA	NA	NA	NA	NA	NA	NA	NA	NA	NA	NA	NA	FALSE	TRUE
ON563414.3	78521	78521	+	CAGE	1	FALSE	TRUE	78521; 78522; 78523; 78525	18	TRUE	78469; 78469	13.4824; 13.9697	1.03e-05; 1.62e-05	0.0218; 0.101	1E04; 1E04	78469	78469	78469	FALSE	NA	NA	NA	NA	NA	NA	NA	NA	NA	NA	NA	NA	NA	NA	NA	NA	NA	FALSE	TRUE
ON563414.3	78526	78526	+	CAGE	2	FALSE	TRUE	78533; 78534; 78536	7	TRUE	78469; 78469	13.4824; 13.9697	1.03e-05; 1.62e-05	0.0218; 0.101	1E04; 1E04	78469	78469	78469	FALSE	NA	NA	NA	NA	NA	NA	NA	NA	NA	NA	NA	NA	NA	NA	NA	NA	NA	FALSE	TRUE
ON563414.3	78532	78532	+	CAGE	1	FALSE	TRUE	78533; 78534; 78536; 78543	9	TRUE	78469; 78469	13.4824; 13.9697	1.03e-05; 1.62e-05	0.0218; 0.101	1E04; 1E04	78469	78469	78469	FALSE	NA	NA	NA	NA	NA	NA	NA	NA	NA	NA	NA	NA	NA	NA	NA	NA	NA	FALSE	TRUE
ON563414.3	78533	78533	+	CAGE	1	FALSE	TRUE	78533; 78534; 78536; 78543	9	TRUE	78469; 78469	13.4824; 13.9697	1.03e-05; 1.62e-05	0.0218; 0.101	1E04; 1E04	78469	78469	78469	FALSE	NA	NA	NA	NA	NA	NA	NA	NA	NA	NA	NA	NA	NA	NA	NA	NA	NA	FALSE	TRUE
ON563414.3	78536	78536	+	CAGE	1	FALSE	TRUE	78536; 78543; 78545; 78546	9	TRUE	78469; 78469	13.4824; 13.9697	1.03e-05; 1.62e-05	0.0218; 0.101	1E04; 1E04	78469	78469	78469	FALSE	NA	NA	NA	NA	NA	NA	NA	NA	NA	NA	NA	NA	NA	NA	NA	NA	NA	FALSE	TRUE
ON563414.3	78554	78554	+	CAGE	1	FALSE	TRUE	78554; 78559	5	TRUE	78469; 78469	13.4824; 13.9697	1.03e-05; 1.62e-05	0.0218; 0.101	1E04; 1E04	78469	78469	78469	FALSE	NA	NA	NA	NA	NA	NA	NA	NA	NA	NA	NA	NA	NA	NA	NA	NA	NA	FALSE	TRUE
ON563414.3	78560	78560	+	CAGE	1	FALSE	FALSE	NA	NA	TRUE	78469; 78469	13.4824; 13.9697	1.03e-05; 1.62e-05	0.0218; 0.101	1E04; 1E04	78469	78469	78469	FALSE	NA	NA	NA	NA	NA	NA	NA	NA	NA	NA	NA	NA	NA	NA	NA	NA	NA	FALSE	FALSE
ON563414.3	78571	78571	+	CAGE	1	FALSE	FALSE	NA	NA	FALSE	NA	NA	NA	NA	NA	NA	NA	NA	FALSE	NA	NA	NA	NA	NA	NA	NA	NA	NA	NA	NA	NA	NA	NA	NA	NA	NA	FALSE	FALSE
ON563414.3	78573	78573	+	CAGE	3	FALSE	FALSE	NA	NA	FALSE	NA	NA	NA	NA	NA	NA	NA	NA	FALSE	NA	NA	NA	NA	NA	NA	NA	NA	NA	NA	NA	NA	NA	NA	NA	NA	NA	FALSE	FALSE
ON563414.3	78581	78581	+	CAGE	1	FALSE	TRUE	NA	NA	TRUE	78574	10.8121	3.34e-05	0.141	10000	78574	78574	78574	TRUE	78574	10.8121	3.34e-05	0.141	10000	78574	78574	78574	NA	NA	NA	NA	NA	NA	NA	NA	NA	TRUE	FALSE
ON563414.3	78582	78582	+	CAGE	1	FALSE	TRUE	NA	NA	TRUE	78574	10.8121	3.34e-05	0.141	10000	78574	78574	78574	TRUE	78574	10.8121	3.34e-05	0.141	10000	78574	78574	78574	NA	NA	NA	NA	NA	NA	NA	NA	NA	TRUE	FALSE
ON563414.3	78588	78588	+	CAGE	1	FALSE	TRUE	NA	NA	TRUE	78574; 78588	10.8121; 11.9333	3.34e-05; 9.25e-05	0.141; 0.393	1E04; 1E04	78588	78574	78574	TRUE	78574; 78588	10.8121; 11.9333	3.34e-05; 9.25e-05	0.141; 0.393	1E04; 1E04	78588	78574	78574	NA	NA	NA	NA	NA	NA	NA	NA	NA	TRUE	FALSE
ON563414.3	78602	78602	+	CAGE	5	FALSE	TRUE	78607; 78608	4	TRUE	78574; 78588	10.8121; 11.9333	3.34e-05; 9.25e-05	0.141; 0.393	1E04; 1E04	78588	78574	78574	TRUE	78574; 78588	10.8121; 11.9333	3.34e-05; 9.25e-05	0.141; 0.393	1E04; 1E04	78588	78574	78574	NA	NA	NA	NA	NA	NA	NA	NA	NA	TRUE	TRUE
ON563414.3	78616	78616	+	CAGE	1	FALSE	TRUE	78616; 78627	4	TRUE	78574; 78588; 78603	10.8121; 11.9333; 6.86705	3.34e-05; 9.25e-05; 7.87e-05	0.141; 0.393; 0.0513	1E04; 1E04; 1E04	78588	78574	78603	TRUE	78588; 78603	11.9333; 6.86705	9.25e-05; 7.87e-05	0.393; 0.0513	1E04; 1E04	78588	78603	78603	NA	NA	NA	NA	NA	NA	NA	NA	NA	TRUE	TRUE
ON563414.3	78641	78641	+	CAGE	1	FALSE	TRUE	78644; 78646	5	TRUE	78574; 78588; 78603	10.8121; 11.9333; 6.86705	3.34e-05; 9.25e-05; 7.87e-05	0.141; 0.393; 0.0513	1E04; 1E04; 1E04	78588	78574	78603	TRUE	78603	6.86705	7.87e-05	0.0513	10000	78603	78603	78603	NA	NA	NA	NA	NA	NA	NA	NA	NA	FALSE	TRUE
ON563414.3	78646	78646	+	CAGE	3	FALSE	TRUE	78646	3	TRUE	78574; 78588; 78603	10.8121; 11.9333; 6.86705	3.34e-05; 9.25e-05; 7.87e-05	0.141; 0.393; 0.0513	1E04; 1E04; 1E04	78588	78574	78603	FALSE	NA	NA	NA	NA	NA	NA	NA	NA	NA	NA	NA	NA	NA	NA	NA	NA	NA	FALSE	TRUE
ON563414.3	78647	78647	+	CAGE	1	FALSE	FALSE	NA	NA	TRUE	78574; 78588; 78603	10.8121; 11.9333; 6.86705	3.34e-05; 9.25e-05; 7.87e-05	0.141; 0.393; 0.0513	1E04; 1E04; 1E04	78588	78574	78603	FALSE	NA	NA	NA	NA	NA	NA	NA	NA	NA	NA	NA	NA	NA	NA	NA	NA	NA	FALSE	FALSE
ON563414.3	78740	78740	+	CAGE	1	FALSE	TRUE	NA	NA	FALSE	NA	NA	NA	NA	NA	NA	NA	NA	FALSE	NA	NA	NA	NA	NA	NA	NA	NA	NA	NA	NA	NA	NA	NA	NA	NA	NA	FALSE	FALSE
ON563414.3	78758	78758	+	CAGE	1	FALSE	TRUE	78761; 78767	4	FALSE	NA	NA	NA	NA	NA	NA	NA	NA	FALSE	NA	NA	NA	NA	NA	NA	NA	NA	NA	NA	NA	NA	NA	NA	NA	NA	NA	FALSE	TRUE
ON563414.3	78790	78790	+	CAGE	1	FALSE	FALSE	NA	NA	FALSE	NA	NA	NA	NA	NA	NA	NA	NA	FALSE	NA	NA	NA	NA	NA	NA	NA	NA	NA	NA	NA	NA	NA	NA	NA	NA	NA	FALSE	FALSE
ON563414.3	78888	78888	+	CAGE	1	FALSE	TRUE	78892; 78893	7	FALSE	NA	NA	NA	NA	NA	NA	NA	NA	FALSE	NA	NA	NA	NA	NA	NA	NA	NA	NA	NA	NA	NA	NA	NA	NA	NA	NA	FALSE	TRUE
ON563414.3	78934	78934	+	CAGE	2	FALSE	FALSE	NA	NA	FALSE	NA	NA	NA	NA	NA	NA	NA	NA	FALSE	NA	NA	NA	NA	NA	NA	NA	NA	NA	NA	NA	NA	NA	NA	NA	NA	NA	FALSE	FALSE
ON563414.3	78935	78935	+	CAGE	1	FALSE	FALSE	NA	NA	FALSE	NA	NA	NA	NA	NA	NA	NA	NA	FALSE	NA	NA	NA	NA	NA	NA	NA	NA	NA	NA	NA	NA	NA	NA	NA	NA	NA	FALSE	FALSE
ON563414.3	78968	78968	+	CAGE	1	FALSE	FALSE	NA	NA	FALSE	NA	NA	NA	NA	NA	NA	NA	NA	FALSE	NA	NA	NA	NA	NA	NA	NA	NA	NA	NA	NA	NA	NA	NA	NA	NA	NA	FALSE	FALSE
ON563414.3	78986	78986	+	CAGE	5	TRUE	TRUE	78995	2	FALSE	NA	NA	NA	NA	NA	NA	NA	NA	FALSE	NA	NA	NA	NA	NA	NA	NA	NA	NA	NA	NA	NA	NA	NA	NA	NA	NA	FALSE	TRUE
ON563414.3	78987	78987	+	CAGE	2	FALSE	TRUE	78995	2	FALSE	NA	NA	NA	NA	NA	NA	NA	NA	FALSE	NA	NA	NA	NA	NA	NA	NA	NA	NA	NA	NA	NA	NA	NA	NA	NA	NA	FALSE	TRUE
ON563414.3	78997	78997	+	CAGE	1	FALSE	FALSE	NA	NA	FALSE	NA	NA	NA	NA	NA	NA	NA	NA	FALSE	NA	NA	NA	NA	NA	NA	NA	NA	NA	NA	NA	NA	NA	NA	NA	NA	NA	FALSE	FALSE
ON563414.3	79075	79075	+	CAGE	2	FALSE	TRUE	NA	NA	TRUE	79042; 79054; 79056; 79056; 79056	11.0578; 11.0706; 15.2824; 13.9455; 15.2824	1.3e-05; 6.1e-05; 2.15e-06; 1.68e-05; 2.15e-06	0.026; 0.0437; 0.0125; 0.101; 0.0125	1E04; 1E04; 1E04; 1E04; 1E05	79056; 79056	79056; 79056	79056; 79056	TRUE	79042; 79054; 79056; 79056; 79056	11.0578; 11.0706; 15.2824; 13.9455; 15.2824	1.3e-05; 6.1e-05; 2.15e-06; 1.68e-05; 2.15e-06	0.026; 0.0437; 0.0125; 0.101; 0.0125	1E04; 1E04; 1E04; 1E04; 1E05	79056; 79056	79056; 79056	79056; 79056	NA	NA	NA	NA	NA	NA	NA	NA	NA	TRUE	FALSE
ON563414.3	79079	79079	+	CAGE	5	FALSE	TRUE	NA	NA	TRUE	79042; 79054; 79056; 79056; 79056	11.0578; 11.0706; 15.2824; 13.9455; 15.2824	1.3e-05; 6.1e-05; 2.15e-06; 1.68e-05; 2.15e-06	0.026; 0.0437; 0.0125; 0.101; 0.0125	1E04; 1E04; 1E04; 1E04; 1E05	79056; 79056	79056; 79056	79056; 79056	TRUE	79042; 79054; 79056; 79056; 79056	11.0578; 11.0706; 15.2824; 13.9455; 15.2824	1.3e-05; 6.1e-05; 2.15e-06; 1.68e-05; 2.15e-06	0.026; 0.0437; 0.0125; 0.101; 0.0125	1E04; 1E04; 1E04; 1E04; 1E05	79056; 79056	79056; 79056	79056; 79056	NA	NA	NA	NA	NA	NA	NA	NA	NA	TRUE	FALSE
ON563414.3	79085	79085	+	CAGE	1	FALSE	TRUE	NA	NA	TRUE	79042; 79054; 79056; 79056; 79056	11.0578; 11.0706; 15.2824; 13.9455; 15.2824	1.3e-05; 6.1e-05; 2.15e-06; 1.68e-05; 2.15e-06	0.026; 0.0437; 0.0125; 0.101; 0.0125	1E04; 1E04; 1E04; 1E04; 1E05	79056; 79056	79056; 79056	79056; 79056	TRUE	79054; 79056; 79056; 79056	11.0706; 15.2824; 13.9455; 15.2824	6.1e-05; 2.15e-06; 1.68e-05; 2.15e-06	0.0437; 0.0125; 0.101; 0.0125	1E04; 1E04; 1E04; 1E05	79056; 79056	79056; 79056	79056; 79056	NA	NA	NA	NA	NA	NA	NA	NA	NA	FALSE	FALSE
ON563414.3	79086	79086	+	CAGE	281	TRUE	TRUE	79097	5	TRUE	79042; 79054; 79056; 79056; 79056; 79086	11.0578; 11.0706; 15.2824; 13.9455; 15.2824; 8.10405	1.3e-05; 6.1e-05; 2.15e-06; 1.68e-05; 2.15e-06; 3.41e-05	0.026; 0.0437; 0.0125; 0.101; 0.0125; 0.0476	1E04; 1E04; 1E04; 1E04; 1E05; 1E04	79056; 79056	79056; 79056	79056; 79056	TRUE	79054; 79056; 79056; 79056; 79086	11.0706; 15.2824; 13.9455; 15.2824; 8.10405	6.1e-05; 2.15e-06; 1.68e-05; 2.15e-06; 3.41e-05	0.0437; 0.0125; 0.101; 0.0125; 0.0476	1E04; 1E04; 1E04; 1E05; 1E04	79056; 79056	79056; 79056	79056; 79056	NA	NA	NA	NA	NA	NA	NA	NA	NA	TRUE	TRUE
ON563414.3	79087	79087	+	CAGE	27	FALSE	TRUE	79097; 79098	13	TRUE	79042; 79054; 79056; 79056; 79056; 79086	11.0578; 11.0706; 15.2824; 13.9455; 15.2824; 8.10405	1.3e-05; 6.1e-05; 2.15e-06; 1.68e-05; 2.15e-06; 3.41e-05	0.026; 0.0437; 0.0125; 0.101; 0.0125; 0.0476	1E04; 1E04; 1E04; 1E04; 1E05; 1E04	79056; 79056	79056; 79056	79056; 79056	TRUE	79054; 79056; 79056; 79056; 79086	11.0706; 15.2824; 13.9455; 15.2824; 8.10405	6.1e-05; 2.15e-06; 1.68e-05; 2.15e-06; 3.41e-05	0.0437; 0.0125; 0.101; 0.0125; 0.0476	1E04; 1E04; 1E04; 1E05; 1E04	79056; 79056	79056; 79056	79056; 79056	NA	NA	NA	NA	NA	NA	NA	NA	NA	TRUE	TRUE
ON563414.3	79089	79089	+	CAGE	1	FALSE	TRUE	79097; 79098; 79099; 79100	28	TRUE	79042; 79054; 79056; 79056; 79056; 79086	11.0578; 11.0706; 15.2824; 13.9455; 15.2824; 8.10405	1.3e-05; 6.1e-05; 2.15e-06; 1.68e-05; 2.15e-06; 3.41e-05	0.026; 0.0437; 0.0125; 0.101; 0.0125; 0.0476	1E04; 1E04; 1E04; 1E04; 1E05; 1E04	79056; 79056	79056; 79056	79056; 79056	TRUE	79054; 79056; 79056; 79056; 79086	11.0706; 15.2824; 13.9455; 15.2824; 8.10405	6.1e-05; 2.15e-06; 1.68e-05; 2.15e-06; 3.41e-05	0.0437; 0.0125; 0.101; 0.0125; 0.0476	1E04; 1E04; 1E04; 1E05; 1E04	79056; 79056	79056; 79056	79056; 79056	NA	NA	NA	NA	NA	NA	NA	NA	NA	TRUE	TRUE
ON563414.3	79092	79092	+	CAGE	1	FALSE	TRUE	79097; 79098; 79099; 79100	28	TRUE	79042; 79054; 79056; 79056; 79056; 79086	11.0578; 11.0706; 15.2824; 13.9455; 15.2824; 8.10405	1.3e-05; 6.1e-05; 2.15e-06; 1.68e-05; 2.15e-06; 3.41e-05	0.026; 0.0437; 0.0125; 0.101; 0.0125; 0.0476	1E04; 1E04; 1E04; 1E04; 1E05; 1E04	79056; 79056	79056; 79056	79056; 79056	TRUE	79054; 79056; 79056; 79056; 79086	11.0706; 15.2824; 13.9455; 15.2824; 8.10405	6.1e-05; 2.15e-06; 1.68e-05; 2.15e-06; 3.41e-05	0.0437; 0.0125; 0.101; 0.0125; 0.0476	1E04; 1E04; 1E04; 1E05; 1E04	79056; 79056	79056; 79056	79056; 79056	NA	NA	NA	NA	NA	NA	NA	NA	NA	TRUE	TRUE
ON563414.3	79093	79093	+	CAGE	21	FALSE	TRUE	79097; 79098; 79099; 79100; 79104	31	TRUE	79042; 79054; 79056; 79056; 79056; 79086	11.0578; 11.0706; 15.2824; 13.9455; 15.2824; 8.10405	1.3e-05; 6.1e-05; 2.15e-06; 1.68e-05; 2.15e-06; 3.41e-05	0.026; 0.0437; 0.0125; 0.101; 0.0125; 0.0476	1E04; 1E04; 1E04; 1E04; 1E05; 1E04	79056; 79056	79056; 79056	79056; 79056	TRUE	79054; 79056; 79056; 79056; 79086	11.0706; 15.2824; 13.9455; 15.2824; 8.10405	6.1e-05; 2.15e-06; 1.68e-05; 2.15e-06; 3.41e-05	0.0437; 0.0125; 0.101; 0.0125; 0.0476	1E04; 1E04; 1E04; 1E05; 1E04	79056; 79056	79056; 79056	79056; 79056	NA	NA	NA	NA	NA	NA	NA	NA	NA	TRUE	TRUE
ON563414.3	79094	79094	+	CAGE	11	FALSE	TRUE	79097; 79098; 79099; 79100; 79104; 79105	39	TRUE	79042; 79054; 79056; 79056; 79056; 79086	11.0578; 11.0706; 15.2824; 13.9455; 15.2824; 8.10405	1.3e-05; 6.1e-05; 2.15e-06; 1.68e-05; 2.15e-06; 3.41e-05	0.026; 0.0437; 0.0125; 0.101; 0.0125; 0.0476	1E04; 1E04; 1E04; 1E04; 1E05; 1E04	79056; 79056	79056; 79056	79056; 79056	TRUE	79054; 79056; 79056; 79056; 79086	11.0706; 15.2824; 13.9455; 15.2824; 8.10405	6.1e-05; 2.15e-06; 1.68e-05; 2.15e-06; 3.41e-05	0.0437; 0.0125; 0.101; 0.0125; 0.0476	1E04; 1E04; 1E04; 1E05; 1E04	79056; 79056	79056; 79056	79056; 79056	NA	NA	NA	NA	NA	NA	NA	NA	NA	TRUE	TRUE
ON563414.3	79098	79098	+	CAGE	168	FALSE	TRUE	79098; 79099; 79100; 79104; 79105; 79108; 79109	41	TRUE	79042; 79054; 79056; 79056; 79056; 79086	11.0578; 11.0706; 15.2824; 13.9455; 15.2824; 8.10405	1.3e-05; 6.1e-05; 2.15e-06; 1.68e-05; 2.15e-06; 3.41e-05	0.026; 0.0437; 0.0125; 0.101; 0.0125; 0.0476	1E04; 1E04; 1E04; 1E04; 1E05; 1E04	79056; 79056	79056; 79056	79056; 79056	TRUE	79086	8.10405	3.41e-05	0.0476	10000	79086	79086	79086	NA	NA	NA	NA	NA	NA	NA	NA	NA	TRUE	TRUE
ON563414.3	79099	79099	+	CAGE	13	FALSE	TRUE	79099; 79100; 79104; 79105; 79108; 79109; 79110	39	TRUE	79042; 79054; 79056; 79056; 79056; 79086	11.0578; 11.0706; 15.2824; 13.9455; 15.2824; 8.10405	1.3e-05; 6.1e-05; 2.15e-06; 1.68e-05; 2.15e-06; 3.41e-05	0.026; 0.0437; 0.0125; 0.101; 0.0125; 0.0476	1E04; 1E04; 1E04; 1E04; 1E05; 1E04	79056; 79056	79056; 79056	79056; 79056	TRUE	79086	8.10405	3.41e-05	0.0476	10000	79086	79086	79086	NA	NA	NA	NA	NA	NA	NA	NA	NA	TRUE	TRUE
ON563414.3	79100	79100	+	CAGE	2	FALSE	TRUE	79100; 79104; 79105; 79108; 79109; 79110	26	TRUE	79042; 79054; 79056; 79056; 79056; 79086	11.0578; 11.0706; 15.2824; 13.9455; 15.2824; 8.10405	1.3e-05; 6.1e-05; 2.15e-06; 1.68e-05; 2.15e-06; 3.41e-05	0.026; 0.0437; 0.0125; 0.101; 0.0125; 0.0476	1E04; 1E04; 1E04; 1E04; 1E05; 1E04	79056; 79056	79056; 79056	79056; 79056	TRUE	79086	8.10405	3.41e-05	0.0476	10000	79086	79086	79086	NA	NA	NA	NA	NA	NA	NA	NA	NA	TRUE	TRUE
ON563414.3	79101	79101	+	CAGE	1	FALSE	TRUE	79104; 79105; 79108; 79109; 79110	24	TRUE	79042; 79054; 79056; 79056; 79056; 79086	11.0578; 11.0706; 15.2824; 13.9455; 15.2824; 8.10405	1.3e-05; 6.1e-05; 2.15e-06; 1.68e-05; 2.15e-06; 3.41e-05	0.026; 0.0437; 0.0125; 0.101; 0.0125; 0.0476	1E04; 1E04; 1E04; 1E04; 1E05; 1E04	79056; 79056	79056; 79056	79056; 79056	TRUE	79086	8.10405	3.41e-05	0.0476	10000	79086	79086	79086	NA	NA	NA	NA	NA	NA	NA	NA	NA	TRUE	TRUE
ON563414.3	79104	79104	+	CAGE	1	FALSE	TRUE	79104; 79105; 79108; 79109; 79110	24	TRUE	79042; 79054; 79056; 79056; 79056; 79086	11.0578; 11.0706; 15.2824; 13.9455; 15.2824; 8.10405	1.3e-05; 6.1e-05; 2.15e-06; 1.68e-05; 2.15e-06; 3.41e-05	0.026; 0.0437; 0.0125; 0.101; 0.0125; 0.0476	1E04; 1E04; 1E04; 1E04; 1E05; 1E04	79056; 79056	79056; 79056	79056; 79056	TRUE	79086	8.10405	3.41e-05	0.0476	10000	79086	79086	79086	NA	NA	NA	NA	NA	NA	NA	NA	NA	TRUE	TRUE
ON563414.3	79120	79120	+	CAGE	2	FALSE	FALSE	NA	NA	TRUE	79042; 79054; 79056; 79056; 79056; 79086	11.0578; 11.0706; 15.2824; 13.9455; 15.2824; 8.10405	1.3e-05; 6.1e-05; 2.15e-06; 1.68e-05; 2.15e-06; 3.41e-05	0.026; 0.0437; 0.0125; 0.101; 0.0125; 0.0476	1E04; 1E04; 1E04; 1E04; 1E05; 1E04	79056; 79056	79056; 79056	79056; 79056	TRUE	79086	8.10405	3.41e-05	0.0476	10000	79086	79086	79086	NA	NA	NA	NA	NA	NA	NA	NA	NA	FALSE	FALSE
ON563414.3	79127	79127	+	CAGE	1	FALSE	FALSE	NA	NA	TRUE	79042; 79054; 79056; 79056; 79056; 79086	11.0578; 11.0706; 15.2824; 13.9455; 15.2824; 8.10405	1.3e-05; 6.1e-05; 2.15e-06; 1.68e-05; 2.15e-06; 3.41e-05	0.026; 0.0437; 0.0125; 0.101; 0.0125; 0.0476	1E04; 1E04; 1E04; 1E04; 1E05; 1E04	79056; 79056	79056; 79056	79056; 79056	FALSE	NA	NA	NA	NA	NA	NA	NA	NA	NA	NA	NA	NA	NA	NA	NA	NA	NA	FALSE	FALSE
ON563414.3	79180	79180	+	CAGE	1	FALSE	TRUE	NA	NA	TRUE	79086	8.10405	3.41e-05	0.0476	10000	79086	79086	79086	FALSE	NA	NA	NA	NA	NA	NA	NA	NA	NA	NA	NA	NA	NA	NA	NA	NA	NA	FALSE	FALSE
ON563414.3	79234	79234	+	CAGE	1	FALSE	TRUE	NA	NA	FALSE	NA	NA	NA	NA	NA	NA	NA	NA	FALSE	NA	NA	NA	NA	NA	NA	NA	NA	NA	NA	NA	NA	NA	NA	NA	NA	NA	FALSE	FALSE
ON563414.3	79237	79237	+	CAGE	1	FALSE	TRUE	NA	NA	FALSE	NA	NA	NA	NA	NA	NA	NA	NA	FALSE	NA	NA	NA	NA	NA	NA	NA	NA	NA	NA	NA	NA	NA	NA	NA	NA	NA	FALSE	FALSE
ON563414.3	79264	79264	+	CAGE	1	FALSE	TRUE	NA	NA	FALSE	NA	NA	NA	NA	NA	NA	NA	NA	FALSE	NA	NA	NA	NA	NA	NA	NA	NA	NA	NA	NA	NA	NA	NA	NA	NA	NA	FALSE	FALSE
ON563414.3	79369	79369	+	CAGE	20	TRUE	FALSE	NA	NA	FALSE	NA	NA	NA	NA	NA	NA	NA	NA	FALSE	NA	NA	NA	NA	NA	NA	NA	NA	NA	NA	NA	NA	NA	NA	NA	NA	NA	FALSE	FALSE
ON563414.3	79373	79373	+	CAGE	1	FALSE	TRUE	NA	NA	FALSE	NA	NA	NA	NA	NA	NA	NA	NA	FALSE	NA	NA	NA	NA	NA	NA	NA	NA	NA	NA	NA	NA	NA	NA	NA	NA	NA	FALSE	FALSE
ON563414.3	79525	79525	+	CAGE	1	FALSE	FALSE	NA	NA	FALSE	NA	NA	NA	NA	NA	NA	NA	NA	FALSE	NA	NA	NA	NA	NA	NA	NA	NA	NA	NA	NA	NA	NA	NA	NA	NA	NA	FALSE	FALSE
ON563414.3	79580	79580	+	CAGE	3	TRUE	FALSE	NA	NA	FALSE	NA	NA	NA	NA	NA	NA	NA	NA	FALSE	NA	NA	NA	NA	NA	NA	NA	NA	NA	NA	NA	NA	NA	NA	NA	NA	NA	FALSE	FALSE
ON563414.3	79612	79612	+	CAGE	1	FALSE	FALSE	NA	NA	FALSE	NA	NA	NA	NA	NA	NA	NA	NA	FALSE	NA	NA	NA	NA	NA	NA	NA	NA	NA	NA	NA	NA	NA	NA	NA	NA	NA	FALSE	FALSE
ON563414.3	79614	79614	+	CAGE	1	FALSE	FALSE	NA	NA	FALSE	NA	NA	NA	NA	NA	NA	NA	NA	FALSE	NA	NA	NA	NA	NA	NA	NA	NA	NA	NA	NA	NA	NA	NA	NA	NA	NA	FALSE	FALSE
ON563414.3	79653	79653	+	CAGE	1	FALSE	FALSE	NA	NA	FALSE	NA	NA	NA	NA	NA	NA	NA	NA	FALSE	NA	NA	NA	NA	NA	NA	NA	NA	NA	NA	NA	NA	NA	NA	NA	NA	NA	FALSE	FALSE
ON563414.3	79659	79659	+	CAGE	1	FALSE	FALSE	NA	NA	FALSE	NA	NA	NA	NA	NA	NA	NA	NA	FALSE	NA	NA	NA	NA	NA	NA	NA	NA	NA	NA	NA	NA	NA	NA	NA	NA	NA	FALSE	FALSE
ON563414.3	79678	79678	+	CAGE	2	FALSE	FALSE	NA	NA	FALSE	NA	NA	NA	NA	NA	NA	NA	NA	FALSE	NA	NA	NA	NA	NA	NA	NA	NA	NA	NA	NA	NA	NA	NA	NA	NA	NA	FALSE	FALSE
ON563414.3	79679	79679	+	CAGE	1	FALSE	FALSE	NA	NA	FALSE	NA	NA	NA	NA	NA	NA	NA	NA	FALSE	NA	NA	NA	NA	NA	NA	NA	NA	NA	NA	NA	NA	NA	NA	NA	NA	NA	FALSE	FALSE
ON563414.3	79725	79725	+	CAGE	1	FALSE	TRUE	NA	NA	FALSE	NA	NA	NA	NA	NA	NA	NA	NA	FALSE	NA	NA	NA	NA	NA	NA	NA	NA	NA	NA	NA	NA	NA	NA	NA	NA	NA	FALSE	FALSE
ON563414.3	79736	79736	+	CAGE	1	FALSE	TRUE	79741	4	FALSE	NA	NA	NA	NA	NA	NA	NA	NA	FALSE	NA	NA	NA	NA	NA	NA	NA	NA	NA	NA	NA	NA	NA	NA	NA	NA	NA	FALSE	TRUE
ON563414.3	79750	79750	+	CAGE	2	FALSE	FALSE	NA	NA	FALSE	NA	NA	NA	NA	NA	NA	NA	NA	FALSE	NA	NA	NA	NA	NA	NA	NA	NA	NA	NA	NA	NA	NA	NA	NA	NA	NA	FALSE	FALSE
ON563414.3	79752	79752	+	CAGE	1	FALSE	FALSE	NA	NA	FALSE	NA	NA	NA	NA	NA	NA	NA	NA	FALSE	NA	NA	NA	NA	NA	NA	NA	NA	NA	NA	NA	NA	NA	NA	NA	NA	NA	FALSE	FALSE
ON563414.3	79764	79764	+	CAGE	1	FALSE	FALSE	NA	NA	FALSE	NA	NA	NA	NA	NA	NA	NA	NA	FALSE	NA	NA	NA	NA	NA	NA	NA	NA	NA	NA	NA	NA	NA	NA	NA	NA	NA	FALSE	FALSE
ON563414.3	79768	79768	+	CAGE	1	FALSE	TRUE	NA	NA	FALSE	NA	NA	NA	NA	NA	NA	NA	NA	FALSE	NA	NA	NA	NA	NA	NA	NA	NA	NA	NA	NA	NA	NA	NA	NA	NA	NA	FALSE	FALSE
ON563414.3	79769	79769	+	CAGE	1	FALSE	TRUE	NA	NA	FALSE	NA	NA	NA	NA	NA	NA	NA	NA	FALSE	NA	NA	NA	NA	NA	NA	NA	NA	NA	NA	NA	NA	NA	NA	NA	NA	NA	FALSE	FALSE
ON563414.3	79818	79818	+	CAGE	1	FALSE	TRUE	NA	NA	TRUE	79792	10.4118	9.42e-05	0.0502	10000	79792	79792	79792	TRUE	79792	10.4118	9.42e-05	0.0502	10000	79792	79792	79792	NA	NA	NA	NA	NA	NA	NA	NA	NA	TRUE	FALSE
ON563414.3	79819	79819	+	CAGE	3	FALSE	TRUE	NA	NA	TRUE	79792	10.4118	9.42e-05	0.0502	10000	79792	79792	79792	TRUE	79792	10.4118	9.42e-05	0.0502	10000	79792	79792	79792	NA	NA	NA	NA	NA	NA	NA	NA	NA	FALSE	FALSE
ON563414.3	79820	79820	+	CAGE	7	FALSE	TRUE	79831	3	TRUE	79792	10.4118	9.42e-05	0.0502	10000	79792	79792	79792	TRUE	79792	10.4118	9.42e-05	0.0502	10000	79792	79792	79792	NA	NA	NA	NA	NA	NA	NA	NA	NA	FALSE	TRUE
ON563414.3	79822	79822	+	CAGE	17	TRUE	TRUE	79831; 79832; 79833	13	TRUE	79792	10.4118	9.42e-05	0.0502	10000	79792	79792	79792	TRUE	79792	10.4118	9.42e-05	0.0502	10000	79792	79792	79792	NA	NA	NA	NA	NA	NA	NA	NA	NA	FALSE	TRUE
ON563414.3	79823	79823	+	CAGE	3	FALSE	TRUE	79831; 79832; 79833; 79834	22	TRUE	79792	10.4118	9.42e-05	0.0502	10000	79792	79792	79792	TRUE	79792	10.4118	9.42e-05	0.0502	10000	79792	79792	79792	NA	NA	NA	NA	NA	NA	NA	NA	NA	FALSE	TRUE
ON563414.3	79824	79824	+	CAGE	2	FALSE	TRUE	79831; 79832; 79833; 79834; 79835	26	TRUE	79792	10.4118	9.42e-05	0.0502	10000	79792	79792	79792	TRUE	79792	10.4118	9.42e-05	0.0502	10000	79792	79792	79792	NA	NA	NA	NA	NA	NA	NA	NA	NA	FALSE	TRUE
ON563414.3	79869	79869	+	CAGE	3	FALSE	TRUE	79874	2	TRUE	79792	10.4118	9.42e-05	0.0502	10000	79792	79792	79792	FALSE	NA	NA	NA	NA	NA	NA	NA	NA	NA	NA	NA	NA	NA	NA	NA	NA	NA	FALSE	TRUE
ON563414.3	79909	79909	+	CAGE	1	FALSE	TRUE	79909	4	FALSE	NA	NA	NA	NA	NA	NA	NA	NA	FALSE	NA	NA	NA	NA	NA	NA	NA	NA	NA	NA	NA	NA	NA	NA	NA	NA	NA	FALSE	TRUE
ON563414.3	79916	79916	+	CAGE	1	FALSE	FALSE	NA	NA	FALSE	NA	NA	NA	NA	NA	NA	NA	NA	FALSE	NA	NA	NA	NA	NA	NA	NA	NA	NA	NA	NA	NA	NA	NA	NA	NA	NA	FALSE	FALSE
ON563414.3	79983	79983	+	CAGE	3	TRUE	TRUE	79987; 79989	5	FALSE	NA	NA	NA	NA	NA	NA	NA	NA	FALSE	NA	NA	NA	NA	NA	NA	NA	NA	NA	NA	NA	NA	NA	NA	NA	NA	NA	FALSE	TRUE
ON563414.3	80005	80005	+	CAGE	1	FALSE	TRUE	80007	2	FALSE	NA	NA	NA	NA	NA	NA	NA	NA	FALSE	NA	NA	NA	NA	NA	NA	NA	NA	NA	NA	NA	NA	NA	NA	NA	NA	NA	FALSE	TRUE
ON563414.3	80089	80089	+	CAGE	2	FALSE	TRUE	NA	NA	TRUE	80063; 80063	13.2824; 9.50909	1.21e-05; 5.88e-05	0.0229; 0.249	1E04; 1E04	80063	80063	80063	TRUE	80063; 80063	13.2824; 9.50909	1.21e-05; 5.88e-05	0.0229; 0.249	1E04; 1E04	80063	80063	80063	NA	NA	NA	NA	NA	NA	NA	NA	NA	TRUE	FALSE
ON563414.3	80090	80090	+	CAGE	1	FALSE	TRUE	NA	NA	TRUE	80063; 80063	13.2824; 9.50909	1.21e-05; 5.88e-05	0.0229; 0.249	1E04; 1E04	80063	80063	80063	TRUE	80063; 80063	13.2824; 9.50909	1.21e-05; 5.88e-05	0.0229; 0.249	1E04; 1E04	80063	80063	80063	NA	NA	NA	NA	NA	NA	NA	NA	NA	FALSE	FALSE
ON563414.3	80203	80203	+	CAGE	1	FALSE	FALSE	NA	NA	TRUE	80129	6.87861	7.64e-05	0.0513	10000	80129	80129	80129	FALSE	NA	NA	NA	NA	NA	NA	NA	NA	NA	NA	NA	NA	NA	NA	NA	NA	NA	FALSE	FALSE
ON563414.3	80253	80253	+	CAGE	1	FALSE	FALSE	NA	NA	FALSE	NA	NA	NA	NA	NA	NA	NA	NA	FALSE	NA	NA	NA	NA	NA	NA	NA	NA	NA	NA	NA	NA	NA	NA	NA	NA	NA	FALSE	FALSE
ON563414.3	80639	80639	+	CAGE	1	FALSE	TRUE	80640	2	FALSE	NA	NA	NA	NA	NA	NA	NA	NA	FALSE	NA	NA	NA	NA	NA	NA	NA	NA	NA	NA	NA	NA	NA	NA	NA	NA	NA	FALSE	TRUE
ON563414.3	80728	80728	+	CAGE	1	FALSE	FALSE	NA	NA	FALSE	NA	NA	NA	NA	NA	NA	NA	NA	FALSE	NA	NA	NA	NA	NA	NA	NA	NA	NA	NA	NA	NA	NA	NA	NA	NA	NA	FALSE	FALSE
ON563414.3	80737	80737	+	CAGE	1	FALSE	FALSE	NA	NA	FALSE	NA	NA	NA	NA	NA	NA	NA	NA	FALSE	NA	NA	NA	NA	NA	NA	NA	NA	NA	NA	NA	NA	NA	NA	NA	NA	NA	FALSE	FALSE
ON563414.3	80748	80748	+	CAGE	1	FALSE	FALSE	NA	NA	FALSE	NA	NA	NA	NA	NA	NA	NA	NA	FALSE	NA	NA	NA	NA	NA	NA	NA	NA	NA	NA	NA	NA	NA	NA	NA	NA	NA	FALSE	FALSE
ON563414.3	80773	80773	+	CAGE	1	FALSE	FALSE	NA	NA	FALSE	NA	NA	NA	NA	NA	NA	NA	NA	FALSE	NA	NA	NA	NA	NA	NA	NA	NA	NA	NA	NA	NA	NA	NA	NA	NA	NA	FALSE	FALSE
ON563414.3	80806	80806	+	CAGE	1	FALSE	FALSE	NA	NA	FALSE	NA	NA	NA	NA	NA	NA	NA	NA	FALSE	NA	NA	NA	NA	NA	NA	NA	NA	NA	NA	NA	NA	NA	NA	NA	NA	NA	FALSE	FALSE
ON563414.3	80822	80822	+	CAGE	1	FALSE	TRUE	NA	NA	FALSE	NA	NA	NA	NA	NA	NA	NA	NA	FALSE	NA	NA	NA	NA	NA	NA	NA	NA	NA	NA	NA	NA	NA	NA	NA	NA	NA	FALSE	FALSE
ON563414.3	80970	80970	+	CAGE	1	FALSE	TRUE	80980	2	TRUE	80942	10.3515	5.56e-05	0.153	10000	80942	80942	80942	TRUE	80942	10.3515	5.56e-05	0.153	10000	80942	80942	80942	NA	NA	NA	NA	NA	NA	NA	NA	NA	FALSE	TRUE
ON563414.3	81014	81014	+	CAGE	1	FALSE	TRUE	81019	2	TRUE	80942	10.3515	5.56e-05	0.153	10000	80942	80942	80942	FALSE	NA	NA	NA	NA	NA	NA	NA	NA	NA	NA	NA	NA	NA	NA	NA	NA	NA	FALSE	TRUE
ON563414.3	81052	81052	+	CAGE	1	FALSE	TRUE	NA	NA	TRUE	81047	11.3529	5.03e-05	0.0413	10000	81047	81047	81047	TRUE	81047	11.3529	5.03e-05	0.0413	10000	81047	81047	81047	NA	NA	NA	NA	NA	NA	NA	NA	NA	TRUE	FALSE
ON563414.3	81055	81055	+	CAGE	19	FALSE	TRUE	NA	NA	TRUE	81047	11.3529	5.03e-05	0.0413	10000	81047	81047	81047	TRUE	81047	11.3529	5.03e-05	0.0413	10000	81047	81047	81047	NA	NA	NA	NA	NA	NA	NA	NA	NA	TRUE	FALSE
ON563414.3	81074	81074	+	CAGE	33	FALSE	TRUE	NA	NA	TRUE	81047; 81073; 81073	11.3529; 17.5954; 17.5954	5.03e-05; 4.55e-07; 4.55e-07	0.0413; 0.0167; 0.0162	1E04; 1E04; 1E05	81073; 81073	81073; 81073	81073	TRUE	81047; 81073; 81073	11.3529; 17.5954; 17.5954	5.03e-05; 4.55e-07; 4.55e-07	0.0413; 0.0167; 0.0162	1E04; 1E04; 1E05	81073; 81073	81073; 81073	81073	NA	NA	NA	NA	NA	NA	NA	NA	NA	TRUE	FALSE
ON563414.3	81075	81075	+	CAGE	6	FALSE	TRUE	NA	NA	TRUE	81047; 81073; 81073	11.3529; 17.5954; 17.5954	5.03e-05; 4.55e-07; 4.55e-07	0.0413; 0.0167; 0.0162	1E04; 1E04; 1E05	81073; 81073	81073; 81073	81073	TRUE	81047; 81073; 81073	11.3529; 17.5954; 17.5954	5.03e-05; 4.55e-07; 4.55e-07	0.0413; 0.0167; 0.0162	1E04; 1E04; 1E05	81073; 81073	81073; 81073	81073	NA	NA	NA	NA	NA	NA	NA	NA	NA	TRUE	FALSE
ON563414.3	81076	81076	+	CAGE	229	TRUE	TRUE	NA	NA	TRUE	81047; 81073; 81073	11.3529; 17.5954; 17.5954	5.03e-05; 4.55e-07; 4.55e-07	0.0413; 0.0167; 0.0162	1E04; 1E04; 1E05	81073; 81073	81073; 81073	81073	TRUE	81047; 81073; 81073	11.3529; 17.5954; 17.5954	5.03e-05; 4.55e-07; 4.55e-07	0.0413; 0.0167; 0.0162	1E04; 1E04; 1E05	81073; 81073	81073; 81073	81073	NA	NA	NA	NA	NA	NA	NA	NA	NA	TRUE	FALSE
ON563414.3	81077	81077	+	CAGE	14	FALSE	TRUE	NA	NA	TRUE	81047; 81073; 81073	11.3529; 17.5954; 17.5954	5.03e-05; 4.55e-07; 4.55e-07	0.0413; 0.0167; 0.0162	1E04; 1E04; 1E05	81073; 81073	81073; 81073	81073	TRUE	81047; 81073; 81073	11.3529; 17.5954; 17.5954	5.03e-05; 4.55e-07; 4.55e-07	0.0413; 0.0167; 0.0162	1E04; 1E04; 1E05	81073; 81073	81073; 81073	81073	NA	NA	NA	NA	NA	NA	NA	NA	NA	TRUE	FALSE
ON563414.3	81082	81082	+	CAGE	6	FALSE	TRUE	81091	2	TRUE	81047; 81073; 81073	11.3529; 17.5954; 17.5954	5.03e-05; 4.55e-07; 4.55e-07	0.0413; 0.0167; 0.0162	1E04; 1E04; 1E05	81073; 81073	81073; 81073	81073	TRUE	81047; 81073; 81073	11.3529; 17.5954; 17.5954	5.03e-05; 4.55e-07; 4.55e-07	0.0413; 0.0167; 0.0162	1E04; 1E04; 1E05	81073; 81073	81073; 81073	81073	NA	NA	NA	NA	NA	NA	NA	NA	NA	TRUE	TRUE
ON563414.3	81083	81083	+	CAGE	1	FALSE	TRUE	81091	2	TRUE	81047; 81073; 81073	11.3529; 17.5954; 17.5954	5.03e-05; 4.55e-07; 4.55e-07	0.0413; 0.0167; 0.0162	1E04; 1E04; 1E05	81073; 81073	81073; 81073	81073	TRUE	81047; 81073; 81073	11.3529; 17.5954; 17.5954	5.03e-05; 4.55e-07; 4.55e-07	0.0413; 0.0167; 0.0162	1E04; 1E04; 1E05	81073; 81073	81073; 81073	81073	NA	NA	NA	NA	NA	NA	NA	NA	NA	TRUE	TRUE
ON563414.3	81085	81085	+	CAGE	2	FALSE	TRUE	81091	2	TRUE	81047; 81073; 81073	11.3529; 17.5954; 17.5954	5.03e-05; 4.55e-07; 4.55e-07	0.0413; 0.0167; 0.0162	1E04; 1E04; 1E05	81073; 81073	81073; 81073	81073	TRUE	81047; 81073; 81073	11.3529; 17.5954; 17.5954	5.03e-05; 4.55e-07; 4.55e-07	0.0413; 0.0167; 0.0162	1E04; 1E04; 1E05	81073; 81073	81073; 81073	81073	NA	NA	NA	NA	NA	NA	NA	NA	NA	TRUE	TRUE
ON563414.3	81090	81090	+	CAGE	2	FALSE	TRUE	81091	2	TRUE	81047; 81073; 81073	11.3529; 17.5954; 17.5954	5.03e-05; 4.55e-07; 4.55e-07	0.0413; 0.0167; 0.0162	1E04; 1E04; 1E05	81073; 81073	81073; 81073	81073	TRUE	81073; 81073	17.5954; 17.5954	4.55e-07; 4.55e-07	0.0167; 0.0162	1E04; 1E05	81073; 81073	81073; 81073	81073	NA	NA	NA	NA	NA	NA	NA	NA	NA	TRUE	TRUE
ON563414.3	81091	81091	+	CAGE	2	FALSE	TRUE	81091	2	TRUE	81047; 81073; 81073	11.3529; 17.5954; 17.5954	5.03e-05; 4.55e-07; 4.55e-07	0.0413; 0.0167; 0.0162	1E04; 1E04; 1E05	81073; 81073	81073; 81073	81073	TRUE	81073; 81073	17.5954; 17.5954	4.55e-07; 4.55e-07	0.0167; 0.0162	1E04; 1E05	81073; 81073	81073; 81073	81073	NA	NA	NA	NA	NA	NA	NA	NA	NA	TRUE	TRUE
ON563414.3	81112	81112	+	CAGE	2	FALSE	FALSE	NA	NA	TRUE	81047; 81073; 81073	11.3529; 17.5954; 17.5954	5.03e-05; 4.55e-07; 4.55e-07	0.0413; 0.0167; 0.0162	1E04; 1E04; 1E05	81073; 81073	81073; 81073	81073	TRUE	81073; 81073	17.5954; 17.5954	4.55e-07; 4.55e-07	0.0167; 0.0162	1E04; 1E05	81073; 81073	81073; 81073	81073	NA	NA	NA	NA	NA	NA	NA	NA	NA	FALSE	FALSE
ON563414.3	81113	81113	+	CAGE	136	FALSE	FALSE	NA	NA	TRUE	81047; 81073; 81073	11.3529; 17.5954; 17.5954	5.03e-05; 4.55e-07; 4.55e-07	0.0413; 0.0167; 0.0162	1E04; 1E04; 1E05	81073; 81073	81073; 81073	81073	TRUE	81073; 81073	17.5954; 17.5954	4.55e-07; 4.55e-07	0.0167; 0.0162	1E04; 1E05	81073; 81073	81073; 81073	81073	NA	NA	NA	NA	NA	NA	NA	NA	NA	FALSE	FALSE
ON563414.3	81121	81121	+	CAGE	8	FALSE	FALSE	NA	NA	TRUE	81047; 81073; 81073	11.3529; 17.5954; 17.5954	5.03e-05; 4.55e-07; 4.55e-07	0.0413; 0.0167; 0.0162	1E04; 1E04; 1E05	81073; 81073	81073; 81073	81073	FALSE	NA	NA	NA	NA	NA	NA	NA	NA	NA	NA	NA	NA	NA	NA	NA	NA	NA	FALSE	FALSE
ON563414.3	81136	81136	+	CAGE	39	FALSE	TRUE	NA	NA	TRUE	81047; 81073; 81073	11.3529; 17.5954; 17.5954	5.03e-05; 4.55e-07; 4.55e-07	0.0413; 0.0167; 0.0162	1E04; 1E04; 1E05	81073; 81073	81073; 81073	81073	FALSE	NA	NA	NA	NA	NA	NA	NA	NA	NA	NA	NA	NA	NA	NA	NA	NA	NA	FALSE	FALSE
ON563414.3	81139	81139	+	CAGE	153	FALSE	TRUE	81149	3	TRUE	81047; 81073; 81073	11.3529; 17.5954; 17.5954	5.03e-05; 4.55e-07; 4.55e-07	0.0413; 0.0167; 0.0162	1E04; 1E04; 1E05	81073; 81073	81073; 81073	81073	FALSE	NA	NA	NA	NA	NA	NA	NA	NA	NA	NA	NA	NA	NA	NA	NA	NA	NA	FALSE	TRUE
ON563414.3	81140	81140	+	CAGE	1	FALSE	TRUE	81149	3	TRUE	81047; 81073; 81073	11.3529; 17.5954; 17.5954	5.03e-05; 4.55e-07; 4.55e-07	0.0413; 0.0167; 0.0162	1E04; 1E04; 1E05	81073; 81073	81073; 81073	81073	FALSE	NA	NA	NA	NA	NA	NA	NA	NA	NA	NA	NA	NA	NA	NA	NA	NA	NA	FALSE	TRUE
ON563414.3	81160	81160	+	CAGE	1	FALSE	FALSE	NA	NA	TRUE	81073; 81073	17.5954; 17.5954	4.55e-07; 4.55e-07	0.0167; 0.0162	1E04; 1E05	81073; 81073	81073; 81073	81073	FALSE	NA	NA	NA	NA	NA	NA	NA	NA	NA	NA	NA	NA	NA	NA	NA	NA	NA	FALSE	FALSE
ON563414.3	81183	81183	+	CAGE	1	FALSE	TRUE	NA	NA	FALSE	NA	NA	NA	NA	NA	NA	NA	NA	FALSE	NA	NA	NA	NA	NA	NA	NA	NA	NA	NA	NA	NA	NA	NA	NA	NA	NA	FALSE	FALSE
ON563414.3	81227	81227	+	CAGE	1	FALSE	FALSE	NA	NA	TRUE	81211	7.22543	6.09e-05	0.0513	10000	81211	81211	81211	TRUE	81211	7.22543	6.09e-05	0.0513	10000	81211	81211	81211	NA	NA	NA	NA	NA	NA	NA	NA	NA	TRUE	FALSE
ON563414.3	81248	81248	+	CAGE	1	FALSE	FALSE	NA	NA	TRUE	81211	7.22543	6.09e-05	0.0513	10000	81211	81211	81211	TRUE	81211	7.22543	6.09e-05	0.0513	10000	81211	81211	81211	NA	NA	NA	NA	NA	NA	NA	NA	NA	FALSE	FALSE
ON563414.3	81251	81251	+	CAGE	2	FALSE	FALSE	NA	NA	TRUE	81211	7.22543	6.09e-05	0.0513	10000	81211	81211	81211	TRUE	81211	7.22543	6.09e-05	0.0513	10000	81211	81211	81211	NA	NA	NA	NA	NA	NA	NA	NA	NA	FALSE	FALSE
ON563414.3	81257	81257	+	CAGE	1	FALSE	FALSE	NA	NA	TRUE	81211	7.22543	6.09e-05	0.0513	10000	81211	81211	81211	FALSE	NA	NA	NA	NA	NA	NA	NA	NA	NA	NA	NA	NA	NA	NA	NA	NA	NA	FALSE	FALSE
ON563414.3	81280	81280	+	CAGE	4	TRUE	TRUE	NA	NA	TRUE	81211	7.22543	6.09e-05	0.0513	10000	81211	81211	81211	FALSE	NA	NA	NA	NA	NA	NA	NA	NA	NA	NA	NA	NA	NA	NA	NA	NA	NA	FALSE	FALSE
ON563414.3	81281	81281	+	CAGE	3	FALSE	TRUE	NA	NA	TRUE	81211	7.22543	6.09e-05	0.0513	10000	81211	81211	81211	FALSE	NA	NA	NA	NA	NA	NA	NA	NA	NA	NA	NA	NA	NA	NA	NA	NA	NA	FALSE	FALSE
ON563414.3	81288	81288	+	CAGE	1	FALSE	TRUE	NA	NA	TRUE	81211	7.22543	6.09e-05	0.0513	10000	81211	81211	81211	FALSE	NA	NA	NA	NA	NA	NA	NA	NA	NA	NA	NA	NA	NA	NA	NA	NA	NA	FALSE	FALSE
ON563414.3	81298	81298	+	CAGE	2	FALSE	TRUE	81301	2	TRUE	81211	7.22543	6.09e-05	0.0513	10000	81211	81211	81211	FALSE	NA	NA	NA	NA	NA	NA	NA	NA	NA	NA	NA	NA	NA	NA	NA	NA	NA	FALSE	TRUE
ON563414.3	81306	81306	+	CAGE	1	FALSE	FALSE	NA	NA	TRUE	81211	7.22543	6.09e-05	0.0513	10000	81211	81211	81211	FALSE	NA	NA	NA	NA	NA	NA	NA	NA	NA	NA	NA	NA	NA	NA	NA	NA	NA	FALSE	FALSE
ON563414.3	81331	81331	+	CAGE	3	FALSE	FALSE	NA	NA	FALSE	NA	NA	NA	NA	NA	NA	NA	NA	FALSE	NA	NA	NA	NA	NA	NA	NA	NA	NA	NA	NA	NA	NA	NA	NA	NA	NA	FALSE	FALSE
ON563414.3	81371	81371	+	CAGE	1	FALSE	FALSE	NA	NA	TRUE	81371	12.1792	6.77e-05	0.056	10000	81371	81371	81371	TRUE	81371	12.1792	6.77e-05	0.056	10000	81371	81371	81371	NA	NA	NA	NA	NA	NA	NA	NA	NA	TRUE	FALSE
ON563414.3	81423	81423	+	CAGE	1	FALSE	FALSE	NA	NA	TRUE	81371	12.1792	6.77e-05	0.056	10000	81371	81371	81371	FALSE	NA	NA	NA	NA	NA	NA	NA	NA	NA	NA	NA	NA	NA	NA	NA	NA	NA	FALSE	FALSE
ON563414.3	81445	81445	+	CAGE	1	FALSE	FALSE	NA	NA	TRUE	81371	12.1792	6.77e-05	0.056	10000	81371	81371	81371	FALSE	NA	NA	NA	NA	NA	NA	NA	NA	NA	NA	NA	NA	NA	NA	NA	NA	NA	FALSE	FALSE
ON563414.3	81455	81455	+	CAGE	1	FALSE	FALSE	NA	NA	TRUE	81371	12.1792	6.77e-05	0.056	10000	81371	81371	81371	FALSE	NA	NA	NA	NA	NA	NA	NA	NA	NA	NA	NA	NA	NA	NA	NA	NA	NA	FALSE	FALSE
ON563414.3	81477	81477	+	CAGE	1	FALSE	FALSE	NA	NA	FALSE	NA	NA	NA	NA	NA	NA	NA	NA	FALSE	NA	NA	NA	NA	NA	NA	NA	NA	NA	NA	NA	NA	NA	NA	NA	NA	NA	FALSE	FALSE
ON563414.3	81495	81495	+	CAGE	1	FALSE	FALSE	NA	NA	FALSE	NA	NA	NA	NA	NA	NA	NA	NA	FALSE	NA	NA	NA	NA	NA	NA	NA	NA	NA	NA	NA	NA	NA	NA	NA	NA	NA	FALSE	FALSE
ON563414.3	81502	81502	+	CAGE	2	FALSE	FALSE	NA	NA	FALSE	NA	NA	NA	NA	NA	NA	NA	NA	FALSE	NA	NA	NA	NA	NA	NA	NA	NA	NA	NA	NA	NA	NA	NA	NA	NA	NA	FALSE	FALSE
ON563414.3	81586	81586	+	CAGE	1	FALSE	FALSE	NA	NA	FALSE	NA	NA	NA	NA	NA	NA	NA	NA	FALSE	NA	NA	NA	NA	NA	NA	NA	NA	NA	NA	NA	NA	NA	NA	NA	NA	NA	FALSE	FALSE
ON563414.3	81587	81587	+	CAGE	3	TRUE	FALSE	NA	NA	FALSE	NA	NA	NA	NA	NA	NA	NA	NA	FALSE	NA	NA	NA	NA	NA	NA	NA	NA	NA	NA	NA	NA	NA	NA	NA	NA	NA	FALSE	FALSE
ON563414.3	81607	81607	+	CAGE	1	FALSE	FALSE	NA	NA	FALSE	NA	NA	NA	NA	NA	NA	NA	NA	FALSE	NA	NA	NA	NA	NA	NA	NA	NA	NA	NA	NA	NA	NA	NA	NA	NA	NA	FALSE	FALSE
ON563414.3	81608	81608	+	CAGE	1	FALSE	FALSE	NA	NA	FALSE	NA	NA	NA	NA	NA	NA	NA	NA	FALSE	NA	NA	NA	NA	NA	NA	NA	NA	NA	NA	NA	NA	NA	NA	NA	NA	NA	FALSE	FALSE
ON563414.3	81648	81648	+	CAGE	1	FALSE	TRUE	81655	2	FALSE	NA	NA	NA	NA	NA	NA	NA	NA	FALSE	NA	NA	NA	NA	NA	NA	NA	NA	NA	NA	NA	NA	NA	NA	NA	NA	NA	FALSE	TRUE
ON563414.3	81719	81719	+	CAGE	1	FALSE	FALSE	NA	NA	FALSE	NA	NA	NA	NA	NA	NA	NA	NA	FALSE	NA	NA	NA	NA	NA	NA	NA	NA	NA	NA	NA	NA	NA	NA	NA	NA	NA	FALSE	FALSE
ON563414.3	81753	81753	+	CAGE	1	FALSE	FALSE	NA	NA	FALSE	NA	NA	NA	NA	NA	NA	NA	NA	FALSE	NA	NA	NA	NA	NA	NA	NA	NA	NA	NA	NA	NA	NA	NA	NA	NA	NA	FALSE	FALSE
ON563414.3	81754	81754	+	CAGE	2	FALSE	FALSE	NA	NA	FALSE	NA	NA	NA	NA	NA	NA	NA	NA	FALSE	NA	NA	NA	NA	NA	NA	NA	NA	NA	NA	NA	NA	NA	NA	NA	NA	NA	FALSE	FALSE
ON563414.3	81776	81776	+	CAGE	1	FALSE	TRUE	81783	2	FALSE	NA	NA	NA	NA	NA	NA	NA	NA	FALSE	NA	NA	NA	NA	NA	NA	NA	NA	NA	NA	NA	NA	NA	NA	NA	NA	NA	FALSE	TRUE
ON563414.3	81871	81871	+	CAGE	2	FALSE	FALSE	NA	NA	FALSE	NA	NA	NA	NA	NA	NA	NA	NA	FALSE	NA	NA	NA	NA	NA	NA	NA	NA	NA	NA	NA	NA	NA	NA	NA	NA	NA	FALSE	FALSE
ON563414.3	81966	81966	+	CAGE	1	FALSE	FALSE	NA	NA	TRUE	81884	11.6474	9.12e-05	0.056	10000	81884	81884	81884	FALSE	NA	NA	NA	NA	NA	NA	NA	NA	NA	NA	NA	NA	NA	NA	NA	NA	NA	FALSE	FALSE
ON563414.3	81983	81983	+	CAGE	4	TRUE	FALSE	NA	NA	TRUE	81884	11.6474	9.12e-05	0.056	10000	81884	81884	81884	FALSE	NA	NA	NA	NA	NA	NA	NA	NA	NA	NA	NA	NA	NA	NA	NA	NA	NA	FALSE	FALSE
ON563414.3	81984	81984	+	CAGE	1	FALSE	FALSE	NA	NA	TRUE	81884	11.6474	9.12e-05	0.056	10000	81884	81884	81884	FALSE	NA	NA	NA	NA	NA	NA	NA	NA	NA	NA	NA	NA	NA	NA	NA	NA	NA	FALSE	FALSE
ON563414.3	82193	82193	+	CAGE	1	FALSE	FALSE	NA	NA	FALSE	NA	NA	NA	NA	NA	NA	NA	NA	FALSE	NA	NA	NA	NA	NA	NA	NA	NA	NA	NA	NA	NA	NA	NA	NA	NA	NA	FALSE	FALSE
ON563414.3	82299	82299	+	CAGE	1	FALSE	FALSE	NA	NA	FALSE	NA	NA	NA	NA	NA	NA	NA	NA	FALSE	NA	NA	NA	NA	NA	NA	NA	NA	NA	NA	NA	NA	NA	NA	NA	NA	NA	FALSE	FALSE
ON563414.3	82592	82592	+	CAGE	1	FALSE	TRUE	82593	3	FALSE	NA	NA	NA	NA	NA	NA	NA	NA	FALSE	NA	NA	NA	NA	NA	NA	NA	NA	NA	NA	NA	NA	NA	NA	NA	NA	NA	FALSE	TRUE
ON563414.3	82593	82593	+	CAGE	1	FALSE	TRUE	82593	3	FALSE	NA	NA	NA	NA	NA	NA	NA	NA	FALSE	NA	NA	NA	NA	NA	NA	NA	NA	NA	NA	NA	NA	NA	NA	NA	NA	NA	FALSE	TRUE
ON563414.3	82598	82598	+	CAGE	2	FALSE	FALSE	NA	NA	FALSE	NA	NA	NA	NA	NA	NA	NA	NA	FALSE	NA	NA	NA	NA	NA	NA	NA	NA	NA	NA	NA	NA	NA	NA	NA	NA	NA	FALSE	FALSE
ON563414.3	82601	82601	+	CAGE	3	FALSE	FALSE	NA	NA	FALSE	NA	NA	NA	NA	NA	NA	NA	NA	FALSE	NA	NA	NA	NA	NA	NA	NA	NA	NA	NA	NA	NA	NA	NA	NA	NA	NA	FALSE	FALSE
ON563414.3	82640	82640	+	CAGE	6	TRUE	FALSE	NA	NA	FALSE	NA	NA	NA	NA	NA	NA	NA	NA	FALSE	NA	NA	NA	NA	NA	NA	NA	NA	NA	NA	NA	NA	NA	NA	NA	NA	NA	FALSE	FALSE
ON563414.3	82641	82641	+	CAGE	1	FALSE	FALSE	NA	NA	FALSE	NA	NA	NA	NA	NA	NA	NA	NA	FALSE	NA	NA	NA	NA	NA	NA	NA	NA	NA	NA	NA	NA	NA	NA	NA	NA	NA	FALSE	FALSE
ON563414.3	82646	82646	+	CAGE	2	FALSE	FALSE	NA	NA	FALSE	NA	NA	NA	NA	NA	NA	NA	NA	FALSE	NA	NA	NA	NA	NA	NA	NA	NA	NA	NA	NA	NA	NA	NA	NA	NA	NA	FALSE	FALSE
ON563414.3	82659	82659	+	CAGE	1	FALSE	FALSE	NA	NA	FALSE	NA	NA	NA	NA	NA	NA	NA	NA	FALSE	NA	NA	NA	NA	NA	NA	NA	NA	NA	NA	NA	NA	NA	NA	NA	NA	NA	FALSE	FALSE
ON563414.3	82664	82664	+	CAGE	1	FALSE	FALSE	NA	NA	FALSE	NA	NA	NA	NA	NA	NA	NA	NA	FALSE	NA	NA	NA	NA	NA	NA	NA	NA	NA	NA	NA	NA	NA	NA	NA	NA	NA	FALSE	FALSE
ON563414.3	82667	82667	+	CAGE	2	FALSE	FALSE	NA	NA	FALSE	NA	NA	NA	NA	NA	NA	NA	NA	FALSE	NA	NA	NA	NA	NA	NA	NA	NA	NA	NA	NA	NA	NA	NA	NA	NA	NA	FALSE	FALSE
ON563414.3	82670	82670	+	CAGE	1	FALSE	FALSE	NA	NA	FALSE	NA	NA	NA	NA	NA	NA	NA	NA	FALSE	NA	NA	NA	NA	NA	NA	NA	NA	NA	NA	NA	NA	NA	NA	NA	NA	NA	FALSE	FALSE
ON563414.3	82675	82675	+	CAGE	1	FALSE	FALSE	NA	NA	FALSE	NA	NA	NA	NA	NA	NA	NA	NA	FALSE	NA	NA	NA	NA	NA	NA	NA	NA	NA	NA	NA	NA	NA	NA	NA	NA	NA	FALSE	FALSE
ON563414.3	82687	82687	+	CAGE	1	FALSE	TRUE	NA	NA	FALSE	NA	NA	NA	NA	NA	NA	NA	NA	FALSE	NA	NA	NA	NA	NA	NA	NA	NA	NA	NA	NA	NA	NA	NA	NA	NA	NA	FALSE	FALSE
ON563414.3	82688	82688	+	CAGE	1	FALSE	TRUE	NA	NA	FALSE	NA	NA	NA	NA	NA	NA	NA	NA	FALSE	NA	NA	NA	NA	NA	NA	NA	NA	NA	NA	NA	NA	NA	NA	NA	NA	NA	FALSE	FALSE
ON563414.3	82696	82696	+	CAGE	1	FALSE	TRUE	NA	NA	FALSE	NA	NA	NA	NA	NA	NA	NA	NA	FALSE	NA	NA	NA	NA	NA	NA	NA	NA	NA	NA	NA	NA	NA	NA	NA	NA	NA	FALSE	FALSE
ON563414.3	82701	82701	+	CAGE	2	FALSE	TRUE	82708	2	FALSE	NA	NA	NA	NA	NA	NA	NA	NA	FALSE	NA	NA	NA	NA	NA	NA	NA	NA	NA	NA	NA	NA	NA	NA	NA	NA	NA	FALSE	TRUE
ON563414.3	82704	82704	+	CAGE	1	FALSE	TRUE	82708	2	FALSE	NA	NA	NA	NA	NA	NA	NA	NA	FALSE	NA	NA	NA	NA	NA	NA	NA	NA	NA	NA	NA	NA	NA	NA	NA	NA	NA	FALSE	TRUE
ON563414.3	82724	82724	+	CAGE	1	FALSE	FALSE	NA	NA	FALSE	NA	NA	NA	NA	NA	NA	NA	NA	FALSE	NA	NA	NA	NA	NA	NA	NA	NA	NA	NA	NA	NA	NA	NA	NA	NA	NA	FALSE	FALSE
ON563414.3	82766	82766	+	CAGE	1	FALSE	FALSE	NA	NA	FALSE	NA	NA	NA	NA	NA	NA	NA	NA	FALSE	NA	NA	NA	NA	NA	NA	NA	NA	NA	NA	NA	NA	NA	NA	NA	NA	NA	FALSE	FALSE
ON563414.3	82842	82842	+	CAGE	1	FALSE	FALSE	NA	NA	TRUE	82839	12.6994	3.33e-05	0.056	10000	82839	82839	82839	TRUE	82839	12.6994	3.33e-05	0.056	10000	82839	82839	82839	NA	NA	NA	NA	NA	NA	NA	NA	NA	TRUE	FALSE
ON563414.3	82859	82859	+	CAGE	1	FALSE	FALSE	NA	NA	TRUE	82839	12.6994	3.33e-05	0.056	10000	82839	82839	82839	TRUE	82839	12.6994	3.33e-05	0.056	10000	82839	82839	82839	NA	NA	NA	NA	NA	NA	NA	NA	NA	TRUE	FALSE
ON563414.3	82918	82918	+	CAGE	1	FALSE	FALSE	NA	NA	TRUE	82839	12.6994	3.33e-05	0.056	10000	82839	82839	82839	FALSE	NA	NA	NA	NA	NA	NA	NA	NA	NA	NA	NA	NA	NA	NA	NA	NA	NA	FALSE	FALSE
ON563414.3	82919	82919	+	CAGE	1	FALSE	FALSE	NA	NA	TRUE	82839	12.6994	3.33e-05	0.056	10000	82839	82839	82839	FALSE	NA	NA	NA	NA	NA	NA	NA	NA	NA	NA	NA	NA	NA	NA	NA	NA	NA	FALSE	FALSE
ON563414.3	82932	82932	+	CAGE	1	FALSE	FALSE	NA	NA	TRUE	82839	12.6994	3.33e-05	0.056	10000	82839	82839	82839	FALSE	NA	NA	NA	NA	NA	NA	NA	NA	NA	NA	NA	NA	NA	NA	NA	NA	NA	FALSE	FALSE
ON563414.3	82952	82952	+	CAGE	1	FALSE	FALSE	NA	NA	FALSE	NA	NA	NA	NA	NA	NA	NA	NA	FALSE	NA	NA	NA	NA	NA	NA	NA	NA	NA	NA	NA	NA	NA	NA	NA	NA	NA	FALSE	FALSE
ON563414.3	82986	82986	+	CAGE	2	FALSE	FALSE	NA	NA	FALSE	NA	NA	NA	NA	NA	NA	NA	NA	FALSE	NA	NA	NA	NA	NA	NA	NA	NA	NA	NA	NA	NA	NA	NA	NA	NA	NA	FALSE	FALSE
ON563414.3	82987	82987	+	CAGE	1	FALSE	FALSE	NA	NA	FALSE	NA	NA	NA	NA	NA	NA	NA	NA	FALSE	NA	NA	NA	NA	NA	NA	NA	NA	NA	NA	NA	NA	NA	NA	NA	NA	NA	FALSE	FALSE
ON563414.3	82988	82988	+	CAGE	2	FALSE	FALSE	NA	NA	FALSE	NA	NA	NA	NA	NA	NA	NA	NA	FALSE	NA	NA	NA	NA	NA	NA	NA	NA	NA	NA	NA	NA	NA	NA	NA	NA	NA	FALSE	FALSE
ON563414.3	82989	82989	+	CAGE	1	FALSE	FALSE	NA	NA	FALSE	NA	NA	NA	NA	NA	NA	NA	NA	FALSE	NA	NA	NA	NA	NA	NA	NA	NA	NA	NA	NA	NA	NA	NA	NA	NA	NA	FALSE	FALSE
ON563414.3	83143	83143	+	CAGE	1	FALSE	FALSE	NA	NA	FALSE	NA	NA	NA	NA	NA	NA	NA	NA	FALSE	NA	NA	NA	NA	NA	NA	NA	NA	NA	NA	NA	NA	NA	NA	NA	NA	NA	FALSE	FALSE
ON563414.3	83237	83237	+	CAGE	1	FALSE	FALSE	NA	NA	FALSE	NA	NA	NA	NA	NA	NA	NA	NA	FALSE	NA	NA	NA	NA	NA	NA	NA	NA	NA	NA	NA	NA	NA	NA	NA	NA	NA	FALSE	FALSE
ON563414.3	83238	83238	+	CAGE	2	FALSE	FALSE	NA	NA	FALSE	NA	NA	NA	NA	NA	NA	NA	NA	FALSE	NA	NA	NA	NA	NA	NA	NA	NA	NA	NA	NA	NA	NA	NA	NA	NA	NA	FALSE	FALSE
ON563414.3	83282	83282	+	CAGE	2	FALSE	FALSE	NA	NA	FALSE	NA	NA	NA	NA	NA	NA	NA	NA	FALSE	NA	NA	NA	NA	NA	NA	NA	NA	NA	NA	NA	NA	NA	NA	NA	NA	NA	FALSE	FALSE
ON563414.3	83283	83283	+	CAGE	1	FALSE	FALSE	NA	NA	FALSE	NA	NA	NA	NA	NA	NA	NA	NA	FALSE	NA	NA	NA	NA	NA	NA	NA	NA	NA	NA	NA	NA	NA	NA	NA	NA	NA	FALSE	FALSE
ON563414.3	83315	83315	+	CAGE	1	FALSE	FALSE	NA	NA	FALSE	NA	NA	NA	NA	NA	NA	NA	NA	FALSE	NA	NA	NA	NA	NA	NA	NA	NA	NA	NA	NA	NA	NA	NA	NA	NA	NA	FALSE	FALSE
ON563414.3	83434	83434	+	CAGE	1	FALSE	TRUE	NA	NA	FALSE	NA	NA	NA	NA	NA	NA	NA	NA	FALSE	NA	NA	NA	NA	NA	NA	NA	NA	NA	NA	NA	NA	NA	NA	NA	NA	NA	FALSE	FALSE
ON563414.3	83443	83443	+	CAGE	1	FALSE	TRUE	NA	NA	FALSE	NA	NA	NA	NA	NA	NA	NA	NA	FALSE	NA	NA	NA	NA	NA	NA	NA	NA	NA	NA	NA	NA	NA	NA	NA	NA	NA	FALSE	FALSE
ON563414.3	83644	83644	+	CAGE	1	FALSE	FALSE	NA	NA	FALSE	NA	NA	NA	NA	NA	NA	NA	NA	FALSE	NA	NA	NA	NA	NA	NA	NA	NA	NA	NA	NA	NA	NA	NA	NA	NA	NA	FALSE	FALSE
ON563414.3	83658	83658	+	CAGE	1	FALSE	FALSE	NA	NA	FALSE	NA	NA	NA	NA	NA	NA	NA	NA	FALSE	NA	NA	NA	NA	NA	NA	NA	NA	NA	NA	NA	NA	NA	NA	NA	NA	NA	FALSE	FALSE
ON563414.3	83678	83678	+	CAGE	1	FALSE	FALSE	NA	NA	FALSE	NA	NA	NA	NA	NA	NA	NA	NA	FALSE	NA	NA	NA	NA	NA	NA	NA	NA	NA	NA	NA	NA	NA	NA	NA	NA	NA	FALSE	FALSE
ON563414.3	83849	83849	+	CAGE	1	FALSE	TRUE	NA	NA	FALSE	NA	NA	NA	NA	NA	NA	NA	NA	FALSE	NA	NA	NA	NA	NA	NA	NA	NA	NA	NA	NA	NA	NA	NA	NA	NA	NA	FALSE	FALSE
ON563414.3	83903	83903	+	CAGE	1	FALSE	TRUE	83906	2	FALSE	NA	NA	NA	NA	NA	NA	NA	NA	FALSE	NA	NA	NA	NA	NA	NA	NA	NA	NA	NA	NA	NA	NA	NA	NA	NA	NA	FALSE	TRUE
ON563414.3	83905	83905	+	CAGE	1	FALSE	TRUE	83906	2	FALSE	NA	NA	NA	NA	NA	NA	NA	NA	FALSE	NA	NA	NA	NA	NA	NA	NA	NA	NA	NA	NA	NA	NA	NA	NA	NA	NA	FALSE	TRUE
ON563414.3	83906	83906	+	CAGE	1	FALSE	TRUE	83906	2	FALSE	NA	NA	NA	NA	NA	NA	NA	NA	FALSE	NA	NA	NA	NA	NA	NA	NA	NA	NA	NA	NA	NA	NA	NA	NA	NA	NA	FALSE	TRUE
ON563414.3	83907	83907	+	CAGE	1	FALSE	FALSE	NA	NA	FALSE	NA	NA	NA	NA	NA	NA	NA	NA	FALSE	NA	NA	NA	NA	NA	NA	NA	NA	NA	NA	NA	NA	NA	NA	NA	NA	NA	FALSE	FALSE
ON563414.3	83990	83990	+	CAGE	1	FALSE	FALSE	NA	NA	FALSE	NA	NA	NA	NA	NA	NA	NA	NA	FALSE	NA	NA	NA	NA	NA	NA	NA	NA	NA	NA	NA	NA	NA	NA	NA	NA	NA	FALSE	FALSE
ON563414.3	83991	83991	+	CAGE	3	TRUE	FALSE	NA	NA	FALSE	NA	NA	NA	NA	NA	NA	NA	NA	FALSE	NA	NA	NA	NA	NA	NA	NA	NA	NA	NA	NA	NA	NA	NA	NA	NA	NA	FALSE	FALSE
ON563414.3	84054	84054	+	CAGE	1	FALSE	TRUE	NA	NA	FALSE	NA	NA	NA	NA	NA	NA	NA	NA	FALSE	NA	NA	NA	NA	NA	NA	NA	NA	NA	NA	NA	NA	NA	NA	NA	NA	NA	FALSE	FALSE
ON563414.3	84152	84152	+	CAGE	1	FALSE	TRUE	NA	NA	FALSE	NA	NA	NA	NA	NA	NA	NA	NA	FALSE	NA	NA	NA	NA	NA	NA	NA	NA	NA	NA	NA	NA	NA	NA	NA	NA	NA	FALSE	FALSE
ON563414.3	84191	84191	+	CAGE	1	FALSE	FALSE	NA	NA	FALSE	NA	NA	NA	NA	NA	NA	NA	NA	FALSE	NA	NA	NA	NA	NA	NA	NA	NA	NA	NA	NA	NA	NA	NA	NA	NA	NA	FALSE	FALSE
ON563414.3	84228	84228	+	CAGE	1	FALSE	TRUE	NA	NA	FALSE	NA	NA	NA	NA	NA	NA	NA	NA	FALSE	NA	NA	NA	NA	NA	NA	NA	NA	NA	NA	NA	NA	NA	NA	NA	NA	NA	FALSE	FALSE
ON563414.3	84305	84305	+	CAGE	2	FALSE	FALSE	NA	NA	FALSE	NA	NA	NA	NA	NA	NA	NA	NA	FALSE	NA	NA	NA	NA	NA	NA	NA	NA	NA	NA	NA	NA	NA	NA	NA	NA	NA	FALSE	FALSE
ON563414.3	84400	84400	+	CAGE	1	FALSE	FALSE	NA	NA	FALSE	NA	NA	NA	NA	NA	NA	NA	NA	FALSE	NA	NA	NA	NA	NA	NA	NA	NA	NA	NA	NA	NA	NA	NA	NA	NA	NA	FALSE	FALSE
ON563414.3	84422	84422	+	CAGE	1	FALSE	FALSE	NA	NA	FALSE	NA	NA	NA	NA	NA	NA	NA	NA	FALSE	NA	NA	NA	NA	NA	NA	NA	NA	NA	NA	NA	NA	NA	NA	NA	NA	NA	FALSE	FALSE
ON563414.3	84461	84461	+	CAGE	1	FALSE	TRUE	NA	NA	FALSE	NA	NA	NA	NA	NA	NA	NA	NA	FALSE	NA	NA	NA	NA	NA	NA	NA	NA	NA	NA	NA	NA	NA	NA	NA	NA	NA	FALSE	FALSE
ON563414.3	84532	84532	+	CAGE	2	FALSE	FALSE	NA	NA	FALSE	NA	NA	NA	NA	NA	NA	NA	NA	FALSE	NA	NA	NA	NA	NA	NA	NA	NA	NA	NA	NA	NA	NA	NA	NA	NA	NA	FALSE	FALSE
ON563414.3	84654	84654	+	CAGE	1	FALSE	FALSE	NA	NA	FALSE	NA	NA	NA	NA	NA	NA	NA	NA	FALSE	NA	NA	NA	NA	NA	NA	NA	NA	NA	NA	NA	NA	NA	NA	NA	NA	NA	FALSE	FALSE
ON563414.3	84662	84662	+	CAGE	2	FALSE	FALSE	NA	NA	FALSE	NA	NA	NA	NA	NA	NA	NA	NA	FALSE	NA	NA	NA	NA	NA	NA	NA	NA	NA	NA	NA	NA	NA	NA	NA	NA	NA	FALSE	FALSE
ON563414.3	84663	84663	+	CAGE	1	FALSE	FALSE	NA	NA	FALSE	NA	NA	NA	NA	NA	NA	NA	NA	FALSE	NA	NA	NA	NA	NA	NA	NA	NA	NA	NA	NA	NA	NA	NA	NA	NA	NA	FALSE	FALSE
ON563414.3	84776	84776	+	CAGE	1	FALSE	FALSE	NA	NA	TRUE	84708	8.09827	3.46e-05	0.0476	10000	84708	84708	84708	FALSE	NA	NA	NA	NA	NA	NA	NA	NA	NA	NA	NA	NA	NA	NA	NA	NA	NA	FALSE	FALSE
ON563414.3	84917	84917	+	CAGE	1	FALSE	TRUE	84921; 84928	4	FALSE	NA	NA	NA	NA	NA	NA	NA	NA	FALSE	NA	NA	NA	NA	NA	NA	NA	NA	NA	NA	NA	NA	NA	NA	NA	NA	NA	FALSE	TRUE
ON563414.3	85105	85105	+	CAGE	1	FALSE	FALSE	NA	NA	FALSE	NA	NA	NA	NA	NA	NA	NA	NA	FALSE	NA	NA	NA	NA	NA	NA	NA	NA	NA	NA	NA	NA	NA	NA	NA	NA	NA	FALSE	FALSE
ON563414.3	85409	85409	+	CAGE	1	FALSE	TRUE	85419	2	FALSE	NA	NA	NA	NA	NA	NA	NA	NA	FALSE	NA	NA	NA	NA	NA	NA	NA	NA	NA	NA	NA	NA	NA	NA	NA	NA	NA	FALSE	TRUE
ON563414.3	85445	85445	+	CAGE	1	FALSE	TRUE	NA	NA	FALSE	NA	NA	NA	NA	NA	NA	NA	NA	FALSE	NA	NA	NA	NA	NA	NA	NA	NA	NA	NA	NA	NA	NA	NA	NA	NA	NA	FALSE	FALSE
ON563414.3	85448	85448	+	CAGE	1	FALSE	TRUE	NA	NA	FALSE	NA	NA	NA	NA	NA	NA	NA	NA	FALSE	NA	NA	NA	NA	NA	NA	NA	NA	NA	NA	NA	NA	NA	NA	NA	NA	NA	FALSE	FALSE
ON563414.3	85527	85527	+	CAGE	7	TRUE	TRUE	85527	7	TRUE	85499	2024-09-06	9.84e-05	0.153	10000	85499	85499	85499	TRUE	85499	2024-09-06	9.84e-05	0.153	10000	85499	85499	85499	NA	NA	NA	NA	NA	NA	NA	NA	NA	FALSE	TRUE
ON563414.3	85552	85552	+	CAGE	1	FALSE	FALSE	NA	NA	TRUE	85499	2024-09-06	9.84e-05	0.153	10000	85499	85499	85499	FALSE	NA	NA	NA	NA	NA	NA	NA	NA	NA	NA	NA	NA	NA	NA	NA	NA	NA	FALSE	FALSE
ON563414.3	85607	85607	+	CAGE	1	FALSE	TRUE	85611	2	FALSE	NA	NA	NA	NA	NA	NA	NA	NA	FALSE	NA	NA	NA	NA	NA	NA	NA	NA	NA	NA	NA	NA	NA	NA	NA	NA	NA	FALSE	TRUE
ON563414.3	85724	85724	+	CAGE	4	TRUE	FALSE	NA	NA	FALSE	NA	NA	NA	NA	NA	NA	NA	NA	FALSE	NA	NA	NA	NA	NA	NA	NA	NA	NA	NA	NA	NA	NA	NA	NA	NA	NA	FALSE	FALSE
ON563414.3	85791	85791	+	CAGE	1	FALSE	TRUE	85798	2	FALSE	NA	NA	NA	NA	NA	NA	NA	NA	FALSE	NA	NA	NA	NA	NA	NA	NA	NA	NA	NA	NA	NA	NA	NA	NA	NA	NA	FALSE	TRUE
ON563414.3	85981	85981	+	CAGE	1	FALSE	TRUE	NA	NA	FALSE	NA	NA	NA	NA	NA	NA	NA	NA	FALSE	NA	NA	NA	NA	NA	NA	NA	NA	NA	NA	NA	NA	NA	NA	NA	NA	NA	FALSE	FALSE
ON563414.3	86000	86000	+	CAGE	1	FALSE	TRUE	86000	3	FALSE	NA	NA	NA	NA	NA	NA	NA	NA	FALSE	NA	NA	NA	NA	NA	NA	NA	NA	NA	NA	NA	NA	NA	NA	NA	NA	NA	FALSE	TRUE
ON563414.3	86108	86108	+	CAGE	2	FALSE	FALSE	NA	NA	FALSE	NA	NA	NA	NA	NA	NA	NA	NA	FALSE	NA	NA	NA	NA	NA	NA	NA	NA	NA	NA	NA	NA	NA	NA	NA	NA	NA	FALSE	FALSE
ON563414.3	86518	86518	+	CAGE	2	FALSE	TRUE	NA	NA	FALSE	NA	NA	NA	NA	NA	NA	NA	NA	FALSE	NA	NA	NA	NA	NA	NA	NA	NA	NA	NA	NA	NA	NA	NA	NA	NA	NA	FALSE	FALSE
ON563414.3	86584	86584	+	CAGE	1	FALSE	TRUE	NA	NA	FALSE	NA	NA	NA	NA	NA	NA	NA	NA	FALSE	NA	NA	NA	NA	NA	NA	NA	NA	NA	NA	NA	NA	NA	NA	NA	NA	NA	FALSE	FALSE
ON563414.3	86585	86585	+	CAGE	1	FALSE	TRUE	NA	NA	FALSE	NA	NA	NA	NA	NA	NA	NA	NA	FALSE	NA	NA	NA	NA	NA	NA	NA	NA	NA	NA	NA	NA	NA	NA	NA	NA	NA	FALSE	FALSE
ON563414.3	86768	86768	+	CAGE	2	FALSE	FALSE	NA	NA	FALSE	NA	NA	NA	NA	NA	NA	NA	NA	FALSE	NA	NA	NA	NA	NA	NA	NA	NA	NA	NA	NA	NA	NA	NA	NA	NA	NA	FALSE	FALSE
ON563414.3	86769	86769	+	CAGE	1	FALSE	FALSE	NA	NA	FALSE	NA	NA	NA	NA	NA	NA	NA	NA	FALSE	NA	NA	NA	NA	NA	NA	NA	NA	NA	NA	NA	NA	NA	NA	NA	NA	NA	FALSE	FALSE
ON563414.3	86776	86776	+	CAGE	1	FALSE	FALSE	NA	NA	FALSE	NA	NA	NA	NA	NA	NA	NA	NA	FALSE	NA	NA	NA	NA	NA	NA	NA	NA	NA	NA	NA	NA	NA	NA	NA	NA	NA	FALSE	FALSE
ON563414.3	86839	86839	+	CAGE	1	FALSE	TRUE	86848	2	FALSE	NA	NA	NA	NA	NA	NA	NA	NA	FALSE	NA	NA	NA	NA	NA	NA	NA	NA	NA	NA	NA	NA	NA	NA	NA	NA	NA	FALSE	TRUE
ON563414.3	87068	87068	+	CAGE	1	FALSE	TRUE	87068; 87070; 87071; 87073; 87074; 87075; 87076; 87077; 87078	253	FALSE	NA	NA	NA	NA	NA	NA	NA	NA	FALSE	NA	NA	NA	NA	NA	NA	NA	NA	NA	NA	NA	NA	NA	NA	NA	NA	NA	FALSE	TRUE
ON563414.3	87348	87348	+	CAGE	1	FALSE	FALSE	NA	NA	TRUE	87332	9.50909	5.88e-05	0.249	10000	87332	87332	87332	TRUE	87332	9.50909	5.88e-05	0.249	10000	87332	87332	87332	NA	NA	NA	NA	NA	NA	NA	NA	NA	TRUE	FALSE
ON563414.3	87404	87404	+	CAGE	1	FALSE	FALSE	NA	NA	TRUE	87332; 87361	9.50909; 6.35838	5.88e-05; 9.52e-05	0.249; 0.0513	1E04; 1E04	87332	87332	87361	FALSE	NA	NA	NA	NA	NA	NA	NA	NA	NA	NA	NA	NA	NA	NA	NA	NA	NA	FALSE	FALSE
ON563414.3	87473	87473	+	CAGE	1	FALSE	FALSE	NA	NA	TRUE	87450	12.7168	2.13e-05	0.056	10000	87450	87450	87450	TRUE	87450	12.7168	2.13e-05	0.056	10000	87450	87450	87450	NA	NA	NA	NA	NA	NA	NA	NA	NA	TRUE	FALSE
ON563414.3	87554	87554	+	CAGE	1	FALSE	FALSE	NA	NA	FALSE	NA	NA	NA	NA	NA	NA	NA	NA	FALSE	NA	NA	NA	NA	NA	NA	NA	NA	NA	NA	NA	NA	NA	NA	NA	NA	NA	FALSE	FALSE
ON563414.3	87568	87568	+	CAGE	1	FALSE	FALSE	NA	NA	FALSE	NA	NA	NA	NA	NA	NA	NA	NA	FALSE	NA	NA	NA	NA	NA	NA	NA	NA	NA	NA	NA	NA	NA	NA	NA	NA	NA	FALSE	FALSE
ON563414.3	87629	87629	+	CAGE	1	FALSE	FALSE	NA	NA	FALSE	NA	NA	NA	NA	NA	NA	NA	NA	FALSE	NA	NA	NA	NA	NA	NA	NA	NA	NA	NA	NA	NA	NA	NA	NA	NA	NA	FALSE	FALSE
ON563414.3	87711	87711	+	CAGE	1	FALSE	FALSE	NA	NA	FALSE	NA	NA	NA	NA	NA	NA	NA	NA	FALSE	NA	NA	NA	NA	NA	NA	NA	NA	NA	NA	NA	NA	NA	NA	NA	NA	NA	FALSE	FALSE
ON563414.3	87791	87791	+	CAGE	1	FALSE	FALSE	NA	NA	TRUE	87760	10.4941	8.95e-05	0.0493	10000	87760	87760	87760	TRUE	87760	10.4941	8.95e-05	0.0493	10000	87760	87760	87760	NA	NA	NA	NA	NA	NA	NA	NA	NA	FALSE	FALSE
ON563414.3	87881	87881	+	CAGE	1	FALSE	FALSE	NA	NA	FALSE	NA	NA	NA	NA	NA	NA	NA	NA	FALSE	NA	NA	NA	NA	NA	NA	NA	NA	NA	NA	NA	NA	NA	NA	NA	NA	NA	FALSE	FALSE
ON563414.3	87962	87962	+	CAGE	1	FALSE	FALSE	NA	NA	FALSE	NA	NA	NA	NA	NA	NA	NA	NA	FALSE	NA	NA	NA	NA	NA	NA	NA	NA	NA	NA	NA	NA	NA	NA	NA	NA	NA	FALSE	FALSE
ON563414.3	87985	87985	+	CAGE	1	FALSE	FALSE	NA	NA	FALSE	NA	NA	NA	NA	NA	NA	NA	NA	FALSE	NA	NA	NA	NA	NA	NA	NA	NA	NA	NA	NA	NA	NA	NA	NA	NA	NA	FALSE	FALSE
ON563414.3	88265	88265	+	CAGE	1	FALSE	FALSE	NA	NA	TRUE	88220	8.36994	2.78e-05	0.0418	10000	88220	88220	88220	FALSE	NA	NA	NA	NA	NA	NA	NA	NA	NA	NA	NA	NA	NA	NA	NA	NA	NA	FALSE	FALSE
ON563414.3	88402	88402	+	CAGE	1	FALSE	FALSE	NA	NA	FALSE	NA	NA	NA	NA	NA	NA	NA	NA	FALSE	NA	NA	NA	NA	NA	NA	NA	NA	NA	NA	NA	NA	NA	NA	NA	NA	NA	FALSE	FALSE
ON563414.3	88494	88494	+	CAGE	2	FALSE	TRUE	88502	2	FALSE	NA	NA	NA	NA	NA	NA	NA	NA	FALSE	NA	NA	NA	NA	NA	NA	NA	NA	NA	NA	NA	NA	NA	NA	NA	NA	NA	FALSE	TRUE
ON563414.3	88787	88787	+	CAGE	1	FALSE	FALSE	NA	NA	TRUE	88723	10.6069	1.37e-05	0.026	10000	88723	88723	88723	FALSE	NA	NA	NA	NA	NA	NA	NA	NA	NA	NA	NA	NA	NA	NA	NA	NA	NA	FALSE	FALSE
ON563414.3	89538	89538	+	CAGE	2	FALSE	TRUE	NA	NA	TRUE	89531	7.0578	6.93e-05	0.0513	10000	89531	89531	89531	TRUE	89531	7.0578	6.93e-05	0.0513	10000	89531	89531	89531	NA	NA	NA	NA	NA	NA	NA	NA	NA	TRUE	FALSE
ON563414.3	89543	89543	+	CAGE	10	FALSE	TRUE	NA	NA	TRUE	89531	7.0578	6.93e-05	0.0513	10000	89531	89531	89531	TRUE	89531	7.0578	6.93e-05	0.0513	10000	89531	89531	89531	NA	NA	NA	NA	NA	NA	NA	NA	NA	TRUE	FALSE
ON563414.3	89546	89546	+	CAGE	10	FALSE	TRUE	89557	2	TRUE	89531; 89544; 89544; 89544; 89544	7.0578; 19.3294; 19.1939; 19.3294; 19.1939	6.93e-05; 1.76e-08; 5.49e-07; 1.76e-08; 5.49e-07	0.0513; 0.00122; 0.0242; 0.00122; 0.0242	1E04; 1E04; 1E04; 1E05; 1E05	89544; 89544	89544; 89544	89544; 89544	TRUE	89531; 89544; 89544; 89544; 89544	7.0578; 19.3294; 19.1939; 19.3294; 19.1939	6.93e-05; 1.76e-08; 5.49e-07; 1.76e-08; 5.49e-07	0.0513; 0.00122; 0.0242; 0.00122; 0.0242	1E04; 1E04; 1E04; 1E05; 1E05	89544; 89544	89544; 89544	89544; 89544	NA	NA	NA	NA	NA	NA	NA	NA	NA	TRUE	TRUE
ON563414.3	89548	89548	+	CAGE	5	FALSE	TRUE	89557	2	TRUE	89531; 89544; 89544; 89544; 89544	7.0578; 19.3294; 19.1939; 19.3294; 19.1939	6.93e-05; 1.76e-08; 5.49e-07; 1.76e-08; 5.49e-07	0.0513; 0.00122; 0.0242; 0.00122; 0.0242	1E04; 1E04; 1E04; 1E05; 1E05	89544; 89544	89544; 89544	89544; 89544	TRUE	89531; 89544; 89544; 89544; 89544	7.0578; 19.3294; 19.1939; 19.3294; 19.1939	6.93e-05; 1.76e-08; 5.49e-07; 1.76e-08; 5.49e-07	0.0513; 0.00122; 0.0242; 0.00122; 0.0242	1E04; 1E04; 1E04; 1E05; 1E05	89544; 89544	89544; 89544	89544; 89544	NA	NA	NA	NA	NA	NA	NA	NA	NA	TRUE	TRUE
ON563414.3	89550	89550	+	CAGE	3	FALSE	TRUE	89557	2	TRUE	89531; 89544; 89544; 89544; 89544	7.0578; 19.3294; 19.1939; 19.3294; 19.1939	6.93e-05; 1.76e-08; 5.49e-07; 1.76e-08; 5.49e-07	0.0513; 0.00122; 0.0242; 0.00122; 0.0242	1E04; 1E04; 1E04; 1E05; 1E05	89544; 89544	89544; 89544	89544; 89544	TRUE	89531; 89544; 89544; 89544; 89544	7.0578; 19.3294; 19.1939; 19.3294; 19.1939	6.93e-05; 1.76e-08; 5.49e-07; 1.76e-08; 5.49e-07	0.0513; 0.00122; 0.0242; 0.00122; 0.0242	1E04; 1E04; 1E04; 1E05; 1E05	89544; 89544	89544; 89544	89544; 89544	NA	NA	NA	NA	NA	NA	NA	NA	NA	TRUE	TRUE
ON563414.3	89551	89551	+	CAGE	11	FALSE	TRUE	89557; 89562	7	TRUE	89531; 89544; 89544; 89544; 89544	7.0578; 19.3294; 19.1939; 19.3294; 19.1939	6.93e-05; 1.76e-08; 5.49e-07; 1.76e-08; 5.49e-07	0.0513; 0.00122; 0.0242; 0.00122; 0.0242	1E04; 1E04; 1E04; 1E05; 1E05	89544; 89544	89544; 89544	89544; 89544	TRUE	89531; 89544; 89544; 89544; 89544	7.0578; 19.3294; 19.1939; 19.3294; 19.1939	6.93e-05; 1.76e-08; 5.49e-07; 1.76e-08; 5.49e-07	0.0513; 0.00122; 0.0242; 0.00122; 0.0242	1E04; 1E04; 1E04; 1E05; 1E05	89544; 89544	89544; 89544	89544; 89544	NA	NA	NA	NA	NA	NA	NA	NA	NA	TRUE	TRUE
ON563414.3	89552	89552	+	CAGE	3	FALSE	TRUE	89557; 89562; 89563	13	TRUE	89531; 89544; 89544; 89544; 89544	7.0578; 19.3294; 19.1939; 19.3294; 19.1939	6.93e-05; 1.76e-08; 5.49e-07; 1.76e-08; 5.49e-07	0.0513; 0.00122; 0.0242; 0.00122; 0.0242	1E04; 1E04; 1E04; 1E05; 1E05	89544; 89544	89544; 89544	89544; 89544	TRUE	89531; 89544; 89544; 89544; 89544	7.0578; 19.3294; 19.1939; 19.3294; 19.1939	6.93e-05; 1.76e-08; 5.49e-07; 1.76e-08; 5.49e-07	0.0513; 0.00122; 0.0242; 0.00122; 0.0242	1E04; 1E04; 1E04; 1E05; 1E05	89544; 89544	89544; 89544	89544; 89544	NA	NA	NA	NA	NA	NA	NA	NA	NA	TRUE	TRUE
ON563414.3	89553	89553	+	CAGE	24	FALSE	TRUE	89557; 89562; 89563; 89564	21	TRUE	89531; 89544; 89544; 89544; 89544	7.0578; 19.3294; 19.1939; 19.3294; 19.1939	6.93e-05; 1.76e-08; 5.49e-07; 1.76e-08; 5.49e-07	0.0513; 0.00122; 0.0242; 0.00122; 0.0242	1E04; 1E04; 1E04; 1E05; 1E05	89544; 89544	89544; 89544	89544; 89544	TRUE	89531; 89544; 89544; 89544; 89544	7.0578; 19.3294; 19.1939; 19.3294; 19.1939	6.93e-05; 1.76e-08; 5.49e-07; 1.76e-08; 5.49e-07	0.0513; 0.00122; 0.0242; 0.00122; 0.0242	1E04; 1E04; 1E04; 1E05; 1E05	89544; 89544	89544; 89544	89544; 89544	NA	NA	NA	NA	NA	NA	NA	NA	NA	TRUE	TRUE
ON563414.3	89554	89554	+	CAGE	1	FALSE	TRUE	89557; 89562; 89563; 89564	21	TRUE	89531; 89544; 89544; 89544; 89544	7.0578; 19.3294; 19.1939; 19.3294; 19.1939	6.93e-05; 1.76e-08; 5.49e-07; 1.76e-08; 5.49e-07	0.0513; 0.00122; 0.0242; 0.00122; 0.0242	1E04; 1E04; 1E04; 1E05; 1E05	89544; 89544	89544; 89544	89544; 89544	TRUE	89531; 89544; 89544; 89544; 89544	7.0578; 19.3294; 19.1939; 19.3294; 19.1939	6.93e-05; 1.76e-08; 5.49e-07; 1.76e-08; 5.49e-07	0.0513; 0.00122; 0.0242; 0.00122; 0.0242	1E04; 1E04; 1E04; 1E05; 1E05	89544; 89544	89544; 89544	89544; 89544	NA	NA	NA	NA	NA	NA	NA	NA	NA	TRUE	TRUE
ON563414.3	89556	89556	+	CAGE	146	FALSE	TRUE	89557; 89562; 89563; 89564; 89566	25	TRUE	89531; 89544; 89544; 89544; 89544	7.0578; 19.3294; 19.1939; 19.3294; 19.1939	6.93e-05; 1.76e-08; 5.49e-07; 1.76e-08; 5.49e-07	0.0513; 0.00122; 0.0242; 0.00122; 0.0242	1E04; 1E04; 1E04; 1E05; 1E05	89544; 89544	89544; 89544	89544; 89544	TRUE	89531; 89544; 89544; 89544; 89544	7.0578; 19.3294; 19.1939; 19.3294; 19.1939	6.93e-05; 1.76e-08; 5.49e-07; 1.76e-08; 5.49e-07	0.0513; 0.00122; 0.0242; 0.00122; 0.0242	1E04; 1E04; 1E04; 1E05; 1E05	89544; 89544	89544; 89544	89544; 89544	NA	NA	NA	NA	NA	NA	NA	NA	NA	TRUE	TRUE
ON563414.3	89557	89557	+	CAGE	70	FALSE	TRUE	89557; 89562; 89563; 89564; 89566; 89568	31	TRUE	89531; 89544; 89544; 89544; 89544	7.0578; 19.3294; 19.1939; 19.3294; 19.1939	6.93e-05; 1.76e-08; 5.49e-07; 1.76e-08; 5.49e-07	0.0513; 0.00122; 0.0242; 0.00122; 0.0242	1E04; 1E04; 1E04; 1E05; 1E05	89544; 89544	89544; 89544	89544; 89544	TRUE	89531; 89544; 89544; 89544; 89544	7.0578; 19.3294; 19.1939; 19.3294; 19.1939	6.93e-05; 1.76e-08; 5.49e-07; 1.76e-08; 5.49e-07	0.0513; 0.00122; 0.0242; 0.00122; 0.0242	1E04; 1E04; 1E04; 1E05; 1E05	89544; 89544	89544; 89544	89544; 89544	NA	NA	NA	NA	NA	NA	NA	NA	NA	TRUE	TRUE
ON563414.3	89562	89562	+	CAGE	399	FALSE	TRUE	89562; 89563; 89564; 89566; 89568; 89569; 89570; 89571; 89572; 89573	70	TRUE	89531; 89544; 89544; 89544; 89544	7.0578; 19.3294; 19.1939; 19.3294; 19.1939	6.93e-05; 1.76e-08; 5.49e-07; 1.76e-08; 5.49e-07	0.0513; 0.00122; 0.0242; 0.00122; 0.0242	1E04; 1E04; 1E04; 1E05; 1E05	89544; 89544	89544; 89544	89544; 89544	TRUE	89531; 89544; 89544; 89544; 89544	7.0578; 19.3294; 19.1939; 19.3294; 19.1939	6.93e-05; 1.76e-08; 5.49e-07; 1.76e-08; 5.49e-07	0.0513; 0.00122; 0.0242; 0.00122; 0.0242	1E04; 1E04; 1E04; 1E05; 1E05	89544; 89544	89544; 89544	89544; 89544	NA	NA	NA	NA	NA	NA	NA	NA	NA	TRUE	TRUE
ON563414.3	89565	89565	+	CAGE	1	FALSE	TRUE	89566; 89568; 89569; 89570; 89571; 89572; 89573; 89575; 89576	81	TRUE	89531; 89544; 89544; 89544; 89544	7.0578; 19.3294; 19.1939; 19.3294; 19.1939	6.93e-05; 1.76e-08; 5.49e-07; 1.76e-08; 5.49e-07	0.0513; 0.00122; 0.0242; 0.00122; 0.0242	1E04; 1E04; 1E04; 1E05; 1E05	89544; 89544	89544; 89544	89544; 89544	TRUE	89531; 89544; 89544; 89544; 89544	7.0578; 19.3294; 19.1939; 19.3294; 19.1939	6.93e-05; 1.76e-08; 5.49e-07; 1.76e-08; 5.49e-07	0.0513; 0.00122; 0.0242; 0.00122; 0.0242	1E04; 1E04; 1E04; 1E05; 1E05	89544; 89544	89544; 89544	89544; 89544	NA	NA	NA	NA	NA	NA	NA	NA	NA	TRUE	TRUE
ON563414.3	89571	89571	+	CAGE	5	FALSE	TRUE	89571; 89572; 89573; 89575; 89576; 89579; 89581; 89582	74	TRUE	89531; 89544; 89544; 89544; 89544	7.0578; 19.3294; 19.1939; 19.3294; 19.1939	6.93e-05; 1.76e-08; 5.49e-07; 1.76e-08; 5.49e-07	0.0513; 0.00122; 0.0242; 0.00122; 0.0242	1E04; 1E04; 1E04; 1E05; 1E05	89544; 89544	89544; 89544	89544; 89544	TRUE	89531; 89544; 89544; 89544; 89544	7.0578; 19.3294; 19.1939; 19.3294; 19.1939	6.93e-05; 1.76e-08; 5.49e-07; 1.76e-08; 5.49e-07	0.0513; 0.00122; 0.0242; 0.00122; 0.0242	1E04; 1E04; 1E04; 1E05; 1E05	89544; 89544	89544; 89544	89544; 89544	NA	NA	NA	NA	NA	NA	NA	NA	NA	FALSE	TRUE
ON563414.3	89572	89572	+	CAGE	11470	TRUE	TRUE	89572; 89573; 89575; 89576; 89579; 89581; 89582; 89583	184	TRUE	89531; 89544; 89544; 89544; 89544	7.0578; 19.3294; 19.1939; 19.3294; 19.1939	6.93e-05; 1.76e-08; 5.49e-07; 1.76e-08; 5.49e-07	0.0513; 0.00122; 0.0242; 0.00122; 0.0242	1E04; 1E04; 1E04; 1E05; 1E05	89544; 89544	89544; 89544	89544; 89544	TRUE	89544; 89544; 89544; 89544	19.3294; 19.1939; 19.3294; 19.1939	1.76e-08; 5.49e-07; 1.76e-08; 5.49e-07	0.00122; 0.0242; 0.00122; 0.0242	1E04; 1E04; 1E05; 1E05	89544; 89544	89544; 89544	89544; 89544	NA	NA	NA	NA	NA	NA	NA	NA	NA	FALSE	TRUE
ON563414.3	89573	89573	+	CAGE	20	FALSE	TRUE	89573; 89575; 89576; 89579; 89581; 89582; 89583; 89584	1167	TRUE	89531; 89544; 89544; 89544; 89544	7.0578; 19.3294; 19.1939; 19.3294; 19.1939	6.93e-05; 1.76e-08; 5.49e-07; 1.76e-08; 5.49e-07	0.0513; 0.00122; 0.0242; 0.00122; 0.0242	1E04; 1E04; 1E04; 1E05; 1E05	89544; 89544	89544; 89544	89544; 89544	TRUE	89544; 89544; 89544; 89544	19.3294; 19.1939; 19.3294; 19.1939	1.76e-08; 5.49e-07; 1.76e-08; 5.49e-07	0.00122; 0.0242; 0.00122; 0.0242	1E04; 1E04; 1E05; 1E05	89544; 89544	89544; 89544	89544; 89544	NA	NA	NA	NA	NA	NA	NA	NA	NA	FALSE	TRUE
ON563414.3	89574	89574	+	CAGE	29	FALSE	TRUE	89575; 89576; 89579; 89581; 89582; 89583; 89584; 89585	1230	TRUE	89531; 89544; 89544; 89544; 89544	7.0578; 19.3294; 19.1939; 19.3294; 19.1939	6.93e-05; 1.76e-08; 5.49e-07; 1.76e-08; 5.49e-07	0.0513; 0.00122; 0.0242; 0.00122; 0.0242	1E04; 1E04; 1E04; 1E05; 1E05	89544; 89544	89544; 89544	89544; 89544	TRUE	89544; 89544; 89544; 89544	19.3294; 19.1939; 19.3294; 19.1939	1.76e-08; 5.49e-07; 1.76e-08; 5.49e-07	0.00122; 0.0242; 0.00122; 0.0242	1E04; 1E04; 1E05; 1E05	89544; 89544	89544; 89544	89544; 89544	NA	NA	NA	NA	NA	NA	NA	NA	NA	FALSE	TRUE
ON563414.3	89575	89575	+	CAGE	18	FALSE	TRUE	89575; 89576; 89579; 89581; 89582; 89583; 89584; 89585; 89586	1255	TRUE	89531; 89544; 89544; 89544; 89544	7.0578; 19.3294; 19.1939; 19.3294; 19.1939	6.93e-05; 1.76e-08; 5.49e-07; 1.76e-08; 5.49e-07	0.0513; 0.00122; 0.0242; 0.00122; 0.0242	1E04; 1E04; 1E04; 1E05; 1E05	89544; 89544	89544; 89544	89544; 89544	TRUE	89544; 89544; 89544; 89544	19.3294; 19.1939; 19.3294; 19.1939	1.76e-08; 5.49e-07; 1.76e-08; 5.49e-07	0.00122; 0.0242; 0.00122; 0.0242	1E04; 1E04; 1E05; 1E05	89544; 89544	89544; 89544	89544; 89544	NA	NA	NA	NA	NA	NA	NA	NA	NA	FALSE	TRUE
ON563414.3	89576	89576	+	CAGE	2	FALSE	TRUE	89576; 89579; 89581; 89582; 89583; 89584; 89585; 89586; 89587	1273	TRUE	89531; 89544; 89544; 89544; 89544	7.0578; 19.3294; 19.1939; 19.3294; 19.1939	6.93e-05; 1.76e-08; 5.49e-07; 1.76e-08; 5.49e-07	0.0513; 0.00122; 0.0242; 0.00122; 0.0242	1E04; 1E04; 1E04; 1E05; 1E05	89544; 89544	89544; 89544	89544; 89544	TRUE	89544; 89544; 89544; 89544	19.3294; 19.1939; 19.3294; 19.1939	1.76e-08; 5.49e-07; 1.76e-08; 5.49e-07	0.00122; 0.0242; 0.00122; 0.0242	1E04; 1E04; 1E05; 1E05	89544; 89544	89544; 89544	89544; 89544	NA	NA	NA	NA	NA	NA	NA	NA	NA	FALSE	TRUE
ON563414.3	89577	89577	+	CAGE	1	FALSE	TRUE	89579; 89581; 89582; 89583; 89584; 89585; 89586; 89587; 89588	1275	TRUE	89531; 89544; 89544; 89544; 89544	7.0578; 19.3294; 19.1939; 19.3294; 19.1939	6.93e-05; 1.76e-08; 5.49e-07; 1.76e-08; 5.49e-07	0.0513; 0.00122; 0.0242; 0.00122; 0.0242	1E04; 1E04; 1E04; 1E05; 1E05	89544; 89544	89544; 89544	89544; 89544	TRUE	89544; 89544; 89544; 89544	19.3294; 19.1939; 19.3294; 19.1939	1.76e-08; 5.49e-07; 1.76e-08; 5.49e-07	0.00122; 0.0242; 0.00122; 0.0242	1E04; 1E04; 1E05; 1E05	89544; 89544	89544; 89544	89544; 89544	NA	NA	NA	NA	NA	NA	NA	NA	NA	FALSE	TRUE
ON563414.3	89579	89579	+	CAGE	3	FALSE	TRUE	89579; 89581; 89582; 89583; 89584; 89585; 89586; 89587; 89588; 89589; 89590	1353	TRUE	89531; 89544; 89544; 89544; 89544	7.0578; 19.3294; 19.1939; 19.3294; 19.1939	6.93e-05; 1.76e-08; 5.49e-07; 1.76e-08; 5.49e-07	0.0513; 0.00122; 0.0242; 0.00122; 0.0242	1E04; 1E04; 1E04; 1E05; 1E05	89544; 89544	89544; 89544	89544; 89544	TRUE	89544; 89544; 89544; 89544	19.3294; 19.1939; 19.3294; 19.1939	1.76e-08; 5.49e-07; 1.76e-08; 5.49e-07	0.00122; 0.0242; 0.00122; 0.0242	1E04; 1E04; 1E05; 1E05	89544; 89544	89544; 89544	89544; 89544	NA	NA	NA	NA	NA	NA	NA	NA	NA	FALSE	TRUE
ON563414.3	89580	89580	+	CAGE	1	FALSE	TRUE	89581; 89582; 89583; 89584; 89585; 89586; 89587; 89588; 89589; 89590; 89591	1367	TRUE	89531; 89544; 89544; 89544; 89544	7.0578; 19.3294; 19.1939; 19.3294; 19.1939	6.93e-05; 1.76e-08; 5.49e-07; 1.76e-08; 5.49e-07	0.0513; 0.00122; 0.0242; 0.00122; 0.0242	1E04; 1E04; 1E04; 1E05; 1E05	89544; 89544	89544; 89544	89544; 89544	TRUE	89544; 89544; 89544; 89544	19.3294; 19.1939; 19.3294; 19.1939	1.76e-08; 5.49e-07; 1.76e-08; 5.49e-07	0.00122; 0.0242; 0.00122; 0.0242	1E04; 1E04; 1E05; 1E05	89544; 89544	89544; 89544	89544; 89544	NA	NA	NA	NA	NA	NA	NA	NA	NA	FALSE	TRUE
ON563414.3	89581	89581	+	CAGE	3	FALSE	TRUE	89581; 89582; 89583; 89584; 89585; 89586; 89587; 89588; 89589; 89590; 89591; 89592	1377	TRUE	89531; 89544; 89544; 89544; 89544	7.0578; 19.3294; 19.1939; 19.3294; 19.1939	6.93e-05; 1.76e-08; 5.49e-07; 1.76e-08; 5.49e-07	0.0513; 0.00122; 0.0242; 0.00122; 0.0242	1E04; 1E04; 1E04; 1E05; 1E05	89544; 89544	89544; 89544	89544; 89544	TRUE	89544; 89544; 89544; 89544	19.3294; 19.1939; 19.3294; 19.1939	1.76e-08; 5.49e-07; 1.76e-08; 5.49e-07	0.00122; 0.0242; 0.00122; 0.0242	1E04; 1E04; 1E05; 1E05	89544; 89544	89544; 89544	89544; 89544	NA	NA	NA	NA	NA	NA	NA	NA	NA	FALSE	TRUE
ON563414.3	89582	89582	+	CAGE	1	FALSE	TRUE	89582; 89583; 89584; 89585; 89586; 89587; 89588; 89589; 89590; 89591; 89592; 89593	1364	TRUE	89531; 89544; 89544; 89544; 89544	7.0578; 19.3294; 19.1939; 19.3294; 19.1939	6.93e-05; 1.76e-08; 5.49e-07; 1.76e-08; 5.49e-07	0.0513; 0.00122; 0.0242; 0.00122; 0.0242	1E04; 1E04; 1E04; 1E05; 1E05	89544; 89544	89544; 89544	89544; 89544	TRUE	89544; 89544; 89544; 89544	19.3294; 19.1939; 19.3294; 19.1939	1.76e-08; 5.49e-07; 1.76e-08; 5.49e-07	0.00122; 0.0242; 0.00122; 0.0242	1E04; 1E04; 1E05; 1E05	89544; 89544	89544; 89544	89544; 89544	NA	NA	NA	NA	NA	NA	NA	NA	NA	FALSE	TRUE
ON563414.3	89583	89583	+	CAGE	1	FALSE	TRUE	89583; 89584; 89585; 89586; 89587; 89588; 89589; 89590; 89591; 89592; 89593; 89594	1379	TRUE	89531; 89544; 89544; 89544; 89544	7.0578; 19.3294; 19.1939; 19.3294; 19.1939	6.93e-05; 1.76e-08; 5.49e-07; 1.76e-08; 5.49e-07	0.0513; 0.00122; 0.0242; 0.00122; 0.0242	1E04; 1E04; 1E04; 1E05; 1E05	89544; 89544	89544; 89544	89544; 89544	TRUE	89544; 89544; 89544; 89544	19.3294; 19.1939; 19.3294; 19.1939	1.76e-08; 5.49e-07; 1.76e-08; 5.49e-07	0.00122; 0.0242; 0.00122; 0.0242	1E04; 1E04; 1E05; 1E05	89544; 89544	89544; 89544	89544; 89544	NA	NA	NA	NA	NA	NA	NA	NA	NA	FALSE	TRUE
ON563414.3	89585	89585	+	CAGE	1	FALSE	TRUE	89585; 89586; 89587; 89588; 89589; 89590; 89591; 89592; 89593; 89594	273	TRUE	89531; 89544; 89544; 89544; 89544	7.0578; 19.3294; 19.1939; 19.3294; 19.1939	6.93e-05; 1.76e-08; 5.49e-07; 1.76e-08; 5.49e-07	0.0513; 0.00122; 0.0242; 0.00122; 0.0242	1E04; 1E04; 1E04; 1E05; 1E05	89544; 89544	89544; 89544	89544; 89544	FALSE	NA	NA	NA	NA	NA	NA	NA	NA	NA	NA	NA	NA	NA	NA	NA	NA	NA	FALSE	TRUE
ON563414.3	89586	89586	+	CAGE	1	FALSE	TRUE	89586; 89587; 89588; 89589; 89590; 89591; 89592; 89593; 89594; 89597	205	TRUE	89531; 89544; 89544; 89544; 89544	7.0578; 19.3294; 19.1939; 19.3294; 19.1939	6.93e-05; 1.76e-08; 5.49e-07; 1.76e-08; 5.49e-07	0.0513; 0.00122; 0.0242; 0.00122; 0.0242	1E04; 1E04; 1E04; 1E05; 1E05	89544; 89544	89544; 89544	89544; 89544	FALSE	NA	NA	NA	NA	NA	NA	NA	NA	NA	NA	NA	NA	NA	NA	NA	NA	NA	FALSE	TRUE
ON563414.3	89587	89587	+	CAGE	1	FALSE	TRUE	89587; 89588; 89589; 89590; 89591; 89592; 89593; 89594; 89597; 89598	198	TRUE	89531; 89544; 89544; 89544; 89544	7.0578; 19.3294; 19.1939; 19.3294; 19.1939	6.93e-05; 1.76e-08; 5.49e-07; 1.76e-08; 5.49e-07	0.0513; 0.00122; 0.0242; 0.00122; 0.0242	1E04; 1E04; 1E04; 1E05; 1E05	89544; 89544	89544; 89544	89544; 89544	FALSE	NA	NA	NA	NA	NA	NA	NA	NA	NA	NA	NA	NA	NA	NA	NA	NA	NA	FALSE	TRUE
ON563414.3	89588	89588	+	CAGE	6	FALSE	TRUE	89588; 89589; 89590; 89591; 89592; 89593; 89594; 89597; 89598	159	TRUE	89531; 89544; 89544; 89544; 89544	7.0578; 19.3294; 19.1939; 19.3294; 19.1939	6.93e-05; 1.76e-08; 5.49e-07; 1.76e-08; 5.49e-07	0.0513; 0.00122; 0.0242; 0.00122; 0.0242	1E04; 1E04; 1E04; 1E05; 1E05	89544; 89544	89544; 89544	89544; 89544	FALSE	NA	NA	NA	NA	NA	NA	NA	NA	NA	NA	NA	NA	NA	NA	NA	NA	NA	FALSE	TRUE
ON563414.3	89592	89592	+	CAGE	1	FALSE	TRUE	89592; 89593; 89594; 89597; 89598; 89601	57	TRUE	89531; 89544; 89544; 89544; 89544	7.0578; 19.3294; 19.1939; 19.3294; 19.1939	6.93e-05; 1.76e-08; 5.49e-07; 1.76e-08; 5.49e-07	0.0513; 0.00122; 0.0242; 0.00122; 0.0242	1E04; 1E04; 1E04; 1E05; 1E05	89544; 89544	89544; 89544	89544; 89544	FALSE	NA	NA	NA	NA	NA	NA	NA	NA	NA	NA	NA	NA	NA	NA	NA	NA	NA	FALSE	TRUE
ON563414.3	89593	89593	+	CAGE	2	FALSE	TRUE	89593; 89594; 89597; 89598; 89601	47	TRUE	89531; 89544; 89544; 89544; 89544	7.0578; 19.3294; 19.1939; 19.3294; 19.1939	6.93e-05; 1.76e-08; 5.49e-07; 1.76e-08; 5.49e-07	0.0513; 0.00122; 0.0242; 0.00122; 0.0242	1E04; 1E04; 1E04; 1E05; 1E05	89544; 89544	89544; 89544	89544; 89544	FALSE	NA	NA	NA	NA	NA	NA	NA	NA	NA	NA	NA	NA	NA	NA	NA	NA	NA	FALSE	TRUE
ON563414.3	89594	89594	+	CAGE	3	FALSE	TRUE	89594; 89597; 89598; 89601	44	TRUE	89531; 89544; 89544; 89544; 89544	7.0578; 19.3294; 19.1939; 19.3294; 19.1939	6.93e-05; 1.76e-08; 5.49e-07; 1.76e-08; 5.49e-07	0.0513; 0.00122; 0.0242; 0.00122; 0.0242	1E04; 1E04; 1E04; 1E05; 1E05	89544; 89544	89544; 89544	89544; 89544	FALSE	NA	NA	NA	NA	NA	NA	NA	NA	NA	NA	NA	NA	NA	NA	NA	NA	NA	FALSE	TRUE
ON563414.3	89596	89596	+	CAGE	2	FALSE	TRUE	89597; 89598; 89601	26	TRUE	89531; 89544; 89544; 89544; 89544	7.0578; 19.3294; 19.1939; 19.3294; 19.1939	6.93e-05; 1.76e-08; 5.49e-07; 1.76e-08; 5.49e-07	0.0513; 0.00122; 0.0242; 0.00122; 0.0242	1E04; 1E04; 1E04; 1E05; 1E05	89544; 89544	89544; 89544	89544; 89544	FALSE	NA	NA	NA	NA	NA	NA	NA	NA	NA	NA	NA	NA	NA	NA	NA	NA	NA	FALSE	TRUE
ON563414.3	89597	89597	+	CAGE	1	FALSE	TRUE	89597; 89598; 89601	26	TRUE	89531; 89544; 89544; 89544; 89544	7.0578; 19.3294; 19.1939; 19.3294; 19.1939	6.93e-05; 1.76e-08; 5.49e-07; 1.76e-08; 5.49e-07	0.0513; 0.00122; 0.0242; 0.00122; 0.0242	1E04; 1E04; 1E04; 1E05; 1E05	89544; 89544	89544; 89544	89544; 89544	FALSE	NA	NA	NA	NA	NA	NA	NA	NA	NA	NA	NA	NA	NA	NA	NA	NA	NA	FALSE	TRUE
ON563414.3	89598	89598	+	CAGE	4	FALSE	TRUE	89598; 89601	24	TRUE	89531; 89544; 89544; 89544; 89544	7.0578; 19.3294; 19.1939; 19.3294; 19.1939	6.93e-05; 1.76e-08; 5.49e-07; 1.76e-08; 5.49e-07	0.0513; 0.00122; 0.0242; 0.00122; 0.0242	1E04; 1E04; 1E04; 1E05; 1E05	89544; 89544	89544; 89544	89544; 89544	FALSE	NA	NA	NA	NA	NA	NA	NA	NA	NA	NA	NA	NA	NA	NA	NA	NA	NA	FALSE	TRUE
ON563414.3	89607	89607	+	CAGE	313	FALSE	TRUE	89611; 89613; 89615; 89616; 89617	16	TRUE	89531; 89544; 89544; 89544; 89544	7.0578; 19.3294; 19.1939; 19.3294; 19.1939	6.93e-05; 1.76e-08; 5.49e-07; 1.76e-08; 5.49e-07	0.0513; 0.00122; 0.0242; 0.00122; 0.0242	1E04; 1E04; 1E04; 1E05; 1E05	89544; 89544	89544; 89544	89544; 89544	FALSE	NA	NA	NA	NA	NA	NA	NA	NA	NA	NA	NA	NA	NA	NA	NA	NA	NA	FALSE	TRUE
ON563414.3	89609	89609	+	CAGE	5	FALSE	TRUE	89611; 89613; 89615; 89616; 89617; 89619; 89620	37	TRUE	89531; 89544; 89544; 89544; 89544	7.0578; 19.3294; 19.1939; 19.3294; 19.1939	6.93e-05; 1.76e-08; 5.49e-07; 1.76e-08; 5.49e-07	0.0513; 0.00122; 0.0242; 0.00122; 0.0242	1E04; 1E04; 1E04; 1E05; 1E05	89544; 89544	89544; 89544	89544; 89544	FALSE	NA	NA	NA	NA	NA	NA	NA	NA	NA	NA	NA	NA	NA	NA	NA	NA	NA	FALSE	TRUE
ON563414.3	89613	89613	+	CAGE	1	FALSE	TRUE	89613; 89615; 89616; 89617; 89619; 89620; 89621; 89622; 89623; 89624	48	TRUE	89531; 89544; 89544; 89544; 89544	7.0578; 19.3294; 19.1939; 19.3294; 19.1939	6.93e-05; 1.76e-08; 5.49e-07; 1.76e-08; 5.49e-07	0.0513; 0.00122; 0.0242; 0.00122; 0.0242	1E04; 1E04; 1E04; 1E05; 1E05	89544; 89544	89544; 89544	89544; 89544	FALSE	NA	NA	NA	NA	NA	NA	NA	NA	NA	NA	NA	NA	NA	NA	NA	NA	NA	FALSE	TRUE
ON563414.3	89615	89615	+	CAGE	1	FALSE	TRUE	89615; 89616; 89617; 89619; 89620; 89621; 89622; 89623; 89624	46	TRUE	89531; 89544; 89544; 89544; 89544	7.0578; 19.3294; 19.1939; 19.3294; 19.1939	6.93e-05; 1.76e-08; 5.49e-07; 1.76e-08; 5.49e-07	0.0513; 0.00122; 0.0242; 0.00122; 0.0242	1E04; 1E04; 1E04; 1E05; 1E05	89544; 89544	89544; 89544	89544; 89544	FALSE	NA	NA	NA	NA	NA	NA	NA	NA	NA	NA	NA	NA	NA	NA	NA	NA	NA	FALSE	TRUE
ON563414.3	89623	89623	+	CAGE	1	FALSE	TRUE	89623; 89624; 89629; 89630; 89631; 89632; 89634	53	TRUE	89531; 89544; 89544; 89544; 89544	7.0578; 19.3294; 19.1939; 19.3294; 19.1939	6.93e-05; 1.76e-08; 5.49e-07; 1.76e-08; 5.49e-07	0.0513; 0.00122; 0.0242; 0.00122; 0.0242	1E04; 1E04; 1E04; 1E05; 1E05	89544; 89544	89544; 89544	89544; 89544	FALSE	NA	NA	NA	NA	NA	NA	NA	NA	NA	NA	NA	NA	NA	NA	NA	NA	NA	FALSE	TRUE
ON563414.3	89631	89631	+	CAGE	1	FALSE	TRUE	89631; 89632; 89634; 89636; 89638; 89639	45	TRUE	89531; 89544; 89544; 89544; 89544	7.0578; 19.3294; 19.1939; 19.3294; 19.1939	6.93e-05; 1.76e-08; 5.49e-07; 1.76e-08; 5.49e-07	0.0513; 0.00122; 0.0242; 0.00122; 0.0242	1E04; 1E04; 1E04; 1E05; 1E05	89544; 89544	89544; 89544	89544; 89544	FALSE	NA	NA	NA	NA	NA	NA	NA	NA	NA	NA	NA	NA	NA	NA	NA	NA	NA	FALSE	TRUE
ON563414.3	89632	89632	+	CAGE	4	FALSE	TRUE	89632; 89634; 89636; 89638; 89639	37	TRUE	89544; 89544; 89544; 89544	19.3294; 19.1939; 19.3294; 19.1939	1.76e-08; 5.49e-07; 1.76e-08; 5.49e-07	0.00122; 0.0242; 0.00122; 0.0242	1E04; 1E04; 1E05; 1E05	89544; 89544	89544; 89544	89544; 89544	FALSE	NA	NA	NA	NA	NA	NA	NA	NA	NA	NA	NA	NA	NA	NA	NA	NA	NA	FALSE	TRUE
ON563414.3	89649	89649	+	CAGE	2	FALSE	TRUE	89650; 89656; 89660	6	FALSE	NA	NA	NA	NA	NA	NA	NA	NA	FALSE	NA	NA	NA	NA	NA	NA	NA	NA	NA	NA	NA	NA	NA	NA	NA	NA	NA	FALSE	TRUE
ON563414.3	89651	89651	+	CAGE	2	FALSE	TRUE	89656; 89660	4	FALSE	NA	NA	NA	NA	NA	NA	NA	NA	FALSE	NA	NA	NA	NA	NA	NA	NA	NA	NA	NA	NA	NA	NA	NA	NA	NA	NA	FALSE	TRUE
ON563414.3	89655	89655	+	CAGE	4	FALSE	TRUE	89656; 89660	4	FALSE	NA	NA	NA	NA	NA	NA	NA	NA	FALSE	NA	NA	NA	NA	NA	NA	NA	NA	NA	NA	NA	NA	NA	NA	NA	NA	NA	FALSE	TRUE
ON563414.3	89656	89656	+	CAGE	9	FALSE	TRUE	89656; 89660	4	FALSE	NA	NA	NA	NA	NA	NA	NA	NA	FALSE	NA	NA	NA	NA	NA	NA	NA	NA	NA	NA	NA	NA	NA	NA	NA	NA	NA	FALSE	TRUE
ON563414.3	89657	89657	+	CAGE	2	FALSE	TRUE	89660	2	FALSE	NA	NA	NA	NA	NA	NA	NA	NA	FALSE	NA	NA	NA	NA	NA	NA	NA	NA	NA	NA	NA	NA	NA	NA	NA	NA	NA	FALSE	TRUE
ON563414.3	89674	89674	+	CAGE	2	FALSE	TRUE	89675; 89682	4	FALSE	NA	NA	NA	NA	NA	NA	NA	NA	FALSE	NA	NA	NA	NA	NA	NA	NA	NA	NA	NA	NA	NA	NA	NA	NA	NA	NA	FALSE	TRUE
ON563414.3	89675	89675	+	CAGE	4	FALSE	TRUE	89675; 89682	4	FALSE	NA	NA	NA	NA	NA	NA	NA	NA	FALSE	NA	NA	NA	NA	NA	NA	NA	NA	NA	NA	NA	NA	NA	NA	NA	NA	NA	FALSE	TRUE
ON563414.3	89683	89683	+	CAGE	1	FALSE	TRUE	89690; 89691; 89693; 89694	12	FALSE	NA	NA	NA	NA	NA	NA	NA	NA	FALSE	NA	NA	NA	NA	NA	NA	NA	NA	NA	NA	NA	NA	NA	NA	NA	NA	NA	FALSE	TRUE
ON563414.3	89685	89685	+	CAGE	1	FALSE	TRUE	89690; 89691; 89693; 89694	12	FALSE	NA	NA	NA	NA	NA	NA	NA	NA	FALSE	NA	NA	NA	NA	NA	NA	NA	NA	NA	NA	NA	NA	NA	NA	NA	NA	NA	FALSE	TRUE
ON563414.3	89697	89697	+	CAGE	2	FALSE	TRUE	89702; 89703; 89704; 89705	30	FALSE	NA	NA	NA	NA	NA	NA	NA	NA	FALSE	NA	NA	NA	NA	NA	NA	NA	NA	NA	NA	NA	NA	NA	NA	NA	NA	NA	FALSE	TRUE
ON563414.3	89699	89699	+	CAGE	1	FALSE	TRUE	89702; 89703; 89704; 89705; 89709	32	FALSE	NA	NA	NA	NA	NA	NA	NA	NA	FALSE	NA	NA	NA	NA	NA	NA	NA	NA	NA	NA	NA	NA	NA	NA	NA	NA	NA	FALSE	TRUE
ON563414.3	89700	89700	+	CAGE	3	FALSE	TRUE	89702; 89703; 89704; 89705; 89709	32	FALSE	NA	NA	NA	NA	NA	NA	NA	NA	FALSE	NA	NA	NA	NA	NA	NA	NA	NA	NA	NA	NA	NA	NA	NA	NA	NA	NA	FALSE	TRUE
ON563414.3	89712	89712	+	CAGE	3	FALSE	TRUE	89720; 89721	5	FALSE	NA	NA	NA	NA	NA	NA	NA	NA	FALSE	NA	NA	NA	NA	NA	NA	NA	NA	NA	NA	NA	NA	NA	NA	NA	NA	NA	FALSE	TRUE
ON563414.3	89719	89719	+	CAGE	1	FALSE	TRUE	89720; 89721	5	FALSE	NA	NA	NA	NA	NA	NA	NA	NA	FALSE	NA	NA	NA	NA	NA	NA	NA	NA	NA	NA	NA	NA	NA	NA	NA	NA	NA	FALSE	TRUE
ON563414.3	89720	89720	+	CAGE	1	FALSE	TRUE	89720; 89721	5	FALSE	NA	NA	NA	NA	NA	NA	NA	NA	FALSE	NA	NA	NA	NA	NA	NA	NA	NA	NA	NA	NA	NA	NA	NA	NA	NA	NA	FALSE	TRUE
ON563414.3	89722	89722	+	CAGE	1	FALSE	TRUE	NA	NA	FALSE	NA	NA	NA	NA	NA	NA	NA	NA	FALSE	NA	NA	NA	NA	NA	NA	NA	NA	NA	NA	NA	NA	NA	NA	NA	NA	NA	FALSE	FALSE
ON563414.3	89723	89723	+	CAGE	1	FALSE	TRUE	NA	NA	FALSE	NA	NA	NA	NA	NA	NA	NA	NA	FALSE	NA	NA	NA	NA	NA	NA	NA	NA	NA	NA	NA	NA	NA	NA	NA	NA	NA	FALSE	FALSE
ON563414.3	89742	89742	+	CAGE	1	FALSE	TRUE	89751; 89752	6	FALSE	NA	NA	NA	NA	NA	NA	NA	NA	FALSE	NA	NA	NA	NA	NA	NA	NA	NA	NA	NA	NA	NA	NA	NA	NA	NA	NA	FALSE	TRUE
ON563414.3	89752	89752	+	CAGE	1	FALSE	TRUE	89752; 89754; 89758; 89759; 89762	11	FALSE	NA	NA	NA	NA	NA	NA	NA	NA	FALSE	NA	NA	NA	NA	NA	NA	NA	NA	NA	NA	NA	NA	NA	NA	NA	NA	NA	FALSE	TRUE
ON563414.3	89753	89753	+	CAGE	5	FALSE	TRUE	89754; 89758; 89759; 89762	9	FALSE	NA	NA	NA	NA	NA	NA	NA	NA	FALSE	NA	NA	NA	NA	NA	NA	NA	NA	NA	NA	NA	NA	NA	NA	NA	NA	NA	FALSE	TRUE
ON563414.3	89754	89754	+	CAGE	2	FALSE	TRUE	89754; 89758; 89759; 89762	9	FALSE	NA	NA	NA	NA	NA	NA	NA	NA	FALSE	NA	NA	NA	NA	NA	NA	NA	NA	NA	NA	NA	NA	NA	NA	NA	NA	NA	FALSE	TRUE
ON563414.3	89764	89764	+	CAGE	1	FALSE	TRUE	89770; 89774	5	FALSE	NA	NA	NA	NA	NA	NA	NA	NA	FALSE	NA	NA	NA	NA	NA	NA	NA	NA	NA	NA	NA	NA	NA	NA	NA	NA	NA	FALSE	TRUE
ON563414.3	89765	89765	+	CAGE	2	FALSE	TRUE	89770; 89774	5	FALSE	NA	NA	NA	NA	NA	NA	NA	NA	FALSE	NA	NA	NA	NA	NA	NA	NA	NA	NA	NA	NA	NA	NA	NA	NA	NA	NA	FALSE	TRUE
ON563414.3	89766	89766	+	CAGE	1	FALSE	TRUE	89770; 89774; 89777	7	FALSE	NA	NA	NA	NA	NA	NA	NA	NA	FALSE	NA	NA	NA	NA	NA	NA	NA	NA	NA	NA	NA	NA	NA	NA	NA	NA	NA	FALSE	TRUE
ON563414.3	89831	89831	+	CAGE	1	FALSE	TRUE	89837; 89839; 89841	11	FALSE	NA	NA	NA	NA	NA	NA	NA	NA	FALSE	NA	NA	NA	NA	NA	NA	NA	NA	NA	NA	NA	NA	NA	NA	NA	NA	NA	FALSE	TRUE
ON563414.3	89832	89832	+	CAGE	1	FALSE	TRUE	89837; 89839; 89841	11	FALSE	NA	NA	NA	NA	NA	NA	NA	NA	FALSE	NA	NA	NA	NA	NA	NA	NA	NA	NA	NA	NA	NA	NA	NA	NA	NA	NA	FALSE	TRUE
ON563414.3	89850	89850	+	CAGE	1	FALSE	TRUE	89850; 89854; 89859; 89861	23	TRUE	89850	11.3176	5.16e-05	0.0413	10000	89850	89850	89850	TRUE	89850	11.3176	5.16e-05	0.0413	10000	89850	89850	89850	NA	NA	NA	NA	NA	NA	NA	NA	NA	TRUE	TRUE
ON563414.3	89855	89855	+	CAGE	1	FALSE	TRUE	89859; 89861; 89862; 89864; 89866	24	TRUE	89850	11.3176	5.16e-05	0.0413	10000	89850	89850	89850	TRUE	89850	11.3176	5.16e-05	0.0413	10000	89850	89850	89850	NA	NA	NA	NA	NA	NA	NA	NA	NA	TRUE	TRUE
ON563414.3	89859	89859	+	CAGE	1	FALSE	TRUE	89859; 89861; 89862; 89864; 89866; 89869	27	TRUE	89850	11.3176	5.16e-05	0.0413	10000	89850	89850	89850	TRUE	89850	11.3176	5.16e-05	0.0413	10000	89850	89850	89850	NA	NA	NA	NA	NA	NA	NA	NA	NA	TRUE	TRUE
ON563414.3	89867	89867	+	CAGE	2	FALSE	TRUE	89869; 89871	5	TRUE	89850	11.3176	5.16e-05	0.0413	10000	89850	89850	89850	TRUE	89850	11.3176	5.16e-05	0.0413	10000	89850	89850	89850	NA	NA	NA	NA	NA	NA	NA	NA	NA	TRUE	TRUE
ON563414.3	89870	89870	+	CAGE	1	FALSE	TRUE	89871	2	TRUE	89850	11.3176	5.16e-05	0.0413	10000	89850	89850	89850	TRUE	89850	11.3176	5.16e-05	0.0413	10000	89850	89850	89850	NA	NA	NA	NA	NA	NA	NA	NA	NA	TRUE	TRUE
ON563414.3	89876	89876	+	CAGE	5	FALSE	TRUE	89885	3	TRUE	89850	11.3176	5.16e-05	0.0413	10000	89850	89850	89850	TRUE	89850	11.3176	5.16e-05	0.0413	10000	89850	89850	89850	NA	NA	NA	NA	NA	NA	NA	NA	NA	TRUE	TRUE
ON563414.3	89877	89877	+	CAGE	2	FALSE	TRUE	89885	3	TRUE	89850	11.3176	5.16e-05	0.0413	10000	89850	89850	89850	TRUE	89850	11.3176	5.16e-05	0.0413	10000	89850	89850	89850	NA	NA	NA	NA	NA	NA	NA	NA	NA	FALSE	TRUE
ON563414.3	89894	89894	+	CAGE	6	TRUE	TRUE	89902; 89905	10	TRUE	89850	11.3176	5.16e-05	0.0413	10000	89850	89850	89850	FALSE	NA	NA	NA	NA	NA	NA	NA	NA	NA	NA	NA	NA	NA	NA	NA	NA	NA	FALSE	TRUE
ON563414.3	89895	89895	+	CAGE	2	FALSE	TRUE	89902; 89905	10	TRUE	89850	11.3176	5.16e-05	0.0413	10000	89850	89850	89850	FALSE	NA	NA	NA	NA	NA	NA	NA	NA	NA	NA	NA	NA	NA	NA	NA	NA	NA	FALSE	TRUE
ON563414.3	89913	89913	+	CAGE	1	FALSE	TRUE	89915; 89917; 89918; 89922; 89924	18	TRUE	89850	11.3176	5.16e-05	0.0413	10000	89850	89850	89850	FALSE	NA	NA	NA	NA	NA	NA	NA	NA	NA	NA	NA	NA	NA	NA	NA	NA	NA	FALSE	TRUE
ON563414.3	89916	89916	+	CAGE	3	FALSE	TRUE	89917; 89918; 89922; 89924; 89925; 89927	18	TRUE	89850	11.3176	5.16e-05	0.0413	10000	89850	89850	89850	FALSE	NA	NA	NA	NA	NA	NA	NA	NA	NA	NA	NA	NA	NA	NA	NA	NA	NA	FALSE	TRUE
ON563414.3	89945	89945	+	CAGE	1	FALSE	TRUE	89948; 89952	6	TRUE	89850	11.3176	5.16e-05	0.0413	10000	89850	89850	89850	FALSE	NA	NA	NA	NA	NA	NA	NA	NA	NA	NA	NA	NA	NA	NA	NA	NA	NA	FALSE	TRUE
ON563414.3	89949	89949	+	CAGE	1	FALSE	TRUE	89952; 89958	5	TRUE	89850	11.3176	5.16e-05	0.0413	10000	89850	89850	89850	FALSE	NA	NA	NA	NA	NA	NA	NA	NA	NA	NA	NA	NA	NA	NA	NA	NA	NA	FALSE	TRUE
ON563414.3	89951	89951	+	CAGE	2	FALSE	TRUE	89952; 89958	5	FALSE	NA	NA	NA	NA	NA	NA	NA	NA	FALSE	NA	NA	NA	NA	NA	NA	NA	NA	NA	NA	NA	NA	NA	NA	NA	NA	NA	FALSE	TRUE
ON563414.3	89952	89952	+	CAGE	2	FALSE	TRUE	89952; 89958; 89963	7	FALSE	NA	NA	NA	NA	NA	NA	NA	NA	FALSE	NA	NA	NA	NA	NA	NA	NA	NA	NA	NA	NA	NA	NA	NA	NA	NA	NA	FALSE	TRUE
ON563414.3	89953	89953	+	CAGE	1	FALSE	TRUE	89958; 89963	4	FALSE	NA	NA	NA	NA	NA	NA	NA	NA	FALSE	NA	NA	NA	NA	NA	NA	NA	NA	NA	NA	NA	NA	NA	NA	NA	NA	NA	FALSE	TRUE
ON563414.3	89954	89954	+	CAGE	1	FALSE	TRUE	89958; 89963	4	FALSE	NA	NA	NA	NA	NA	NA	NA	NA	FALSE	NA	NA	NA	NA	NA	NA	NA	NA	NA	NA	NA	NA	NA	NA	NA	NA	NA	FALSE	TRUE
ON563414.3	89955	89955	+	CAGE	4	FALSE	TRUE	89958; 89963	4	FALSE	NA	NA	NA	NA	NA	NA	NA	NA	FALSE	NA	NA	NA	NA	NA	NA	NA	NA	NA	NA	NA	NA	NA	NA	NA	NA	NA	FALSE	TRUE
ON563414.3	89971	89971	+	CAGE	1	FALSE	TRUE	89975; 89976; 89978; 89979; 89981	15	FALSE	NA	NA	NA	NA	NA	NA	NA	NA	FALSE	NA	NA	NA	NA	NA	NA	NA	NA	NA	NA	NA	NA	NA	NA	NA	NA	NA	FALSE	TRUE
ON563414.3	89973	89973	+	CAGE	3	FALSE	TRUE	89975; 89976; 89978; 89979; 89981	15	FALSE	NA	NA	NA	NA	NA	NA	NA	NA	FALSE	NA	NA	NA	NA	NA	NA	NA	NA	NA	NA	NA	NA	NA	NA	NA	NA	NA	FALSE	TRUE
ON563414.3	89976	89976	+	CAGE	1	FALSE	TRUE	89976; 89978; 89979; 89981	13	FALSE	NA	NA	NA	NA	NA	NA	NA	NA	FALSE	NA	NA	NA	NA	NA	NA	NA	NA	NA	NA	NA	NA	NA	NA	NA	NA	NA	FALSE	TRUE
ON563414.3	89982	89982	+	CAGE	1	FALSE	TRUE	89991	2	FALSE	NA	NA	NA	NA	NA	NA	NA	NA	FALSE	NA	NA	NA	NA	NA	NA	NA	NA	NA	NA	NA	NA	NA	NA	NA	NA	NA	FALSE	TRUE
ON563414.3	89984	89984	+	CAGE	1	FALSE	TRUE	89991	2	FALSE	NA	NA	NA	NA	NA	NA	NA	NA	FALSE	NA	NA	NA	NA	NA	NA	NA	NA	NA	NA	NA	NA	NA	NA	NA	NA	NA	FALSE	TRUE
ON563414.3	89987	89987	+	CAGE	1	FALSE	TRUE	89991	2	FALSE	NA	NA	NA	NA	NA	NA	NA	NA	FALSE	NA	NA	NA	NA	NA	NA	NA	NA	NA	NA	NA	NA	NA	NA	NA	NA	NA	FALSE	TRUE
ON563414.3	89999	89999	+	CAGE	3	FALSE	TRUE	90001	7	FALSE	NA	NA	NA	NA	NA	NA	NA	NA	FALSE	NA	NA	NA	NA	NA	NA	NA	NA	NA	NA	NA	NA	NA	NA	NA	NA	NA	FALSE	TRUE
ON563414.3	90000	90000	+	CAGE	2	FALSE	TRUE	90001	7	FALSE	NA	NA	NA	NA	NA	NA	NA	NA	FALSE	NA	NA	NA	NA	NA	NA	NA	NA	NA	NA	NA	NA	NA	NA	NA	NA	NA	FALSE	TRUE
ON563414.3	90001	90001	+	CAGE	5	FALSE	TRUE	90001	7	FALSE	NA	NA	NA	NA	NA	NA	NA	NA	FALSE	NA	NA	NA	NA	NA	NA	NA	NA	NA	NA	NA	NA	NA	NA	NA	NA	NA	FALSE	TRUE
ON563414.3	90002	90002	+	CAGE	13	TRUE	TRUE	NA	NA	FALSE	NA	NA	NA	NA	NA	NA	NA	NA	FALSE	NA	NA	NA	NA	NA	NA	NA	NA	NA	NA	NA	NA	NA	NA	NA	NA	NA	FALSE	FALSE
ON563414.3	90003	90003	+	CAGE	2	FALSE	TRUE	NA	NA	FALSE	NA	NA	NA	NA	NA	NA	NA	NA	FALSE	NA	NA	NA	NA	NA	NA	NA	NA	NA	NA	NA	NA	NA	NA	NA	NA	NA	FALSE	FALSE
ON563414.3	90015	90015	+	CAGE	1	FALSE	TRUE	90020	2	FALSE	NA	NA	NA	NA	NA	NA	NA	NA	FALSE	NA	NA	NA	NA	NA	NA	NA	NA	NA	NA	NA	NA	NA	NA	NA	NA	NA	FALSE	TRUE
ON563414.3	90032	90032	+	CAGE	2	FALSE	TRUE	90032; 90033; 90034; 90036; 90037; 90038	17	FALSE	NA	NA	NA	NA	NA	NA	NA	NA	FALSE	NA	NA	NA	NA	NA	NA	NA	NA	NA	NA	NA	NA	NA	NA	NA	NA	NA	FALSE	TRUE
ON563414.3	90033	90033	+	CAGE	3	FALSE	TRUE	90033; 90034; 90036; 90037; 90038	15	FALSE	NA	NA	NA	NA	NA	NA	NA	NA	FALSE	NA	NA	NA	NA	NA	NA	NA	NA	NA	NA	NA	NA	NA	NA	NA	NA	NA	FALSE	TRUE
ON563414.3	90058	90058	+	CAGE	1	FALSE	TRUE	90058; 90060; 90064; 90065; 90067; 90068	30	FALSE	NA	NA	NA	NA	NA	NA	NA	NA	FALSE	NA	NA	NA	NA	NA	NA	NA	NA	NA	NA	NA	NA	NA	NA	NA	NA	NA	FALSE	TRUE
ON563414.3	90059	90059	+	CAGE	1	FALSE	TRUE	90060; 90064; 90065; 90067; 90068	27	FALSE	NA	NA	NA	NA	NA	NA	NA	NA	FALSE	NA	NA	NA	NA	NA	NA	NA	NA	NA	NA	NA	NA	NA	NA	NA	NA	NA	FALSE	TRUE
ON563414.3	90079	90079	+	CAGE	1	FALSE	TRUE	90080; 90087; 90088	9	FALSE	NA	NA	NA	NA	NA	NA	NA	NA	FALSE	NA	NA	NA	NA	NA	NA	NA	NA	NA	NA	NA	NA	NA	NA	NA	NA	NA	FALSE	TRUE
ON563414.3	90080	90080	+	CAGE	4	FALSE	TRUE	90080; 90087; 90088	9	FALSE	NA	NA	NA	NA	NA	NA	NA	NA	FALSE	NA	NA	NA	NA	NA	NA	NA	NA	NA	NA	NA	NA	NA	NA	NA	NA	NA	FALSE	TRUE
ON563414.3	90081	90081	+	CAGE	1	FALSE	TRUE	90087; 90088	7	FALSE	NA	NA	NA	NA	NA	NA	NA	NA	FALSE	NA	NA	NA	NA	NA	NA	NA	NA	NA	NA	NA	NA	NA	NA	NA	NA	NA	FALSE	TRUE
ON563414.3	90087	90087	+	CAGE	1	FALSE	TRUE	90087; 90088; 90098	9	FALSE	NA	NA	NA	NA	NA	NA	NA	NA	FALSE	NA	NA	NA	NA	NA	NA	NA	NA	NA	NA	NA	NA	NA	NA	NA	NA	NA	FALSE	TRUE
ON563414.3	90107	90107	+	CAGE	1	FALSE	TRUE	90107; 90108; 90109; 90110; 90111; 90112	27	FALSE	NA	NA	NA	NA	NA	NA	NA	NA	FALSE	NA	NA	NA	NA	NA	NA	NA	NA	NA	NA	NA	NA	NA	NA	NA	NA	NA	FALSE	TRUE
ON563414.3	90125	90125	+	CAGE	1	FALSE	TRUE	90125; 90130; 90132; 90134	14	FALSE	NA	NA	NA	NA	NA	NA	NA	NA	FALSE	NA	NA	NA	NA	NA	NA	NA	NA	NA	NA	NA	NA	NA	NA	NA	NA	NA	FALSE	TRUE
ON563414.3	90143	90143	+	CAGE	1	FALSE	TRUE	90144; 90146; 90147; 90148; 90149; 90150; 90151	25	FALSE	NA	NA	NA	NA	NA	NA	NA	NA	FALSE	NA	NA	NA	NA	NA	NA	NA	NA	NA	NA	NA	NA	NA	NA	NA	NA	NA	FALSE	TRUE
ON563414.3	90152	90152	+	CAGE	2	FALSE	TRUE	NA	NA	FALSE	NA	NA	NA	NA	NA	NA	NA	NA	FALSE	NA	NA	NA	NA	NA	NA	NA	NA	NA	NA	NA	NA	NA	NA	NA	NA	NA	FALSE	FALSE
ON563414.3	90169	90169	+	CAGE	1	FALSE	TRUE	90173; 90174; 90176; 90177	18	FALSE	NA	NA	NA	NA	NA	NA	NA	NA	FALSE	NA	NA	NA	NA	NA	NA	NA	NA	NA	NA	NA	NA	NA	NA	NA	NA	NA	FALSE	TRUE
ON563414.3	90201	90201	+	CAGE	1	FALSE	TRUE	90207	2	FALSE	NA	NA	NA	NA	NA	NA	NA	NA	FALSE	NA	NA	NA	NA	NA	NA	NA	NA	NA	NA	NA	NA	NA	NA	NA	NA	NA	FALSE	TRUE
ON563414.3	90233	90233	+	CAGE	11	FALSE	TRUE	90235; 90237; 90243	8	FALSE	NA	NA	NA	NA	NA	NA	NA	NA	FALSE	NA	NA	NA	NA	NA	NA	NA	NA	NA	NA	NA	NA	NA	NA	NA	NA	NA	FALSE	TRUE
ON563414.3	90234	90234	+	CAGE	43	TRUE	TRUE	90235; 90237; 90243	8	FALSE	NA	NA	NA	NA	NA	NA	NA	NA	FALSE	NA	NA	NA	NA	NA	NA	NA	NA	NA	NA	NA	NA	NA	NA	NA	NA	NA	FALSE	TRUE
ON563414.3	90235	90235	+	CAGE	15	FALSE	TRUE	90235; 90237; 90243	8	FALSE	NA	NA	NA	NA	NA	NA	NA	NA	FALSE	NA	NA	NA	NA	NA	NA	NA	NA	NA	NA	NA	NA	NA	NA	NA	NA	NA	FALSE	TRUE
ON563414.3	90261	90261	+	CAGE	1	FALSE	TRUE	NA	NA	FALSE	NA	NA	NA	NA	NA	NA	NA	NA	FALSE	NA	NA	NA	NA	NA	NA	NA	NA	NA	NA	NA	NA	NA	NA	NA	NA	NA	FALSE	FALSE
ON563414.3	90271	90271	+	CAGE	1	FALSE	TRUE	90280	2	TRUE	90266	12.1879	8.37e-05	0.393	10000	90266	90266	90266	TRUE	90266	12.1879	8.37e-05	0.393	10000	90266	90266	90266	NA	NA	NA	NA	NA	NA	NA	NA	NA	TRUE	TRUE
ON563414.3	90278	90278	+	CAGE	1	FALSE	TRUE	90280; 90284; 90286	6	TRUE	90266	12.1879	8.37e-05	0.393	10000	90266	90266	90266	TRUE	90266	12.1879	8.37e-05	0.393	10000	90266	90266	90266	NA	NA	NA	NA	NA	NA	NA	NA	NA	TRUE	TRUE
ON563414.3	90285	90285	+	CAGE	1	FALSE	TRUE	90286	2	TRUE	90266; 90282	12.1879; 9.66061	8.37e-05; 9.24e-05	0.393; 0.153	1E04; 1E04	90266	90266	90282	TRUE	90266; 90282	12.1879; 9.66061	8.37e-05; 9.24e-05	0.393; 0.153	1E04; 1E04	90266	90266	90282	NA	NA	NA	NA	NA	NA	NA	NA	NA	TRUE	TRUE
ON563414.3	90288	90288	+	CAGE	1	FALSE	TRUE	NA	NA	TRUE	90266; 90282	12.1879; 9.66061	8.37e-05; 9.24e-05	0.393; 0.153	1E04; 1E04	90266	90266	90282	TRUE	90266; 90282	12.1879; 9.66061	8.37e-05; 9.24e-05	0.393; 0.153	1E04; 1E04	90266	90266	90282	NA	NA	NA	NA	NA	NA	NA	NA	NA	TRUE	FALSE
ON563414.3	90304	90304	+	CAGE	2	FALSE	TRUE	90311	2	TRUE	90266; 90282	12.1879; 9.66061	8.37e-05; 9.24e-05	0.393; 0.153	1E04; 1E04	90266	90266	90282	TRUE	90266; 90282	12.1879; 9.66061	8.37e-05; 9.24e-05	0.393; 0.153	1E04; 1E04	90266	90266	90282	NA	NA	NA	NA	NA	NA	NA	NA	NA	TRUE	TRUE
ON563414.3	90306	90306	+	CAGE	8	FALSE	TRUE	90311	2	TRUE	90266; 90282	12.1879; 9.66061	8.37e-05; 9.24e-05	0.393; 0.153	1E04; 1E04	90266	90266	90282	TRUE	90266; 90282	12.1879; 9.66061	8.37e-05; 9.24e-05	0.393; 0.153	1E04; 1E04	90266	90266	90282	NA	NA	NA	NA	NA	NA	NA	NA	NA	TRUE	TRUE
ON563414.3	90307	90307	+	CAGE	1	FALSE	TRUE	90311	2	TRUE	90266; 90282	12.1879; 9.66061	8.37e-05; 9.24e-05	0.393; 0.153	1E04; 1E04	90266	90266	90282	TRUE	90282	9.66061	9.24e-05	0.153	10000	90282	90282	90282	NA	NA	NA	NA	NA	NA	NA	NA	NA	TRUE	TRUE
ON563414.3	90325	90325	+	CAGE	1	FALSE	TRUE	NA	NA	TRUE	90266; 90282	12.1879; 9.66061	8.37e-05; 9.24e-05	0.393; 0.153	1E04; 1E04	90266	90266	90282	FALSE	NA	NA	NA	NA	NA	NA	NA	NA	NA	NA	NA	NA	NA	NA	NA	NA	NA	FALSE	FALSE
ON563414.3	90351	90351	+	CAGE	1	FALSE	TRUE	NA	NA	TRUE	90266; 90282	12.1879; 9.66061	8.37e-05; 9.24e-05	0.393; 0.153	1E04; 1E04	90266	90266	90282	FALSE	NA	NA	NA	NA	NA	NA	NA	NA	NA	NA	NA	NA	NA	NA	NA	NA	NA	FALSE	FALSE
ON563414.3	90369	90369	+	CAGE	1	FALSE	FALSE	NA	NA	TRUE	90282	9.66061	9.24e-05	0.153	10000	90282	90282	90282	FALSE	NA	NA	NA	NA	NA	NA	NA	NA	NA	NA	NA	NA	NA	NA	NA	NA	NA	FALSE	FALSE
ON563414.3	90417	90417	+	CAGE	1	FALSE	FALSE	NA	NA	FALSE	NA	NA	NA	NA	NA	NA	NA	NA	FALSE	NA	NA	NA	NA	NA	NA	NA	NA	NA	NA	NA	NA	NA	NA	NA	NA	NA	FALSE	FALSE
ON563414.3	90431	90431	+	CAGE	4	TRUE	FALSE	NA	NA	FALSE	NA	NA	NA	NA	NA	NA	NA	NA	FALSE	NA	NA	NA	NA	NA	NA	NA	NA	NA	NA	NA	NA	NA	NA	NA	NA	NA	FALSE	FALSE
ON563414.3	90432	90432	+	CAGE	4	FALSE	FALSE	NA	NA	FALSE	NA	NA	NA	NA	NA	NA	NA	NA	FALSE	NA	NA	NA	NA	NA	NA	NA	NA	NA	NA	NA	NA	NA	NA	NA	NA	NA	FALSE	FALSE
ON563414.3	90437	90437	+	CAGE	2	FALSE	FALSE	NA	NA	FALSE	NA	NA	NA	NA	NA	NA	NA	NA	FALSE	NA	NA	NA	NA	NA	NA	NA	NA	NA	NA	NA	NA	NA	NA	NA	NA	NA	FALSE	FALSE
ON563414.3	90438	90438	+	CAGE	1	FALSE	FALSE	NA	NA	FALSE	NA	NA	NA	NA	NA	NA	NA	NA	FALSE	NA	NA	NA	NA	NA	NA	NA	NA	NA	NA	NA	NA	NA	NA	NA	NA	NA	FALSE	FALSE
ON563414.3	90462	90462	+	CAGE	2	FALSE	FALSE	NA	NA	FALSE	NA	NA	NA	NA	NA	NA	NA	NA	FALSE	NA	NA	NA	NA	NA	NA	NA	NA	NA	NA	NA	NA	NA	NA	NA	NA	NA	FALSE	FALSE
ON563414.3	90463	90463	+	CAGE	1	FALSE	FALSE	NA	NA	FALSE	NA	NA	NA	NA	NA	NA	NA	NA	FALSE	NA	NA	NA	NA	NA	NA	NA	NA	NA	NA	NA	NA	NA	NA	NA	NA	NA	FALSE	FALSE
ON563414.3	90477	90477	+	CAGE	2	FALSE	FALSE	NA	NA	FALSE	NA	NA	NA	NA	NA	NA	NA	NA	FALSE	NA	NA	NA	NA	NA	NA	NA	NA	NA	NA	NA	NA	NA	NA	NA	NA	NA	FALSE	FALSE
ON563414.3	90484	90484	+	CAGE	1	FALSE	FALSE	NA	NA	FALSE	NA	NA	NA	NA	NA	NA	NA	NA	FALSE	NA	NA	NA	NA	NA	NA	NA	NA	NA	NA	NA	NA	NA	NA	NA	NA	NA	FALSE	FALSE
ON563414.3	90497	90497	+	CAGE	1	FALSE	TRUE	NA	NA	FALSE	NA	NA	NA	NA	NA	NA	NA	NA	FALSE	NA	NA	NA	NA	NA	NA	NA	NA	NA	NA	NA	NA	NA	NA	NA	NA	NA	FALSE	FALSE
ON563414.3	90634	90634	+	CAGE	1	FALSE	FALSE	NA	NA	TRUE	90591	11.4824	4.6e-05	0.0396	10000	90591	90591	90591	FALSE	NA	NA	NA	NA	NA	NA	NA	NA	NA	NA	NA	NA	NA	NA	NA	NA	NA	FALSE	FALSE
ON563414.3	90635	90635	+	CAGE	5	TRUE	FALSE	NA	NA	TRUE	90591	11.4824	4.6e-05	0.0396	10000	90591	90591	90591	FALSE	NA	NA	NA	NA	NA	NA	NA	NA	NA	NA	NA	NA	NA	NA	NA	NA	NA	FALSE	FALSE
ON563414.3	90696	90696	+	CAGE	1	FALSE	FALSE	NA	NA	TRUE	90651	2024-09-06	9.84e-05	0.153	10000	90651	90651	90651	FALSE	NA	NA	NA	NA	NA	NA	NA	NA	NA	NA	NA	NA	NA	NA	NA	NA	NA	FALSE	FALSE
ON563414.3	90703	90703	+	CAGE	1	FALSE	FALSE	NA	NA	TRUE	90651	2024-09-06	9.84e-05	0.153	10000	90651	90651	90651	FALSE	NA	NA	NA	NA	NA	NA	NA	NA	NA	NA	NA	NA	NA	NA	NA	NA	NA	FALSE	FALSE
ON563414.3	90712	90712	+	CAGE	1	FALSE	FALSE	NA	NA	TRUE	90651	2024-09-06	9.84e-05	0.153	10000	90651	90651	90651	FALSE	NA	NA	NA	NA	NA	NA	NA	NA	NA	NA	NA	NA	NA	NA	NA	NA	NA	FALSE	FALSE
ON563414.3	90713	90713	+	CAGE	1	FALSE	FALSE	NA	NA	TRUE	90651	2024-09-06	9.84e-05	0.153	10000	90651	90651	90651	FALSE	NA	NA	NA	NA	NA	NA	NA	NA	NA	NA	NA	NA	NA	NA	NA	NA	NA	FALSE	FALSE
ON563414.3	90738	90738	+	CAGE	1	FALSE	FALSE	NA	NA	TRUE	90651	2024-09-06	9.84e-05	0.153	10000	90651	90651	90651	FALSE	NA	NA	NA	NA	NA	NA	NA	NA	NA	NA	NA	NA	NA	NA	NA	NA	NA	FALSE	FALSE
ON563414.3	90783	90783	+	CAGE	2	FALSE	FALSE	NA	NA	FALSE	NA	NA	NA	NA	NA	NA	NA	NA	FALSE	NA	NA	NA	NA	NA	NA	NA	NA	NA	NA	NA	NA	NA	NA	NA	NA	NA	FALSE	FALSE
ON563414.3	90902	90902	+	CAGE	2	FALSE	TRUE	90906	2	FALSE	NA	NA	NA	NA	NA	NA	NA	NA	FALSE	NA	NA	NA	NA	NA	NA	NA	NA	NA	NA	NA	NA	NA	NA	NA	NA	NA	FALSE	TRUE
ON563414.3	90923	90923	+	CAGE	1	FALSE	FALSE	NA	NA	FALSE	NA	NA	NA	NA	NA	NA	NA	NA	FALSE	NA	NA	NA	NA	NA	NA	NA	NA	NA	NA	NA	NA	NA	NA	NA	NA	NA	FALSE	FALSE
ON563414.3	90958	90958	+	CAGE	2	FALSE	TRUE	NA	NA	FALSE	NA	NA	NA	NA	NA	NA	NA	NA	FALSE	NA	NA	NA	NA	NA	NA	NA	NA	NA	NA	NA	NA	NA	NA	NA	NA	NA	FALSE	FALSE
ON563414.3	91066	91066	+	CAGE	1	FALSE	FALSE	NA	NA	FALSE	NA	NA	NA	NA	NA	NA	NA	NA	FALSE	NA	NA	NA	NA	NA	NA	NA	NA	NA	NA	NA	NA	NA	NA	NA	NA	NA	FALSE	FALSE
ON563414.3	91071	91071	+	CAGE	1	FALSE	FALSE	NA	NA	FALSE	NA	NA	NA	NA	NA	NA	NA	NA	FALSE	NA	NA	NA	NA	NA	NA	NA	NA	NA	NA	NA	NA	NA	NA	NA	NA	NA	FALSE	FALSE
ON563414.3	91106	91106	+	CAGE	1	FALSE	FALSE	NA	NA	FALSE	NA	NA	NA	NA	NA	NA	NA	NA	FALSE	NA	NA	NA	NA	NA	NA	NA	NA	NA	NA	NA	NA	NA	NA	NA	NA	NA	FALSE	FALSE
ON563414.3	91125	91125	+	CAGE	2	FALSE	FALSE	NA	NA	FALSE	NA	NA	NA	NA	NA	NA	NA	NA	FALSE	NA	NA	NA	NA	NA	NA	NA	NA	NA	NA	NA	NA	NA	NA	NA	NA	NA	FALSE	FALSE
ON563414.3	91130	91130	+	CAGE	1	FALSE	FALSE	NA	NA	FALSE	NA	NA	NA	NA	NA	NA	NA	NA	FALSE	NA	NA	NA	NA	NA	NA	NA	NA	NA	NA	NA	NA	NA	NA	NA	NA	NA	FALSE	FALSE
ON563414.3	91133	91133	+	CAGE	1	FALSE	FALSE	NA	NA	FALSE	NA	NA	NA	NA	NA	NA	NA	NA	FALSE	NA	NA	NA	NA	NA	NA	NA	NA	NA	NA	NA	NA	NA	NA	NA	NA	NA	FALSE	FALSE
ON563414.3	91243	91243	+	CAGE	1	FALSE	TRUE	91254	2	FALSE	NA	NA	NA	NA	NA	NA	NA	NA	FALSE	NA	NA	NA	NA	NA	NA	NA	NA	NA	NA	NA	NA	NA	NA	NA	NA	NA	FALSE	TRUE
ON563414.3	91259	91259	+	CAGE	2	FALSE	TRUE	91262; 91263; 91265; 91266; 91267; 91268; 91269	56	FALSE	NA	NA	NA	NA	NA	NA	NA	NA	FALSE	NA	NA	NA	NA	NA	NA	NA	NA	NA	NA	NA	NA	NA	NA	NA	NA	NA	FALSE	TRUE
ON563414.3	91262	91262	+	CAGE	61	TRUE	TRUE	91262; 91263; 91265; 91266; 91267; 91268; 91269; 91272	58	FALSE	NA	NA	NA	NA	NA	NA	NA	NA	FALSE	NA	NA	NA	NA	NA	NA	NA	NA	NA	NA	NA	NA	NA	NA	NA	NA	NA	FALSE	TRUE
ON563414.3	91279	91279	+	CAGE	1	FALSE	FALSE	NA	NA	FALSE	NA	NA	NA	NA	NA	NA	NA	NA	FALSE	NA	NA	NA	NA	NA	NA	NA	NA	NA	NA	NA	NA	NA	NA	NA	NA	NA	FALSE	FALSE
ON563414.3	91280	91280	+	CAGE	1	FALSE	FALSE	NA	NA	FALSE	NA	NA	NA	NA	NA	NA	NA	NA	FALSE	NA	NA	NA	NA	NA	NA	NA	NA	NA	NA	NA	NA	NA	NA	NA	NA	NA	FALSE	FALSE
ON563414.3	91281	91281	+	CAGE	1	FALSE	FALSE	NA	NA	FALSE	NA	NA	NA	NA	NA	NA	NA	NA	FALSE	NA	NA	NA	NA	NA	NA	NA	NA	NA	NA	NA	NA	NA	NA	NA	NA	NA	FALSE	FALSE
ON563414.3	91315	91315	+	CAGE	1	FALSE	TRUE	NA	NA	FALSE	NA	NA	NA	NA	NA	NA	NA	NA	FALSE	NA	NA	NA	NA	NA	NA	NA	NA	NA	NA	NA	NA	NA	NA	NA	NA	NA	FALSE	FALSE
ON563414.3	91317	91317	+	CAGE	1	FALSE	TRUE	NA	NA	FALSE	NA	NA	NA	NA	NA	NA	NA	NA	FALSE	NA	NA	NA	NA	NA	NA	NA	NA	NA	NA	NA	NA	NA	NA	NA	NA	NA	FALSE	FALSE
ON563414.3	91392	91392	+	CAGE	3	FALSE	TRUE	91402	2	FALSE	NA	NA	NA	NA	NA	NA	NA	NA	FALSE	NA	NA	NA	NA	NA	NA	NA	NA	NA	NA	NA	NA	NA	NA	NA	NA	NA	FALSE	TRUE
ON563414.3	91393	91393	+	CAGE	1	FALSE	TRUE	91402	2	FALSE	NA	NA	NA	NA	NA	NA	NA	NA	FALSE	NA	NA	NA	NA	NA	NA	NA	NA	NA	NA	NA	NA	NA	NA	NA	NA	NA	FALSE	TRUE
ON563414.3	91398	91398	+	CAGE	1	FALSE	TRUE	91402	2	FALSE	NA	NA	NA	NA	NA	NA	NA	NA	FALSE	NA	NA	NA	NA	NA	NA	NA	NA	NA	NA	NA	NA	NA	NA	NA	NA	NA	FALSE	TRUE
ON563414.3	91400	91400	+	CAGE	4	TRUE	TRUE	91402	2	FALSE	NA	NA	NA	NA	NA	NA	NA	NA	FALSE	NA	NA	NA	NA	NA	NA	NA	NA	NA	NA	NA	NA	NA	NA	NA	NA	NA	FALSE	TRUE
ON563414.3	91403	91403	+	CAGE	3	FALSE	TRUE	NA	NA	FALSE	NA	NA	NA	NA	NA	NA	NA	NA	FALSE	NA	NA	NA	NA	NA	NA	NA	NA	NA	NA	NA	NA	NA	NA	NA	NA	NA	FALSE	FALSE
ON563414.3	91440	91440	+	CAGE	1	FALSE	FALSE	NA	NA	FALSE	NA	NA	NA	NA	NA	NA	NA	NA	FALSE	NA	NA	NA	NA	NA	NA	NA	NA	NA	NA	NA	NA	NA	NA	NA	NA	NA	FALSE	FALSE
ON563414.3	91441	91441	+	CAGE	3	FALSE	FALSE	NA	NA	FALSE	NA	NA	NA	NA	NA	NA	NA	NA	FALSE	NA	NA	NA	NA	NA	NA	NA	NA	NA	NA	NA	NA	NA	NA	NA	NA	NA	FALSE	FALSE
ON563414.3	91479	91479	+	CAGE	2	FALSE	FALSE	NA	NA	FALSE	NA	NA	NA	NA	NA	NA	NA	NA	FALSE	NA	NA	NA	NA	NA	NA	NA	NA	NA	NA	NA	NA	NA	NA	NA	NA	NA	FALSE	FALSE
ON563414.3	91480	91480	+	CAGE	1	FALSE	FALSE	NA	NA	FALSE	NA	NA	NA	NA	NA	NA	NA	NA	FALSE	NA	NA	NA	NA	NA	NA	NA	NA	NA	NA	NA	NA	NA	NA	NA	NA	NA	FALSE	FALSE
ON563414.3	91490	91490	+	CAGE	1	FALSE	TRUE	NA	NA	FALSE	NA	NA	NA	NA	NA	NA	NA	NA	FALSE	NA	NA	NA	NA	NA	NA	NA	NA	NA	NA	NA	NA	NA	NA	NA	NA	NA	FALSE	FALSE
ON563414.3	91523	91523	+	CAGE	1	FALSE	FALSE	NA	NA	FALSE	NA	NA	NA	NA	NA	NA	NA	NA	FALSE	NA	NA	NA	NA	NA	NA	NA	NA	NA	NA	NA	NA	NA	NA	NA	NA	NA	FALSE	FALSE
ON563414.3	91525	91525	+	CAGE	1	FALSE	FALSE	NA	NA	FALSE	NA	NA	NA	NA	NA	NA	NA	NA	FALSE	NA	NA	NA	NA	NA	NA	NA	NA	NA	NA	NA	NA	NA	NA	NA	NA	NA	FALSE	FALSE
ON563414.3	91529	91529	+	CAGE	3	FALSE	FALSE	NA	NA	FALSE	NA	NA	NA	NA	NA	NA	NA	NA	FALSE	NA	NA	NA	NA	NA	NA	NA	NA	NA	NA	NA	NA	NA	NA	NA	NA	NA	FALSE	FALSE
ON563414.3	91548	91548	+	CAGE	1	FALSE	FALSE	NA	NA	FALSE	NA	NA	NA	NA	NA	NA	NA	NA	FALSE	NA	NA	NA	NA	NA	NA	NA	NA	NA	NA	NA	NA	NA	NA	NA	NA	NA	FALSE	FALSE
ON563414.3	91631	91631	+	CAGE	1	FALSE	FALSE	NA	NA	TRUE	91586	12.4277	5.61e-05	0.056	10000	91586	91586	91586	FALSE	NA	NA	NA	NA	NA	NA	NA	NA	NA	NA	NA	NA	NA	NA	NA	NA	NA	FALSE	FALSE
ON563414.3	91636	91636	+	CAGE	1	FALSE	FALSE	NA	NA	TRUE	91586	12.4277	5.61e-05	0.056	10000	91586	91586	91586	FALSE	NA	NA	NA	NA	NA	NA	NA	NA	NA	NA	NA	NA	NA	NA	NA	NA	NA	FALSE	FALSE
ON563414.3	91680	91680	+	CAGE	1	FALSE	TRUE	91685	2	TRUE	91586	12.4277	5.61e-05	0.056	10000	91586	91586	91586	FALSE	NA	NA	NA	NA	NA	NA	NA	NA	NA	NA	NA	NA	NA	NA	NA	NA	NA	FALSE	TRUE
ON563414.3	91682	91682	+	CAGE	1	FALSE	TRUE	91685	2	TRUE	91586	12.4277	5.61e-05	0.056	10000	91586	91586	91586	FALSE	NA	NA	NA	NA	NA	NA	NA	NA	NA	NA	NA	NA	NA	NA	NA	NA	NA	FALSE	TRUE
ON563414.3	91689	91689	+	CAGE	5	FALSE	FALSE	NA	NA	FALSE	NA	NA	NA	NA	NA	NA	NA	NA	FALSE	NA	NA	NA	NA	NA	NA	NA	NA	NA	NA	NA	NA	NA	NA	NA	NA	NA	FALSE	FALSE
ON563414.3	91706	91706	+	CAGE	1	FALSE	TRUE	NA	NA	TRUE	91696; 91703; 91703; 91706; 91706	12.1879; 11.8324; 11.8324; 12.0925; 12.0925	8.37e-05; 9.91e-06; 9.91e-06; 8.51e-06; 8.51e-06	0.393; 0.026; 0.0421; 0.026; 0.0395	1E04; 1E04; 1E05; 1E04; 1E05	91696	91706; 91706	91703; 91706	TRUE	91696; 91703; 91703; 91706; 91706	12.1879; 11.8324; 11.8324; 12.0925; 12.0925	8.37e-05; 9.91e-06; 9.91e-06; 8.51e-06; 8.51e-06	0.393; 0.026; 0.0421; 0.026; 0.0395	1E04; 1E04; 1E05; 1E04; 1E05	91696	91706; 91706	91703; 91706	NA	NA	NA	NA	NA	NA	NA	NA	NA	TRUE	FALSE
ON563414.3	91729	91729	+	CAGE	1	FALSE	TRUE	NA	NA	TRUE	91696; 91703; 91703; 91706; 91706; 91708; 91708	12.1879; 11.8324; 11.8324; 12.0925; 12.0925; 14.9294; 14.9294	8.37e-05; 9.91e-06; 9.91e-06; 8.51e-06; 8.51e-06; 2.97e-06; 2.97e-06	0.393; 0.026; 0.0421; 0.026; 0.0395; 0.0125; 0.0125	1E04; 1E04; 1E05; 1E04; 1E05; 1E04; 1E05	91708; 91708	91708; 91708	91708; 91708	TRUE	91696; 91703; 91703; 91706; 91706; 91708; 91708	12.1879; 11.8324; 11.8324; 12.0925; 12.0925; 14.9294; 14.9294	8.37e-05; 9.91e-06; 9.91e-06; 8.51e-06; 8.51e-06; 2.97e-06; 2.97e-06	0.393; 0.026; 0.0421; 0.026; 0.0395; 0.0125; 0.0125	1E04; 1E04; 1E05; 1E04; 1E05; 1E04; 1E05	91708; 91708	91708; 91708	91708; 91708	NA	NA	NA	NA	NA	NA	NA	NA	NA	TRUE	FALSE
ON563414.3	91732	91732	+	CAGE	3	FALSE	TRUE	91743	3	TRUE	91696; 91703; 91703; 91706; 91706; 91708; 91708	12.1879; 11.8324; 11.8324; 12.0925; 12.0925; 14.9294; 14.9294	8.37e-05; 9.91e-06; 9.91e-06; 8.51e-06; 8.51e-06; 2.97e-06; 2.97e-06	0.393; 0.026; 0.0421; 0.026; 0.0395; 0.0125; 0.0125	1E04; 1E04; 1E05; 1E04; 1E05; 1E04; 1E05	91708; 91708	91708; 91708	91708; 91708	TRUE	91696; 91703; 91703; 91706; 91706; 91708; 91708	12.1879; 11.8324; 11.8324; 12.0925; 12.0925; 14.9294; 14.9294	8.37e-05; 9.91e-06; 9.91e-06; 8.51e-06; 8.51e-06; 2.97e-06; 2.97e-06	0.393; 0.026; 0.0421; 0.026; 0.0395; 0.0125; 0.0125	1E04; 1E04; 1E05; 1E04; 1E05; 1E04; 1E05	91708; 91708	91708; 91708	91708; 91708	NA	NA	NA	NA	NA	NA	NA	NA	NA	TRUE	TRUE
ON563414.3	91733	91733	+	CAGE	9	FALSE	TRUE	91743	3	TRUE	91696; 91703; 91703; 91706; 91706; 91708; 91708	12.1879; 11.8324; 11.8324; 12.0925; 12.0925; 14.9294; 14.9294	8.37e-05; 9.91e-06; 9.91e-06; 8.51e-06; 8.51e-06; 2.97e-06; 2.97e-06	0.393; 0.026; 0.0421; 0.026; 0.0395; 0.0125; 0.0125	1E04; 1E04; 1E05; 1E04; 1E05; 1E04; 1E05	91708; 91708	91708; 91708	91708; 91708	TRUE	91696; 91703; 91703; 91706; 91706; 91708; 91708	12.1879; 11.8324; 11.8324; 12.0925; 12.0925; 14.9294; 14.9294	8.37e-05; 9.91e-06; 9.91e-06; 8.51e-06; 8.51e-06; 2.97e-06; 2.97e-06	0.393; 0.026; 0.0421; 0.026; 0.0395; 0.0125; 0.0125	1E04; 1E04; 1E05; 1E04; 1E05; 1E04; 1E05	91708; 91708	91708; 91708	91708; 91708	NA	NA	NA	NA	NA	NA	NA	NA	NA	TRUE	TRUE
ON563414.3	91735	91735	+	CAGE	114	TRUE	TRUE	91743; 91745	5	TRUE	91696; 91703; 91703; 91706; 91706; 91708; 91708	12.1879; 11.8324; 11.8324; 12.0925; 12.0925; 14.9294; 14.9294	8.37e-05; 9.91e-06; 9.91e-06; 8.51e-06; 8.51e-06; 2.97e-06; 2.97e-06	0.393; 0.026; 0.0421; 0.026; 0.0395; 0.0125; 0.0125	1E04; 1E04; 1E05; 1E04; 1E05; 1E04; 1E05	91708; 91708	91708; 91708	91708; 91708	TRUE	91696; 91703; 91703; 91706; 91706; 91708; 91708	12.1879; 11.8324; 11.8324; 12.0925; 12.0925; 14.9294; 14.9294	8.37e-05; 9.91e-06; 9.91e-06; 8.51e-06; 8.51e-06; 2.97e-06; 2.97e-06	0.393; 0.026; 0.0421; 0.026; 0.0395; 0.0125; 0.0125	1E04; 1E04; 1E05; 1E04; 1E05; 1E04; 1E05	91708; 91708	91708; 91708	91708; 91708	NA	NA	NA	NA	NA	NA	NA	NA	NA	FALSE	TRUE
ON563414.3	91736	91736	+	CAGE	5	FALSE	TRUE	91743; 91745	5	TRUE	91696; 91703; 91703; 91706; 91706; 91708; 91708	12.1879; 11.8324; 11.8324; 12.0925; 12.0925; 14.9294; 14.9294	8.37e-05; 9.91e-06; 9.91e-06; 8.51e-06; 8.51e-06; 2.97e-06; 2.97e-06	0.393; 0.026; 0.0421; 0.026; 0.0395; 0.0125; 0.0125	1E04; 1E04; 1E05; 1E04; 1E05; 1E04; 1E05	91708; 91708	91708; 91708	91708; 91708	TRUE	91696; 91703; 91703; 91706; 91706; 91708; 91708	12.1879; 11.8324; 11.8324; 12.0925; 12.0925; 14.9294; 14.9294	8.37e-05; 9.91e-06; 9.91e-06; 8.51e-06; 8.51e-06; 2.97e-06; 2.97e-06	0.393; 0.026; 0.0421; 0.026; 0.0395; 0.0125; 0.0125	1E04; 1E04; 1E05; 1E04; 1E05; 1E04; 1E05	91708; 91708	91708; 91708	91708; 91708	NA	NA	NA	NA	NA	NA	NA	NA	NA	FALSE	TRUE
ON563414.3	91738	91738	+	CAGE	8	FALSE	TRUE	91743; 91745; 91748	10	TRUE	91696; 91703; 91703; 91706; 91706; 91708; 91708	12.1879; 11.8324; 11.8324; 12.0925; 12.0925; 14.9294; 14.9294	8.37e-05; 9.91e-06; 9.91e-06; 8.51e-06; 8.51e-06; 2.97e-06; 2.97e-06	0.393; 0.026; 0.0421; 0.026; 0.0395; 0.0125; 0.0125	1E04; 1E04; 1E05; 1E04; 1E05; 1E04; 1E05	91708; 91708	91708; 91708	91708; 91708	TRUE	91703; 91703; 91706; 91706; 91708; 91708	11.8324; 11.8324; 12.0925; 12.0925; 14.9294; 14.9294	9.91e-06; 9.91e-06; 8.51e-06; 8.51e-06; 2.97e-06; 2.97e-06	0.026; 0.0421; 0.026; 0.0395; 0.0125; 0.0125	1E04; 1E05; 1E04; 1E05; 1E04; 1E05	91708; 91708	91708; 91708	91708; 91708	NA	NA	NA	NA	NA	NA	NA	NA	NA	FALSE	TRUE
ON563414.3	91793	91793	+	CAGE	1	FALSE	FALSE	NA	NA	TRUE	91696; 91703; 91703; 91706; 91706; 91708; 91708	12.1879; 11.8324; 11.8324; 12.0925; 12.0925; 14.9294; 14.9294	8.37e-05; 9.91e-06; 9.91e-06; 8.51e-06; 8.51e-06; 2.97e-06; 2.97e-06	0.393; 0.026; 0.0421; 0.026; 0.0395; 0.0125; 0.0125	1E04; 1E04; 1E05; 1E04; 1E05; 1E04; 1E05	91708; 91708	91708; 91708	91708; 91708	FALSE	NA	NA	NA	NA	NA	NA	NA	NA	NA	NA	NA	NA	NA	NA	NA	NA	NA	FALSE	FALSE
ON563414.3	91796	91796	+	CAGE	4	FALSE	FALSE	NA	NA	TRUE	91696; 91703; 91703; 91706; 91706; 91708; 91708	12.1879; 11.8324; 11.8324; 12.0925; 12.0925; 14.9294; 14.9294	8.37e-05; 9.91e-06; 9.91e-06; 8.51e-06; 8.51e-06; 2.97e-06; 2.97e-06	0.393; 0.026; 0.0421; 0.026; 0.0395; 0.0125; 0.0125	1E04; 1E04; 1E05; 1E04; 1E05; 1E04; 1E05	91708; 91708	91708; 91708	91708; 91708	FALSE	NA	NA	NA	NA	NA	NA	NA	NA	NA	NA	NA	NA	NA	NA	NA	NA	NA	FALSE	FALSE
ON563414.3	91804	91804	+	CAGE	1	FALSE	TRUE	NA	NA	TRUE	91706; 91706; 91708; 91708	12.0925; 12.0925; 14.9294; 14.9294	8.51e-06; 8.51e-06; 2.97e-06; 2.97e-06	0.026; 0.0395; 0.0125; 0.0125	1E04; 1E05; 1E04; 1E05	91708; 91708	91708; 91708	91708; 91708	FALSE	NA	NA	NA	NA	NA	NA	NA	NA	NA	NA	NA	NA	NA	NA	NA	NA	NA	FALSE	FALSE
ON563414.3	91830	91830	+	CAGE	5	FALSE	FALSE	NA	NA	FALSE	NA	NA	NA	NA	NA	NA	NA	NA	FALSE	NA	NA	NA	NA	NA	NA	NA	NA	NA	NA	NA	NA	NA	NA	NA	NA	NA	FALSE	FALSE
ON563414.3	91838	91838	+	CAGE	1	FALSE	FALSE	NA	NA	FALSE	NA	NA	NA	NA	NA	NA	NA	NA	FALSE	NA	NA	NA	NA	NA	NA	NA	NA	NA	NA	NA	NA	NA	NA	NA	NA	NA	FALSE	FALSE
ON563414.3	91927	91927	+	CAGE	1	FALSE	FALSE	NA	NA	FALSE	NA	NA	NA	NA	NA	NA	NA	NA	FALSE	NA	NA	NA	NA	NA	NA	NA	NA	NA	NA	NA	NA	NA	NA	NA	NA	NA	FALSE	FALSE
ON563414.3	92004	92004	+	CAGE	1	FALSE	FALSE	NA	NA	FALSE	NA	NA	NA	NA	NA	NA	NA	NA	FALSE	NA	NA	NA	NA	NA	NA	NA	NA	NA	NA	NA	NA	NA	NA	NA	NA	NA	FALSE	FALSE
ON563414.3	92059	92059	+	CAGE	3	TRUE	FALSE	NA	NA	FALSE	NA	NA	NA	NA	NA	NA	NA	NA	FALSE	NA	NA	NA	NA	NA	NA	NA	NA	NA	NA	NA	NA	NA	NA	NA	NA	NA	FALSE	FALSE
ON563414.3	92060	92060	+	CAGE	2	FALSE	FALSE	NA	NA	FALSE	NA	NA	NA	NA	NA	NA	NA	NA	FALSE	NA	NA	NA	NA	NA	NA	NA	NA	NA	NA	NA	NA	NA	NA	NA	NA	NA	FALSE	FALSE
ON563414.3	92078	92078	+	CAGE	1	FALSE	FALSE	NA	NA	FALSE	NA	NA	NA	NA	NA	NA	NA	NA	FALSE	NA	NA	NA	NA	NA	NA	NA	NA	NA	NA	NA	NA	NA	NA	NA	NA	NA	FALSE	FALSE
ON563414.3	92080	92080	+	CAGE	2	FALSE	FALSE	NA	NA	FALSE	NA	NA	NA	NA	NA	NA	NA	NA	FALSE	NA	NA	NA	NA	NA	NA	NA	NA	NA	NA	NA	NA	NA	NA	NA	NA	NA	FALSE	FALSE
ON563414.3	92081	92081	+	CAGE	1	FALSE	FALSE	NA	NA	FALSE	NA	NA	NA	NA	NA	NA	NA	NA	FALSE	NA	NA	NA	NA	NA	NA	NA	NA	NA	NA	NA	NA	NA	NA	NA	NA	NA	FALSE	FALSE
ON563414.3	92143	92143	+	CAGE	1	FALSE	FALSE	NA	NA	FALSE	NA	NA	NA	NA	NA	NA	NA	NA	FALSE	NA	NA	NA	NA	NA	NA	NA	NA	NA	NA	NA	NA	NA	NA	NA	NA	NA	FALSE	FALSE
ON563414.3	92254	92254	+	CAGE	3	TRUE	FALSE	NA	NA	FALSE	NA	NA	NA	NA	NA	NA	NA	NA	FALSE	NA	NA	NA	NA	NA	NA	NA	NA	NA	NA	NA	NA	NA	NA	NA	NA	NA	FALSE	FALSE
ON563414.3	92304	92304	+	CAGE	3	FALSE	FALSE	NA	NA	FALSE	NA	NA	NA	NA	NA	NA	NA	NA	FALSE	NA	NA	NA	NA	NA	NA	NA	NA	NA	NA	NA	NA	NA	NA	NA	NA	NA	FALSE	FALSE
ON563414.3	92305	92305	+	CAGE	1	FALSE	FALSE	NA	NA	FALSE	NA	NA	NA	NA	NA	NA	NA	NA	FALSE	NA	NA	NA	NA	NA	NA	NA	NA	NA	NA	NA	NA	NA	NA	NA	NA	NA	FALSE	FALSE
ON563414.3	92319	92319	+	CAGE	1	FALSE	TRUE	NA	NA	FALSE	NA	NA	NA	NA	NA	NA	NA	NA	FALSE	NA	NA	NA	NA	NA	NA	NA	NA	NA	NA	NA	NA	NA	NA	NA	NA	NA	FALSE	FALSE
ON563414.3	92321	92321	+	CAGE	1	FALSE	TRUE	NA	NA	FALSE	NA	NA	NA	NA	NA	NA	NA	NA	FALSE	NA	NA	NA	NA	NA	NA	NA	NA	NA	NA	NA	NA	NA	NA	NA	NA	NA	FALSE	FALSE
ON563414.3	92378	92378	+	CAGE	1	FALSE	FALSE	NA	NA	FALSE	NA	NA	NA	NA	NA	NA	NA	NA	FALSE	NA	NA	NA	NA	NA	NA	NA	NA	NA	NA	NA	NA	NA	NA	NA	NA	NA	FALSE	FALSE
ON563414.3	92386	92386	+	CAGE	1	FALSE	FALSE	NA	NA	FALSE	NA	NA	NA	NA	NA	NA	NA	NA	FALSE	NA	NA	NA	NA	NA	NA	NA	NA	NA	NA	NA	NA	NA	NA	NA	NA	NA	FALSE	FALSE
ON563414.3	92410	92410	+	CAGE	2	FALSE	FALSE	NA	NA	FALSE	NA	NA	NA	NA	NA	NA	NA	NA	FALSE	NA	NA	NA	NA	NA	NA	NA	NA	NA	NA	NA	NA	NA	NA	NA	NA	NA	FALSE	FALSE
ON563414.3	92473	92473	+	CAGE	1	FALSE	FALSE	NA	NA	FALSE	NA	NA	NA	NA	NA	NA	NA	NA	FALSE	NA	NA	NA	NA	NA	NA	NA	NA	NA	NA	NA	NA	NA	NA	NA	NA	NA	FALSE	FALSE
ON563414.3	92483	92483	+	CAGE	1	FALSE	FALSE	NA	NA	FALSE	NA	NA	NA	NA	NA	NA	NA	NA	FALSE	NA	NA	NA	NA	NA	NA	NA	NA	NA	NA	NA	NA	NA	NA	NA	NA	NA	FALSE	FALSE
ON563414.3	92492	92492	+	CAGE	1	FALSE	FALSE	NA	NA	FALSE	NA	NA	NA	NA	NA	NA	NA	NA	FALSE	NA	NA	NA	NA	NA	NA	NA	NA	NA	NA	NA	NA	NA	NA	NA	NA	NA	FALSE	FALSE
ON563414.3	92502	92502	+	CAGE	1	FALSE	FALSE	NA	NA	FALSE	NA	NA	NA	NA	NA	NA	NA	NA	FALSE	NA	NA	NA	NA	NA	NA	NA	NA	NA	NA	NA	NA	NA	NA	NA	NA	NA	FALSE	FALSE
ON563414.3	92534	92534	+	CAGE	1	FALSE	FALSE	NA	NA	FALSE	NA	NA	NA	NA	NA	NA	NA	NA	FALSE	NA	NA	NA	NA	NA	NA	NA	NA	NA	NA	NA	NA	NA	NA	NA	NA	NA	FALSE	FALSE
ON563414.3	92567	92567	+	CAGE	1	FALSE	FALSE	NA	NA	FALSE	NA	NA	NA	NA	NA	NA	NA	NA	FALSE	NA	NA	NA	NA	NA	NA	NA	NA	NA	NA	NA	NA	NA	NA	NA	NA	NA	FALSE	FALSE
ON563414.3	92568	92568	+	CAGE	1	FALSE	FALSE	NA	NA	FALSE	NA	NA	NA	NA	NA	NA	NA	NA	FALSE	NA	NA	NA	NA	NA	NA	NA	NA	NA	NA	NA	NA	NA	NA	NA	NA	NA	FALSE	FALSE
ON563414.3	92660	92660	+	CAGE	1	FALSE	FALSE	NA	NA	FALSE	NA	NA	NA	NA	NA	NA	NA	NA	FALSE	NA	NA	NA	NA	NA	NA	NA	NA	NA	NA	NA	NA	NA	NA	NA	NA	NA	FALSE	FALSE
ON563414.3	92665	92665	+	CAGE	3	TRUE	FALSE	NA	NA	FALSE	NA	NA	NA	NA	NA	NA	NA	NA	FALSE	NA	NA	NA	NA	NA	NA	NA	NA	NA	NA	NA	NA	NA	NA	NA	NA	NA	FALSE	FALSE
ON563414.3	92870	92870	+	CAGE	1	FALSE	FALSE	NA	NA	FALSE	NA	NA	NA	NA	NA	NA	NA	NA	FALSE	NA	NA	NA	NA	NA	NA	NA	NA	NA	NA	NA	NA	NA	NA	NA	NA	NA	FALSE	FALSE
ON563414.3	92873	92873	+	CAGE	1	FALSE	FALSE	NA	NA	FALSE	NA	NA	NA	NA	NA	NA	NA	NA	FALSE	NA	NA	NA	NA	NA	NA	NA	NA	NA	NA	NA	NA	NA	NA	NA	NA	NA	FALSE	FALSE
ON563414.3	92874	92874	+	CAGE	2	FALSE	FALSE	NA	NA	FALSE	NA	NA	NA	NA	NA	NA	NA	NA	FALSE	NA	NA	NA	NA	NA	NA	NA	NA	NA	NA	NA	NA	NA	NA	NA	NA	NA	FALSE	FALSE
ON563414.3	92932	92932	+	CAGE	1	FALSE	FALSE	NA	NA	FALSE	NA	NA	NA	NA	NA	NA	NA	NA	FALSE	NA	NA	NA	NA	NA	NA	NA	NA	NA	NA	NA	NA	NA	NA	NA	NA	NA	FALSE	FALSE
ON563414.3	92954	92954	+	CAGE	2	FALSE	TRUE	92962	2	FALSE	NA	NA	NA	NA	NA	NA	NA	NA	FALSE	NA	NA	NA	NA	NA	NA	NA	NA	NA	NA	NA	NA	NA	NA	NA	NA	NA	FALSE	TRUE
ON563414.3	92977	92977	+	CAGE	1	FALSE	FALSE	NA	NA	FALSE	NA	NA	NA	NA	NA	NA	NA	NA	FALSE	NA	NA	NA	NA	NA	NA	NA	NA	NA	NA	NA	NA	NA	NA	NA	NA	NA	FALSE	FALSE
ON563414.3	93002	93002	+	CAGE	2	FALSE	FALSE	NA	NA	FALSE	NA	NA	NA	NA	NA	NA	NA	NA	FALSE	NA	NA	NA	NA	NA	NA	NA	NA	NA	NA	NA	NA	NA	NA	NA	NA	NA	FALSE	FALSE
ON563414.3	93004	93004	+	CAGE	1	FALSE	FALSE	NA	NA	FALSE	NA	NA	NA	NA	NA	NA	NA	NA	FALSE	NA	NA	NA	NA	NA	NA	NA	NA	NA	NA	NA	NA	NA	NA	NA	NA	NA	FALSE	FALSE
ON563414.3	93030	93030	+	CAGE	1	FALSE	TRUE	93034	2	FALSE	NA	NA	NA	NA	NA	NA	NA	NA	FALSE	NA	NA	NA	NA	NA	NA	NA	NA	NA	NA	NA	NA	NA	NA	NA	NA	NA	FALSE	TRUE
ON563414.3	93041	93041	+	CAGE	1	FALSE	FALSE	NA	NA	FALSE	NA	NA	NA	NA	NA	NA	NA	NA	FALSE	NA	NA	NA	NA	NA	NA	NA	NA	NA	NA	NA	NA	NA	NA	NA	NA	NA	FALSE	FALSE
ON563414.3	93048	93048	+	CAGE	1	FALSE	FALSE	NA	NA	FALSE	NA	NA	NA	NA	NA	NA	NA	NA	FALSE	NA	NA	NA	NA	NA	NA	NA	NA	NA	NA	NA	NA	NA	NA	NA	NA	NA	FALSE	FALSE
ON563414.3	93090	93090	+	CAGE	1	FALSE	TRUE	93098	2	FALSE	NA	NA	NA	NA	NA	NA	NA	NA	FALSE	NA	NA	NA	NA	NA	NA	NA	NA	NA	NA	NA	NA	NA	NA	NA	NA	NA	FALSE	TRUE
ON563414.3	93092	93092	+	CAGE	2	FALSE	TRUE	93098	2	FALSE	NA	NA	NA	NA	NA	NA	NA	NA	FALSE	NA	NA	NA	NA	NA	NA	NA	NA	NA	NA	NA	NA	NA	NA	NA	NA	NA	FALSE	TRUE
ON563414.3	93123	93123	+	CAGE	1	FALSE	FALSE	NA	NA	FALSE	NA	NA	NA	NA	NA	NA	NA	NA	FALSE	NA	NA	NA	NA	NA	NA	NA	NA	NA	NA	NA	NA	NA	NA	NA	NA	NA	FALSE	FALSE
ON563414.3	93134	93134	+	CAGE	2	FALSE	FALSE	NA	NA	FALSE	NA	NA	NA	NA	NA	NA	NA	NA	FALSE	NA	NA	NA	NA	NA	NA	NA	NA	NA	NA	NA	NA	NA	NA	NA	NA	NA	FALSE	FALSE
ON563414.3	93150	93150	+	CAGE	1	FALSE	FALSE	NA	NA	FALSE	NA	NA	NA	NA	NA	NA	NA	NA	FALSE	NA	NA	NA	NA	NA	NA	NA	NA	NA	NA	NA	NA	NA	NA	NA	NA	NA	FALSE	FALSE
ON563414.3	93153	93153	+	CAGE	1	FALSE	FALSE	NA	NA	FALSE	NA	NA	NA	NA	NA	NA	NA	NA	FALSE	NA	NA	NA	NA	NA	NA	NA	NA	NA	NA	NA	NA	NA	NA	NA	NA	NA	FALSE	FALSE
ON563414.3	93241	93241	+	CAGE	1	FALSE	TRUE	NA	NA	FALSE	NA	NA	NA	NA	NA	NA	NA	NA	FALSE	NA	NA	NA	NA	NA	NA	NA	NA	NA	NA	NA	NA	NA	NA	NA	NA	NA	FALSE	FALSE
ON563414.3	93320	93320	+	CAGE	2	FALSE	FALSE	NA	NA	TRUE	93243	7.17919	6.34e-05	0.0513	10000	93243	93243	93243	FALSE	NA	NA	NA	NA	NA	NA	NA	NA	NA	NA	NA	NA	NA	NA	NA	NA	NA	FALSE	FALSE
ON563414.3	93340	93340	+	CAGE	1	FALSE	FALSE	NA	NA	TRUE	93243	7.17919	6.34e-05	0.0513	10000	93243	93243	93243	FALSE	NA	NA	NA	NA	NA	NA	NA	NA	NA	NA	NA	NA	NA	NA	NA	NA	NA	FALSE	FALSE
ON563414.3	93341	93341	+	CAGE	1	FALSE	FALSE	NA	NA	TRUE	93243	7.17919	6.34e-05	0.0513	10000	93243	93243	93243	FALSE	NA	NA	NA	NA	NA	NA	NA	NA	NA	NA	NA	NA	NA	NA	NA	NA	NA	FALSE	FALSE
ON563414.3	93446	93446	+	CAGE	4	TRUE	FALSE	NA	NA	FALSE	NA	NA	NA	NA	NA	NA	NA	NA	FALSE	NA	NA	NA	NA	NA	NA	NA	NA	NA	NA	NA	NA	NA	NA	NA	NA	NA	FALSE	FALSE
ON563414.3	93461	93461	+	CAGE	1	FALSE	TRUE	NA	NA	FALSE	NA	NA	NA	NA	NA	NA	NA	NA	FALSE	NA	NA	NA	NA	NA	NA	NA	NA	NA	NA	NA	NA	NA	NA	NA	NA	NA	FALSE	FALSE
ON563414.3	93464	93464	+	CAGE	2	FALSE	TRUE	NA	NA	FALSE	NA	NA	NA	NA	NA	NA	NA	NA	FALSE	NA	NA	NA	NA	NA	NA	NA	NA	NA	NA	NA	NA	NA	NA	NA	NA	NA	FALSE	FALSE
ON563414.3	93529	93529	+	CAGE	1	FALSE	TRUE	93538	2	FALSE	NA	NA	NA	NA	NA	NA	NA	NA	FALSE	NA	NA	NA	NA	NA	NA	NA	NA	NA	NA	NA	NA	NA	NA	NA	NA	NA	FALSE	TRUE
ON563414.3	93537	93537	+	CAGE	1	FALSE	TRUE	93538	2	FALSE	NA	NA	NA	NA	NA	NA	NA	NA	FALSE	NA	NA	NA	NA	NA	NA	NA	NA	NA	NA	NA	NA	NA	NA	NA	NA	NA	FALSE	TRUE
ON563414.3	93547	93547	+	CAGE	1	FALSE	FALSE	NA	NA	FALSE	NA	NA	NA	NA	NA	NA	NA	NA	FALSE	NA	NA	NA	NA	NA	NA	NA	NA	NA	NA	NA	NA	NA	NA	NA	NA	NA	FALSE	FALSE
ON563414.3	93604	93604	+	CAGE	1	FALSE	FALSE	NA	NA	FALSE	NA	NA	NA	NA	NA	NA	NA	NA	FALSE	NA	NA	NA	NA	NA	NA	NA	NA	NA	NA	NA	NA	NA	NA	NA	NA	NA	FALSE	FALSE
ON563414.3	93607	93607	+	CAGE	2	FALSE	FALSE	NA	NA	FALSE	NA	NA	NA	NA	NA	NA	NA	NA	FALSE	NA	NA	NA	NA	NA	NA	NA	NA	NA	NA	NA	NA	NA	NA	NA	NA	NA	FALSE	FALSE
ON563414.3	93633	93633	+	CAGE	1	FALSE	FALSE	NA	NA	FALSE	NA	NA	NA	NA	NA	NA	NA	NA	FALSE	NA	NA	NA	NA	NA	NA	NA	NA	NA	NA	NA	NA	NA	NA	NA	NA	NA	FALSE	FALSE
ON563414.3	93863	93863	+	CAGE	9	TRUE	FALSE	NA	NA	FALSE	NA	NA	NA	NA	NA	NA	NA	NA	FALSE	NA	NA	NA	NA	NA	NA	NA	NA	NA	NA	NA	NA	NA	NA	NA	NA	NA	FALSE	FALSE
ON563414.3	93956	93956	+	CAGE	1	FALSE	FALSE	NA	NA	FALSE	NA	NA	NA	NA	NA	NA	NA	NA	FALSE	NA	NA	NA	NA	NA	NA	NA	NA	NA	NA	NA	NA	NA	NA	NA	NA	NA	FALSE	FALSE
ON563414.3	94000	94000	+	CAGE	1	FALSE	FALSE	NA	NA	FALSE	NA	NA	NA	NA	NA	NA	NA	NA	FALSE	NA	NA	NA	NA	NA	NA	NA	NA	NA	NA	NA	NA	NA	NA	NA	NA	NA	FALSE	FALSE
ON563414.3	94154	94154	+	CAGE	1	FALSE	TRUE	94160	2	FALSE	NA	NA	NA	NA	NA	NA	NA	NA	FALSE	NA	NA	NA	NA	NA	NA	NA	NA	NA	NA	NA	NA	NA	NA	NA	NA	NA	FALSE	TRUE
ON563414.3	94226	94226	+	CAGE	3	TRUE	FALSE	NA	NA	TRUE	94169	8.36416	2.82e-05	0.0422	10000	94169	94169	94169	FALSE	NA	NA	NA	NA	NA	NA	NA	NA	NA	NA	NA	NA	NA	NA	NA	NA	NA	FALSE	FALSE
ON563414.3	94322	94322	+	CAGE	1	FALSE	TRUE	94322	4	FALSE	NA	NA	NA	NA	NA	NA	NA	NA	FALSE	NA	NA	NA	NA	NA	NA	NA	NA	NA	NA	NA	NA	NA	NA	NA	NA	NA	FALSE	TRUE
ON563414.3	94418	94418	+	CAGE	1	FALSE	FALSE	NA	NA	FALSE	NA	NA	NA	NA	NA	NA	NA	NA	FALSE	NA	NA	NA	NA	NA	NA	NA	NA	NA	NA	NA	NA	NA	NA	NA	NA	NA	FALSE	FALSE
ON563414.3	94421	94421	+	CAGE	1	FALSE	FALSE	NA	NA	FALSE	NA	NA	NA	NA	NA	NA	NA	NA	FALSE	NA	NA	NA	NA	NA	NA	NA	NA	NA	NA	NA	NA	NA	NA	NA	NA	NA	FALSE	FALSE
ON563414.3	94502	94502	+	CAGE	1	FALSE	FALSE	NA	NA	TRUE	94449	8.38728	2.73e-05	0.0418	10000	94449	94449	94449	FALSE	NA	NA	NA	NA	NA	NA	NA	NA	NA	NA	NA	NA	NA	NA	NA	NA	NA	FALSE	FALSE
ON563414.3	94540	94540	+	CAGE	4	FALSE	FALSE	NA	NA	TRUE	94449	8.38728	2.73e-05	0.0418	10000	94449	94449	94449	FALSE	NA	NA	NA	NA	NA	NA	NA	NA	NA	NA	NA	NA	NA	NA	NA	NA	NA	FALSE	FALSE
ON563414.3	94569	94569	+	CAGE	1	FALSE	FALSE	NA	NA	FALSE	NA	NA	NA	NA	NA	NA	NA	NA	FALSE	NA	NA	NA	NA	NA	NA	NA	NA	NA	NA	NA	NA	NA	NA	NA	NA	NA	FALSE	FALSE
ON563414.3	94624	94624	+	CAGE	5	TRUE	FALSE	NA	NA	FALSE	NA	NA	NA	NA	NA	NA	NA	NA	FALSE	NA	NA	NA	NA	NA	NA	NA	NA	NA	NA	NA	NA	NA	NA	NA	NA	NA	FALSE	FALSE
ON563414.3	94625	94625	+	CAGE	4	FALSE	FALSE	NA	NA	FALSE	NA	NA	NA	NA	NA	NA	NA	NA	FALSE	NA	NA	NA	NA	NA	NA	NA	NA	NA	NA	NA	NA	NA	NA	NA	NA	NA	FALSE	FALSE
ON563414.3	94643	94643	+	CAGE	4	FALSE	FALSE	NA	NA	FALSE	NA	NA	NA	NA	NA	NA	NA	NA	FALSE	NA	NA	NA	NA	NA	NA	NA	NA	NA	NA	NA	NA	NA	NA	NA	NA	NA	FALSE	FALSE
ON563414.3	94645	94645	+	CAGE	4	FALSE	FALSE	NA	NA	FALSE	NA	NA	NA	NA	NA	NA	NA	NA	FALSE	NA	NA	NA	NA	NA	NA	NA	NA	NA	NA	NA	NA	NA	NA	NA	NA	NA	FALSE	FALSE
ON563414.3	94653	94653	+	CAGE	3	FALSE	FALSE	NA	NA	FALSE	NA	NA	NA	NA	NA	NA	NA	NA	FALSE	NA	NA	NA	NA	NA	NA	NA	NA	NA	NA	NA	NA	NA	NA	NA	NA	NA	FALSE	FALSE
ON563414.3	94680	94680	+	CAGE	1	FALSE	FALSE	NA	NA	FALSE	NA	NA	NA	NA	NA	NA	NA	NA	FALSE	NA	NA	NA	NA	NA	NA	NA	NA	NA	NA	NA	NA	NA	NA	NA	NA	NA	FALSE	FALSE
ON563414.3	94697	94697	+	CAGE	2	FALSE	FALSE	NA	NA	FALSE	NA	NA	NA	NA	NA	NA	NA	NA	FALSE	NA	NA	NA	NA	NA	NA	NA	NA	NA	NA	NA	NA	NA	NA	NA	NA	NA	FALSE	FALSE
ON563414.3	94778	94778	+	CAGE	1	FALSE	FALSE	NA	NA	FALSE	NA	NA	NA	NA	NA	NA	NA	NA	FALSE	NA	NA	NA	NA	NA	NA	NA	NA	NA	NA	NA	NA	NA	NA	NA	NA	NA	FALSE	FALSE
ON563414.3	94842	94842	+	CAGE	1	FALSE	FALSE	NA	NA	FALSE	NA	NA	NA	NA	NA	NA	NA	NA	FALSE	NA	NA	NA	NA	NA	NA	NA	NA	NA	NA	NA	NA	NA	NA	NA	NA	NA	FALSE	FALSE
ON563414.3	94853	94853	+	CAGE	1	FALSE	FALSE	NA	NA	TRUE	94848	12.4424	6.74e-05	0.393	10000	94848	94848	94848	TRUE	94848	12.4424	6.74e-05	0.393	10000	94848	94848	94848	NA	NA	NA	NA	NA	NA	NA	NA	NA	TRUE	FALSE
ON563414.3	94856	94856	+	CAGE	1	FALSE	FALSE	NA	NA	TRUE	94848	12.4424	6.74e-05	0.393	10000	94848	94848	94848	TRUE	94848	12.4424	6.74e-05	0.393	10000	94848	94848	94848	NA	NA	NA	NA	NA	NA	NA	NA	NA	TRUE	FALSE
ON563414.3	94862	94862	+	CAGE	4	TRUE	FALSE	NA	NA	TRUE	94848	12.4424	6.74e-05	0.393	10000	94848	94848	94848	TRUE	94848	12.4424	6.74e-05	0.393	10000	94848	94848	94848	NA	NA	NA	NA	NA	NA	NA	NA	NA	TRUE	FALSE
ON563414.3	94867	94867	+	CAGE	1	FALSE	FALSE	NA	NA	TRUE	94848	12.4424	6.74e-05	0.393	10000	94848	94848	94848	TRUE	94848	12.4424	6.74e-05	0.393	10000	94848	94848	94848	NA	NA	NA	NA	NA	NA	NA	NA	NA	TRUE	FALSE
ON563414.3	94868	94868	+	CAGE	3	FALSE	FALSE	NA	NA	TRUE	94848	12.4424	6.74e-05	0.393	10000	94848	94848	94848	TRUE	94848	12.4424	6.74e-05	0.393	10000	94848	94848	94848	NA	NA	NA	NA	NA	NA	NA	NA	NA	TRUE	FALSE
ON563414.3	94886	94886	+	CAGE	1	FALSE	FALSE	NA	NA	TRUE	94848	12.4424	6.74e-05	0.393	10000	94848	94848	94848	TRUE	94848	12.4424	6.74e-05	0.393	10000	94848	94848	94848	NA	NA	NA	NA	NA	NA	NA	NA	NA	FALSE	FALSE
ON563414.3	94902	94902	+	CAGE	1	FALSE	FALSE	NA	NA	TRUE	94848	12.4424	6.74e-05	0.393	10000	94848	94848	94848	FALSE	NA	NA	NA	NA	NA	NA	NA	NA	NA	NA	NA	NA	NA	NA	NA	NA	NA	FALSE	FALSE
ON563414.3	94903	94903	+	CAGE	1	FALSE	FALSE	NA	NA	TRUE	94848	12.4424	6.74e-05	0.393	10000	94848	94848	94848	FALSE	NA	NA	NA	NA	NA	NA	NA	NA	NA	NA	NA	NA	NA	NA	NA	NA	NA	FALSE	FALSE
ON563414.3	94983	94983	+	CAGE	1	FALSE	FALSE	NA	NA	TRUE	94959	11.1882	5.63e-05	0.0425	10000	94959	94959	94959	TRUE	94959	11.1882	5.63e-05	0.0425	10000	94959	94959	94959	NA	NA	NA	NA	NA	NA	NA	NA	NA	TRUE	FALSE
ON563414.3	95130	95130	+	CAGE	1	FALSE	FALSE	NA	NA	FALSE	NA	NA	NA	NA	NA	NA	NA	NA	FALSE	NA	NA	NA	NA	NA	NA	NA	NA	NA	NA	NA	NA	NA	NA	NA	NA	NA	FALSE	FALSE
ON563414.3	95264	95264	+	CAGE	1	FALSE	FALSE	NA	NA	FALSE	NA	NA	NA	NA	NA	NA	NA	NA	FALSE	NA	NA	NA	NA	NA	NA	NA	NA	NA	NA	NA	NA	NA	NA	NA	NA	NA	FALSE	FALSE
ON563414.3	95280	95280	+	CAGE	1	FALSE	FALSE	NA	NA	FALSE	NA	NA	NA	NA	NA	NA	NA	NA	FALSE	NA	NA	NA	NA	NA	NA	NA	NA	NA	NA	NA	NA	NA	NA	NA	NA	NA	FALSE	FALSE
ON563414.3	95294	95294	+	CAGE	1	FALSE	FALSE	NA	NA	FALSE	NA	NA	NA	NA	NA	NA	NA	NA	FALSE	NA	NA	NA	NA	NA	NA	NA	NA	NA	NA	NA	NA	NA	NA	NA	NA	NA	FALSE	FALSE
ON563414.3	95296	95296	+	CAGE	1	FALSE	FALSE	NA	NA	FALSE	NA	NA	NA	NA	NA	NA	NA	NA	FALSE	NA	NA	NA	NA	NA	NA	NA	NA	NA	NA	NA	NA	NA	NA	NA	NA	NA	FALSE	FALSE
ON563414.3	95301	95301	+	CAGE	1	FALSE	FALSE	NA	NA	FALSE	NA	NA	NA	NA	NA	NA	NA	NA	FALSE	NA	NA	NA	NA	NA	NA	NA	NA	NA	NA	NA	NA	NA	NA	NA	NA	NA	FALSE	FALSE
ON563414.3	95334	95334	+	CAGE	1	FALSE	FALSE	NA	NA	TRUE	95328; 95328; 95328; 95328	14.0471; 14.4788; 14.0471; 14.4788	6.56e-06; 9.48e-06; 6.56e-06; 9.48e-06	0.0157; 0.101; 0.0157; 0.225	1E04; 1E04; 1E05; 1E05	95328; 95328	95328; 95328	95328; 95328	TRUE	95328; 95328; 95328; 95328	14.0471; 14.4788; 14.0471; 14.4788	6.56e-06; 9.48e-06; 6.56e-06; 9.48e-06	0.0157; 0.101; 0.0157; 0.225	1E04; 1E04; 1E05; 1E05	95328; 95328	95328; 95328	95328; 95328	NA	NA	NA	NA	NA	NA	NA	NA	NA	TRUE	FALSE
ON563414.3	95335	95335	+	CAGE	1	FALSE	FALSE	NA	NA	TRUE	95328; 95328; 95328; 95328	14.0471; 14.4788; 14.0471; 14.4788	6.56e-06; 9.48e-06; 6.56e-06; 9.48e-06	0.0157; 0.101; 0.0157; 0.225	1E04; 1E04; 1E05; 1E05	95328; 95328	95328; 95328	95328; 95328	TRUE	95328; 95328; 95328; 95328	14.0471; 14.4788; 14.0471; 14.4788	6.56e-06; 9.48e-06; 6.56e-06; 9.48e-06	0.0157; 0.101; 0.0157; 0.225	1E04; 1E04; 1E05; 1E05	95328; 95328	95328; 95328	95328; 95328	NA	NA	NA	NA	NA	NA	NA	NA	NA	TRUE	FALSE
ON563414.3	95348	95348	+	CAGE	15	FALSE	TRUE	NA	NA	TRUE	95328; 95328; 95328; 95328	14.0471; 14.4788; 14.0471; 14.4788	6.56e-06; 9.48e-06; 6.56e-06; 9.48e-06	0.0157; 0.101; 0.0157; 0.225	1E04; 1E04; 1E05; 1E05	95328; 95328	95328; 95328	95328; 95328	TRUE	95328; 95328; 95328; 95328	14.0471; 14.4788; 14.0471; 14.4788	6.56e-06; 9.48e-06; 6.56e-06; 9.48e-06	0.0157; 0.101; 0.0157; 0.225	1E04; 1E04; 1E05; 1E05	95328; 95328	95328; 95328	95328; 95328	NA	NA	NA	NA	NA	NA	NA	NA	NA	TRUE	FALSE
ON563414.3	95350	95350	+	CAGE	9	FALSE	TRUE	NA	NA	TRUE	95328; 95328; 95328; 95328	14.0471; 14.4788; 14.0471; 14.4788	6.56e-06; 9.48e-06; 6.56e-06; 9.48e-06	0.0157; 0.101; 0.0157; 0.225	1E04; 1E04; 1E05; 1E05	95328; 95328	95328; 95328	95328; 95328	TRUE	95328; 95328; 95328; 95328	14.0471; 14.4788; 14.0471; 14.4788	6.56e-06; 9.48e-06; 6.56e-06; 9.48e-06	0.0157; 0.101; 0.0157; 0.225	1E04; 1E04; 1E05; 1E05	95328; 95328	95328; 95328	95328; 95328	NA	NA	NA	NA	NA	NA	NA	NA	NA	TRUE	FALSE
ON563414.3	95355	95355	+	CAGE	149	TRUE	TRUE	95363; 95366	9	TRUE	95328; 95328; 95328; 95328	14.0471; 14.4788; 14.0471; 14.4788	6.56e-06; 9.48e-06; 6.56e-06; 9.48e-06	0.0157; 0.101; 0.0157; 0.225	1E04; 1E04; 1E05; 1E05	95328; 95328	95328; 95328	95328; 95328	TRUE	95328; 95328; 95328; 95328	14.0471; 14.4788; 14.0471; 14.4788	6.56e-06; 9.48e-06; 6.56e-06; 9.48e-06	0.0157; 0.101; 0.0157; 0.225	1E04; 1E04; 1E05; 1E05	95328; 95328	95328; 95328	95328; 95328	NA	NA	NA	NA	NA	NA	NA	NA	NA	FALSE	TRUE
ON563414.3	95496	95496	+	CAGE	1	FALSE	FALSE	NA	NA	FALSE	NA	NA	NA	NA	NA	NA	NA	NA	FALSE	NA	NA	NA	NA	NA	NA	NA	NA	NA	NA	NA	NA	NA	NA	NA	NA	NA	FALSE	FALSE
ON563414.3	95498	95498	+	CAGE	2	FALSE	FALSE	NA	NA	FALSE	NA	NA	NA	NA	NA	NA	NA	NA	FALSE	NA	NA	NA	NA	NA	NA	NA	NA	NA	NA	NA	NA	NA	NA	NA	NA	NA	FALSE	FALSE
ON563414.3	95544	95544	+	CAGE	1	FALSE	TRUE	NA	NA	TRUE	95523; 95523	12.1908; 12.1908	7.36e-06; 7.36e-06	0.026; 0.0395	1E04; 1E05	95523; 95523	95523; 95523	95523	TRUE	95523; 95523	12.1908; 12.1908	7.36e-06; 7.36e-06	0.026; 0.0395	1E04; 1E05	95523; 95523	95523; 95523	95523	NA	NA	NA	NA	NA	NA	NA	NA	NA	TRUE	FALSE
ON563414.3	95550	95550	+	CAGE	4	FALSE	TRUE	95560	3	TRUE	95523; 95523	12.1908; 12.1908	7.36e-06; 7.36e-06	0.026; 0.0395	1E04; 1E05	95523; 95523	95523; 95523	95523	TRUE	95523; 95523	12.1908; 12.1908	7.36e-06; 7.36e-06	0.026; 0.0395	1E04; 1E05	95523; 95523	95523; 95523	95523	NA	NA	NA	NA	NA	NA	NA	NA	NA	FALSE	TRUE
ON563414.3	95551	95551	+	CAGE	74	TRUE	TRUE	95560	3	TRUE	95523; 95523	12.1908; 12.1908	7.36e-06; 7.36e-06	0.026; 0.0395	1E04; 1E05	95523; 95523	95523; 95523	95523	TRUE	95523; 95523	12.1908; 12.1908	7.36e-06; 7.36e-06	0.026; 0.0395	1E04; 1E05	95523; 95523	95523; 95523	95523	NA	NA	NA	NA	NA	NA	NA	NA	NA	FALSE	TRUE
ON563414.3	95552	95552	+	CAGE	6	FALSE	TRUE	95560	3	TRUE	95523; 95523	12.1908; 12.1908	7.36e-06; 7.36e-06	0.026; 0.0395	1E04; 1E05	95523; 95523	95523; 95523	95523	TRUE	95523; 95523	12.1908; 12.1908	7.36e-06; 7.36e-06	0.026; 0.0395	1E04; 1E05	95523; 95523	95523; 95523	95523	NA	NA	NA	NA	NA	NA	NA	NA	NA	FALSE	TRUE
ON563414.3	95571	95571	+	CAGE	1	FALSE	FALSE	NA	NA	TRUE	95523; 95523	12.1908; 12.1908	7.36e-06; 7.36e-06	0.026; 0.0395	1E04; 1E05	95523; 95523	95523; 95523	95523	FALSE	NA	NA	NA	NA	NA	NA	NA	NA	NA	NA	NA	NA	NA	NA	NA	NA	NA	FALSE	FALSE
ON563414.3	95574	95574	+	CAGE	1	FALSE	FALSE	NA	NA	TRUE	95523; 95523	12.1908; 12.1908	7.36e-06; 7.36e-06	0.026; 0.0395	1E04; 1E05	95523; 95523	95523; 95523	95523	FALSE	NA	NA	NA	NA	NA	NA	NA	NA	NA	NA	NA	NA	NA	NA	NA	NA	NA	FALSE	FALSE
ON563414.3	95603	95603	+	CAGE	1	FALSE	FALSE	NA	NA	TRUE	95523; 95523	12.1908; 12.1908	7.36e-06; 7.36e-06	0.026; 0.0395	1E04; 1E05	95523; 95523	95523; 95523	95523	FALSE	NA	NA	NA	NA	NA	NA	NA	NA	NA	NA	NA	NA	NA	NA	NA	NA	NA	FALSE	FALSE
ON563414.3	95707	95707	+	CAGE	2	FALSE	TRUE	NA	NA	TRUE	95679	6.86705	7.87e-05	0.0513	10000	95679	95679	95679	TRUE	95679	6.86705	7.87e-05	0.0513	10000	95679	95679	95679	NA	NA	NA	NA	NA	NA	NA	NA	NA	FALSE	FALSE
ON563414.3	95708	95708	+	CAGE	20	FALSE	TRUE	NA	NA	TRUE	95679	6.86705	7.87e-05	0.0513	10000	95679	95679	95679	TRUE	95679	6.86705	7.87e-05	0.0513	10000	95679	95679	95679	NA	NA	NA	NA	NA	NA	NA	NA	NA	FALSE	FALSE
ON563414.3	95709	95709	+	CAGE	3	FALSE	TRUE	NA	NA	TRUE	95679	6.86705	7.87e-05	0.0513	10000	95679	95679	95679	TRUE	95679	6.86705	7.87e-05	0.0513	10000	95679	95679	95679	NA	NA	NA	NA	NA	NA	NA	NA	NA	FALSE	FALSE
ON563414.3	95711	95711	+	CAGE	40	FALSE	TRUE	95721	2	TRUE	95679	6.86705	7.87e-05	0.0513	10000	95679	95679	95679	TRUE	95679	6.86705	7.87e-05	0.0513	10000	95679	95679	95679	NA	NA	NA	NA	NA	NA	NA	NA	NA	FALSE	TRUE
ON563414.3	95712	95712	+	CAGE	1	FALSE	TRUE	95721	2	TRUE	95679	6.86705	7.87e-05	0.0513	10000	95679	95679	95679	TRUE	95679	6.86705	7.87e-05	0.0513	10000	95679	95679	95679	NA	NA	NA	NA	NA	NA	NA	NA	NA	FALSE	TRUE
ON563414.3	95713	95713	+	CAGE	61	TRUE	TRUE	95721	2	TRUE	95679	6.86705	7.87e-05	0.0513	10000	95679	95679	95679	TRUE	95679	6.86705	7.87e-05	0.0513	10000	95679	95679	95679	NA	NA	NA	NA	NA	NA	NA	NA	NA	FALSE	TRUE
ON563414.3	95714	95714	+	CAGE	1	FALSE	TRUE	95721	2	TRUE	95679	6.86705	7.87e-05	0.0513	10000	95679	95679	95679	TRUE	95679	6.86705	7.87e-05	0.0513	10000	95679	95679	95679	NA	NA	NA	NA	NA	NA	NA	NA	NA	FALSE	TRUE
ON563414.3	95719	95719	+	CAGE	1	FALSE	TRUE	95721; 95726	4	TRUE	95679	6.86705	7.87e-05	0.0513	10000	95679	95679	95679	TRUE	95679	6.86705	7.87e-05	0.0513	10000	95679	95679	95679	NA	NA	NA	NA	NA	NA	NA	NA	NA	FALSE	TRUE
ON563414.3	95721	95721	+	CAGE	2	FALSE	TRUE	95721; 95726	4	TRUE	95679	6.86705	7.87e-05	0.0513	10000	95679	95679	95679	FALSE	NA	NA	NA	NA	NA	NA	NA	NA	NA	NA	NA	NA	NA	NA	NA	NA	NA	FALSE	TRUE
ON563414.3	95722	95722	+	CAGE	1	FALSE	TRUE	95726	2	TRUE	95679	6.86705	7.87e-05	0.0513	10000	95679	95679	95679	FALSE	NA	NA	NA	NA	NA	NA	NA	NA	NA	NA	NA	NA	NA	NA	NA	NA	NA	FALSE	TRUE
ON563414.3	95723	95723	+	CAGE	1	FALSE	TRUE	95726	2	TRUE	95679	6.86705	7.87e-05	0.0513	10000	95679	95679	95679	FALSE	NA	NA	NA	NA	NA	NA	NA	NA	NA	NA	NA	NA	NA	NA	NA	NA	NA	FALSE	TRUE
ON563414.3	95753	95753	+	CAGE	1	FALSE	FALSE	NA	NA	TRUE	95679	6.86705	7.87e-05	0.0513	10000	95679	95679	95679	FALSE	NA	NA	NA	NA	NA	NA	NA	NA	NA	NA	NA	NA	NA	NA	NA	NA	NA	FALSE	FALSE
ON563414.3	95779	95779	+	CAGE	1	FALSE	FALSE	NA	NA	TRUE	95679	6.86705	7.87e-05	0.0513	10000	95679	95679	95679	FALSE	NA	NA	NA	NA	NA	NA	NA	NA	NA	NA	NA	NA	NA	NA	NA	NA	NA	FALSE	FALSE
ON563414.3	95788	95788	+	CAGE	1	FALSE	FALSE	NA	NA	FALSE	NA	NA	NA	NA	NA	NA	NA	NA	FALSE	NA	NA	NA	NA	NA	NA	NA	NA	NA	NA	NA	NA	NA	NA	NA	NA	NA	FALSE	FALSE
ON563414.3	95876	95876	+	CAGE	1	FALSE	FALSE	NA	NA	FALSE	NA	NA	NA	NA	NA	NA	NA	NA	FALSE	NA	NA	NA	NA	NA	NA	NA	NA	NA	NA	NA	NA	NA	NA	NA	NA	NA	FALSE	FALSE
ON563414.3	95877	95877	+	CAGE	1	FALSE	FALSE	NA	NA	FALSE	NA	NA	NA	NA	NA	NA	NA	NA	FALSE	NA	NA	NA	NA	NA	NA	NA	NA	NA	NA	NA	NA	NA	NA	NA	NA	NA	FALSE	FALSE
ON563414.3	95878	95878	+	CAGE	3	TRUE	FALSE	NA	NA	FALSE	NA	NA	NA	NA	NA	NA	NA	NA	FALSE	NA	NA	NA	NA	NA	NA	NA	NA	NA	NA	NA	NA	NA	NA	NA	NA	NA	FALSE	FALSE
ON563414.3	95879	95879	+	CAGE	1	FALSE	FALSE	NA	NA	FALSE	NA	NA	NA	NA	NA	NA	NA	NA	FALSE	NA	NA	NA	NA	NA	NA	NA	NA	NA	NA	NA	NA	NA	NA	NA	NA	NA	FALSE	FALSE
ON563414.3	95911	95911	+	CAGE	1	FALSE	FALSE	NA	NA	FALSE	NA	NA	NA	NA	NA	NA	NA	NA	FALSE	NA	NA	NA	NA	NA	NA	NA	NA	NA	NA	NA	NA	NA	NA	NA	NA	NA	FALSE	FALSE
ON563414.3	95924	95924	+	CAGE	2	FALSE	FALSE	NA	NA	FALSE	NA	NA	NA	NA	NA	NA	NA	NA	FALSE	NA	NA	NA	NA	NA	NA	NA	NA	NA	NA	NA	NA	NA	NA	NA	NA	NA	FALSE	FALSE
ON563414.3	95926	95926	+	CAGE	1	FALSE	FALSE	NA	NA	FALSE	NA	NA	NA	NA	NA	NA	NA	NA	FALSE	NA	NA	NA	NA	NA	NA	NA	NA	NA	NA	NA	NA	NA	NA	NA	NA	NA	FALSE	FALSE
ON563414.3	96020	96020	+	CAGE	1	FALSE	FALSE	NA	NA	FALSE	NA	NA	NA	NA	NA	NA	NA	NA	FALSE	NA	NA	NA	NA	NA	NA	NA	NA	NA	NA	NA	NA	NA	NA	NA	NA	NA	FALSE	FALSE
ON563414.3	96021	96021	+	CAGE	2	FALSE	FALSE	NA	NA	FALSE	NA	NA	NA	NA	NA	NA	NA	NA	FALSE	NA	NA	NA	NA	NA	NA	NA	NA	NA	NA	NA	NA	NA	NA	NA	NA	NA	FALSE	FALSE
ON563414.3	96022	96022	+	CAGE	1	FALSE	FALSE	NA	NA	FALSE	NA	NA	NA	NA	NA	NA	NA	NA	FALSE	NA	NA	NA	NA	NA	NA	NA	NA	NA	NA	NA	NA	NA	NA	NA	NA	NA	FALSE	FALSE
ON563414.3	96064	96064	+	CAGE	316	TRUE	TRUE	96072; 96074; 96075	17	FALSE	NA	NA	NA	NA	NA	NA	NA	NA	FALSE	NA	NA	NA	NA	NA	NA	NA	NA	NA	NA	NA	NA	NA	NA	NA	NA	NA	FALSE	TRUE
ON563414.3	96065	96065	+	CAGE	12	FALSE	TRUE	96072; 96074; 96075	17	FALSE	NA	NA	NA	NA	NA	NA	NA	NA	FALSE	NA	NA	NA	NA	NA	NA	NA	NA	NA	NA	NA	NA	NA	NA	NA	NA	NA	FALSE	TRUE
ON563414.3	96066	96066	+	CAGE	8	FALSE	TRUE	96072; 96074; 96075	17	FALSE	NA	NA	NA	NA	NA	NA	NA	NA	FALSE	NA	NA	NA	NA	NA	NA	NA	NA	NA	NA	NA	NA	NA	NA	NA	NA	NA	FALSE	TRUE
ON563414.3	96068	96068	+	CAGE	8	FALSE	TRUE	96072; 96074; 96075	17	FALSE	NA	NA	NA	NA	NA	NA	NA	NA	FALSE	NA	NA	NA	NA	NA	NA	NA	NA	NA	NA	NA	NA	NA	NA	NA	NA	NA	FALSE	TRUE
ON563414.3	96074	96074	+	CAGE	2	FALSE	TRUE	96074; 96075	12	FALSE	NA	NA	NA	NA	NA	NA	NA	NA	FALSE	NA	NA	NA	NA	NA	NA	NA	NA	NA	NA	NA	NA	NA	NA	NA	NA	NA	FALSE	TRUE
ON563414.3	96075	96075	+	CAGE	1	FALSE	TRUE	96075	4	FALSE	NA	NA	NA	NA	NA	NA	NA	NA	FALSE	NA	NA	NA	NA	NA	NA	NA	NA	NA	NA	NA	NA	NA	NA	NA	NA	NA	FALSE	TRUE
ON563414.3	96077	96077	+	CAGE	1	FALSE	FALSE	NA	NA	FALSE	NA	NA	NA	NA	NA	NA	NA	NA	FALSE	NA	NA	NA	NA	NA	NA	NA	NA	NA	NA	NA	NA	NA	NA	NA	NA	NA	FALSE	FALSE
ON563414.3	96090	96090	+	CAGE	1	FALSE	FALSE	NA	NA	FALSE	NA	NA	NA	NA	NA	NA	NA	NA	FALSE	NA	NA	NA	NA	NA	NA	NA	NA	NA	NA	NA	NA	NA	NA	NA	NA	NA	FALSE	FALSE
ON563414.3	96236	96236	+	CAGE	2	FALSE	FALSE	NA	NA	TRUE	96157	12.4424	6.74e-05	0.393	10000	96157	96157	96157	FALSE	NA	NA	NA	NA	NA	NA	NA	NA	NA	NA	NA	NA	NA	NA	NA	NA	NA	FALSE	FALSE
ON563414.3	96342	96342	+	CAGE	1	FALSE	FALSE	NA	NA	FALSE	NA	NA	NA	NA	NA	NA	NA	NA	FALSE	NA	NA	NA	NA	NA	NA	NA	NA	NA	NA	NA	NA	NA	NA	NA	NA	NA	FALSE	FALSE
ON563414.3	96384	96384	+	CAGE	1	FALSE	FALSE	NA	NA	FALSE	NA	NA	NA	NA	NA	NA	NA	NA	FALSE	NA	NA	NA	NA	NA	NA	NA	NA	NA	NA	NA	NA	NA	NA	NA	NA	NA	FALSE	FALSE
ON563414.3	96477	96477	+	CAGE	1	FALSE	FALSE	NA	NA	TRUE	96393	12.4471	2.31e-05	0.0301	10000	96393	96393	96393	FALSE	NA	NA	NA	NA	NA	NA	NA	NA	NA	NA	NA	NA	NA	NA	NA	NA	NA	FALSE	FALSE
ON563414.3	96549	96549	+	CAGE	1	FALSE	FALSE	NA	NA	FALSE	NA	NA	NA	NA	NA	NA	NA	NA	FALSE	NA	NA	NA	NA	NA	NA	NA	NA	NA	NA	NA	NA	NA	NA	NA	NA	NA	FALSE	FALSE
ON563414.3	96702	96702	+	CAGE	1	FALSE	FALSE	NA	NA	FALSE	NA	NA	NA	NA	NA	NA	NA	NA	FALSE	NA	NA	NA	NA	NA	NA	NA	NA	NA	NA	NA	NA	NA	NA	NA	NA	NA	FALSE	FALSE
ON563414.3	96750	96750	+	CAGE	2	FALSE	FALSE	NA	NA	FALSE	NA	NA	NA	NA	NA	NA	NA	NA	FALSE	NA	NA	NA	NA	NA	NA	NA	NA	NA	NA	NA	NA	NA	NA	NA	NA	NA	FALSE	FALSE
ON563414.3	96780	96780	+	CAGE	5	FALSE	FALSE	NA	NA	FALSE	NA	NA	NA	NA	NA	NA	NA	NA	FALSE	NA	NA	NA	NA	NA	NA	NA	NA	NA	NA	NA	NA	NA	NA	NA	NA	NA	FALSE	FALSE
ON563414.3	96781	96781	+	CAGE	11	TRUE	FALSE	NA	NA	FALSE	NA	NA	NA	NA	NA	NA	NA	NA	FALSE	NA	NA	NA	NA	NA	NA	NA	NA	NA	NA	NA	NA	NA	NA	NA	NA	NA	FALSE	FALSE
ON563414.3	96782	96782	+	CAGE	8	FALSE	FALSE	NA	NA	FALSE	NA	NA	NA	NA	NA	NA	NA	NA	FALSE	NA	NA	NA	NA	NA	NA	NA	NA	NA	NA	NA	NA	NA	NA	NA	NA	NA	FALSE	FALSE
ON563414.3	96959	96959	+	CAGE	1	FALSE	FALSE	NA	NA	FALSE	NA	NA	NA	NA	NA	NA	NA	NA	FALSE	NA	NA	NA	NA	NA	NA	NA	NA	NA	NA	NA	NA	NA	NA	NA	NA	NA	FALSE	FALSE
ON563414.3	96960	96960	+	CAGE	1	FALSE	FALSE	NA	NA	FALSE	NA	NA	NA	NA	NA	NA	NA	NA	FALSE	NA	NA	NA	NA	NA	NA	NA	NA	NA	NA	NA	NA	NA	NA	NA	NA	NA	FALSE	FALSE
ON563414.3	96990	96990	+	CAGE	1	FALSE	TRUE	96996	2	TRUE	96984	9.50909	5.88e-05	0.249	10000	96984	96984	96984	TRUE	96984	9.50909	5.88e-05	0.249	10000	96984	96984	96984	NA	NA	NA	NA	NA	NA	NA	NA	NA	TRUE	TRUE
ON563414.3	97000	97000	+	CAGE	1	FALSE	FALSE	NA	NA	TRUE	96984	9.50909	5.88e-05	0.249	10000	96984	96984	96984	TRUE	96984	9.50909	5.88e-05	0.249	10000	96984	96984	96984	NA	NA	NA	NA	NA	NA	NA	NA	NA	TRUE	FALSE
ON563414.3	97029	97029	+	CAGE	1	FALSE	FALSE	NA	NA	TRUE	96984	9.50909	5.88e-05	0.249	10000	96984	96984	96984	FALSE	NA	NA	NA	NA	NA	NA	NA	NA	NA	NA	NA	NA	NA	NA	NA	NA	NA	FALSE	FALSE
ON563414.3	97032	97032	+	CAGE	1	FALSE	FALSE	NA	NA	TRUE	96984	9.50909	5.88e-05	0.249	10000	96984	96984	96984	FALSE	NA	NA	NA	NA	NA	NA	NA	NA	NA	NA	NA	NA	NA	NA	NA	NA	NA	FALSE	FALSE
ON563414.3	97043	97043	+	CAGE	1	FALSE	FALSE	NA	NA	TRUE	96984	9.50909	5.88e-05	0.249	10000	96984	96984	96984	FALSE	NA	NA	NA	NA	NA	NA	NA	NA	NA	NA	NA	NA	NA	NA	NA	NA	NA	FALSE	FALSE
ON563414.3	97208	97208	+	CAGE	1	FALSE	TRUE	NA	NA	FALSE	NA	NA	NA	NA	NA	NA	NA	NA	FALSE	NA	NA	NA	NA	NA	NA	NA	NA	NA	NA	NA	NA	NA	NA	NA	NA	NA	FALSE	FALSE
ON563414.3	97226	97226	+	CAGE	1	FALSE	FALSE	NA	NA	FALSE	NA	NA	NA	NA	NA	NA	NA	NA	FALSE	NA	NA	NA	NA	NA	NA	NA	NA	NA	NA	NA	NA	NA	NA	NA	NA	NA	FALSE	FALSE
ON563414.3	97311	97311	+	CAGE	3	TRUE	FALSE	NA	NA	FALSE	NA	NA	NA	NA	NA	NA	NA	NA	FALSE	NA	NA	NA	NA	NA	NA	NA	NA	NA	NA	NA	NA	NA	NA	NA	NA	NA	FALSE	FALSE
ON563414.3	97412	97412	+	CAGE	1	FALSE	FALSE	NA	NA	FALSE	NA	NA	NA	NA	NA	NA	NA	NA	FALSE	NA	NA	NA	NA	NA	NA	NA	NA	NA	NA	NA	NA	NA	NA	NA	NA	NA	FALSE	FALSE
ON563414.3	97461	97461	+	CAGE	2	FALSE	TRUE	97471	2	FALSE	NA	NA	NA	NA	NA	NA	NA	NA	FALSE	NA	NA	NA	NA	NA	NA	NA	NA	NA	NA	NA	NA	NA	NA	NA	NA	NA	FALSE	TRUE
ON563414.3	97464	97464	+	CAGE	3	TRUE	TRUE	97471	2	FALSE	NA	NA	NA	NA	NA	NA	NA	NA	FALSE	NA	NA	NA	NA	NA	NA	NA	NA	NA	NA	NA	NA	NA	NA	NA	NA	NA	FALSE	TRUE
ON563414.3	97481	97481	+	CAGE	1	FALSE	FALSE	NA	NA	FALSE	NA	NA	NA	NA	NA	NA	NA	NA	FALSE	NA	NA	NA	NA	NA	NA	NA	NA	NA	NA	NA	NA	NA	NA	NA	NA	NA	FALSE	FALSE
ON563414.3	97588	97588	+	CAGE	1	FALSE	FALSE	NA	NA	FALSE	NA	NA	NA	NA	NA	NA	NA	NA	FALSE	NA	NA	NA	NA	NA	NA	NA	NA	NA	NA	NA	NA	NA	NA	NA	NA	NA	FALSE	FALSE
ON563414.3	97589	97589	+	CAGE	1	FALSE	FALSE	NA	NA	FALSE	NA	NA	NA	NA	NA	NA	NA	NA	FALSE	NA	NA	NA	NA	NA	NA	NA	NA	NA	NA	NA	NA	NA	NA	NA	NA	NA	FALSE	FALSE
ON563414.3	97919	97919	+	CAGE	1	FALSE	FALSE	NA	NA	TRUE	97836	10.4588	9.15e-05	0.0498	10000	97836	97836	97836	FALSE	NA	NA	NA	NA	NA	NA	NA	NA	NA	NA	NA	NA	NA	NA	NA	NA	NA	FALSE	FALSE
ON563414.3	98007	98007	+	CAGE	1	FALSE	FALSE	NA	NA	FALSE	NA	NA	NA	NA	NA	NA	NA	NA	FALSE	NA	NA	NA	NA	NA	NA	NA	NA	NA	NA	NA	NA	NA	NA	NA	NA	NA	FALSE	FALSE
ON563414.3	98025	98025	+	CAGE	6	TRUE	FALSE	NA	NA	FALSE	NA	NA	NA	NA	NA	NA	NA	NA	FALSE	NA	NA	NA	NA	NA	NA	NA	NA	NA	NA	NA	NA	NA	NA	NA	NA	NA	FALSE	FALSE
ON563414.3	98026	98026	+	CAGE	1	FALSE	FALSE	NA	NA	TRUE	98026	11.3988	1.18e-05	0.026	10000	98026	98026	98026	TRUE	98026	11.3988	1.18e-05	0.026	10000	98026	98026	98026	NA	NA	NA	NA	NA	NA	NA	NA	NA	TRUE	FALSE
ON563414.3	98081	98081	+	CAGE	1	FALSE	FALSE	NA	NA	TRUE	98026; 98057	11.3988; 10.3636	1.18e-05; 5.48e-05	0.026; 0.153	1E04; 1E04	98026	98026	98026	TRUE	98057	10.3636	5.48e-05	0.153	10000	98057	98057	98057	NA	NA	NA	NA	NA	NA	NA	NA	NA	TRUE	FALSE
ON563414.3	98117	98117	+	CAGE	1	FALSE	FALSE	NA	NA	TRUE	98026; 98057	11.3988; 10.3636	1.18e-05; 5.48e-05	0.026; 0.153	1E04; 1E04	98026	98026	98026	FALSE	NA	NA	NA	NA	NA	NA	NA	NA	NA	NA	NA	NA	NA	NA	NA	NA	NA	FALSE	FALSE
ON563414.3	98235	98235	+	CAGE	1	FALSE	FALSE	NA	NA	FALSE	NA	NA	NA	NA	NA	NA	NA	NA	FALSE	NA	NA	NA	NA	NA	NA	NA	NA	NA	NA	NA	NA	NA	NA	NA	NA	NA	FALSE	FALSE
ON563414.3	98250	98250	+	CAGE	1	FALSE	FALSE	NA	NA	FALSE	NA	NA	NA	NA	NA	NA	NA	NA	FALSE	NA	NA	NA	NA	NA	NA	NA	NA	NA	NA	NA	NA	NA	NA	NA	NA	NA	FALSE	FALSE
ON563414.3	98461	98461	+	CAGE	3	TRUE	TRUE	98461; 98463; 98465; 98466	15	FALSE	NA	NA	NA	NA	NA	NA	NA	NA	FALSE	NA	NA	NA	NA	NA	NA	NA	NA	NA	NA	NA	NA	NA	NA	NA	NA	NA	FALSE	TRUE
ON563414.3	98610	98610	+	CAGE	1	FALSE	FALSE	NA	NA	FALSE	NA	NA	NA	NA	NA	NA	NA	NA	FALSE	NA	NA	NA	NA	NA	NA	NA	NA	NA	NA	NA	NA	NA	NA	NA	NA	NA	FALSE	FALSE
ON563414.3	98715	98715	+	CAGE	1	FALSE	FALSE	NA	NA	TRUE	98697	11.9075	8.55e-05	0.056	10000	98697	98697	98697	TRUE	98697	11.9075	8.55e-05	0.056	10000	98697	98697	98697	NA	NA	NA	NA	NA	NA	NA	NA	NA	TRUE	FALSE
ON563414.3	98718	98718	+	CAGE	4	TRUE	FALSE	NA	NA	TRUE	98697	11.9075	8.55e-05	0.056	10000	98697	98697	98697	TRUE	98697	11.9075	8.55e-05	0.056	10000	98697	98697	98697	NA	NA	NA	NA	NA	NA	NA	NA	NA	TRUE	FALSE
ON563414.3	98719	98719	+	CAGE	2	FALSE	FALSE	NA	NA	TRUE	98697	11.9075	8.55e-05	0.056	10000	98697	98697	98697	TRUE	98697	11.9075	8.55e-05	0.056	10000	98697	98697	98697	NA	NA	NA	NA	NA	NA	NA	NA	NA	TRUE	FALSE
ON563414.3	98829	98829	+	CAGE	2	FALSE	FALSE	NA	NA	FALSE	NA	NA	NA	NA	NA	NA	NA	NA	FALSE	NA	NA	NA	NA	NA	NA	NA	NA	NA	NA	NA	NA	NA	NA	NA	NA	NA	FALSE	FALSE
ON563414.3	98945	98945	+	CAGE	3	TRUE	FALSE	NA	NA	TRUE	98918; 98919	13.4706; 10.6118	1.04e-05; 8.29e-05	0.0218; 0.0484	1E04; 1E04	98918	98918	98918	TRUE	98918; 98919	13.4706; 10.6118	1.04e-05; 8.29e-05	0.0218; 0.0484	1E04; 1E04	98918	98918	98918	NA	NA	NA	NA	NA	NA	NA	NA	NA	TRUE	FALSE
ON563414.3	98951	98951	+	CAGE	1	FALSE	FALSE	NA	NA	TRUE	98918; 98919	13.4706; 10.6118	1.04e-05; 8.29e-05	0.0218; 0.0484	1E04; 1E04	98918	98918	98918	TRUE	98918; 98919	13.4706; 10.6118	1.04e-05; 8.29e-05	0.0218; 0.0484	1E04; 1E04	98918	98918	98918	NA	NA	NA	NA	NA	NA	NA	NA	NA	FALSE	FALSE
ON563414.3	99085	99085	+	CAGE	1	FALSE	FALSE	NA	NA	FALSE	NA	NA	NA	NA	NA	NA	NA	NA	FALSE	NA	NA	NA	NA	NA	NA	NA	NA	NA	NA	NA	NA	NA	NA	NA	NA	NA	FALSE	FALSE
ON563414.3	99248	99248	+	CAGE	1	FALSE	TRUE	NA	NA	FALSE	NA	NA	NA	NA	NA	NA	NA	NA	FALSE	NA	NA	NA	NA	NA	NA	NA	NA	NA	NA	NA	NA	NA	NA	NA	NA	NA	FALSE	FALSE
ON563414.3	99365	99365	+	CAGE	1	FALSE	FALSE	NA	NA	FALSE	NA	NA	NA	NA	NA	NA	NA	NA	FALSE	NA	NA	NA	NA	NA	NA	NA	NA	NA	NA	NA	NA	NA	NA	NA	NA	NA	FALSE	FALSE
ON563414.3	100095	100095	+	CAGE	1	FALSE	FALSE	NA	NA	FALSE	NA	NA	NA	NA	NA	NA	NA	NA	FALSE	NA	NA	NA	NA	NA	NA	NA	NA	NA	NA	NA	NA	NA	NA	NA	NA	NA	FALSE	FALSE
ON563414.3	100178	100178	+	CAGE	3	TRUE	FALSE	NA	NA	TRUE	100107; 100146	11.9075; 7.13295	8.55e-05; 6.81e-05	0.056; 0.0513	1E04; 1E04	100107	100146	100146	TRUE	100146	7.13295	6.81e-05	0.0513	10000	100146	100146	100146	NA	NA	NA	NA	NA	NA	NA	NA	NA	FALSE	FALSE
ON563414.3	100272	100272	+	CAGE	3	FALSE	TRUE	100276	2	FALSE	NA	NA	NA	NA	NA	NA	NA	NA	FALSE	NA	NA	NA	NA	NA	NA	NA	NA	NA	NA	NA	NA	NA	NA	NA	NA	NA	FALSE	TRUE
ON563414.3	100332	100332	+	CAGE	2	FALSE	FALSE	NA	NA	FALSE	NA	NA	NA	NA	NA	NA	NA	NA	FALSE	NA	NA	NA	NA	NA	NA	NA	NA	NA	NA	NA	NA	NA	NA	NA	NA	NA	FALSE	FALSE
ON563414.3	100333	100333	+	CAGE	1	FALSE	FALSE	NA	NA	FALSE	NA	NA	NA	NA	NA	NA	NA	NA	FALSE	NA	NA	NA	NA	NA	NA	NA	NA	NA	NA	NA	NA	NA	NA	NA	NA	NA	FALSE	FALSE
ON563414.3	100381	100381	+	CAGE	1	FALSE	TRUE	NA	NA	TRUE	100361; 100373; 100373; 100375	7.39306; 19.0909; 19.0909; 12.0235	5.87e-05; 3.83e-07; 3.83e-07; 3.15e-05	0.0513; 0.0096; 0.00938; 0.0356	1E04; 1E04; 1E05; 1E04	100373; 100373	100373; 100373	100373	TRUE	100361; 100373; 100373; 100375	7.39306; 19.0909; 19.0909; 12.0235	5.87e-05; 3.83e-07; 3.83e-07; 3.15e-05	0.0513; 0.0096; 0.00938; 0.0356	1E04; 1E04; 1E05; 1E04	100373; 100373	100373; 100373	100373	NA	NA	NA	NA	NA	NA	NA	NA	NA	TRUE	FALSE
ON563414.3	100393	100393	+	CAGE	27	FALSE	TRUE	100401; 100403	5	TRUE	100361; 100373; 100373; 100375; 100387	7.39306; 19.0909; 19.0909; 12.0235; 11.4242	5.87e-05; 3.83e-07; 3.83e-07; 3.15e-05; 9.65e-05	0.0513; 0.0096; 0.00938; 0.0356; 0.393	1E04; 1E04; 1E05; 1E04; 1E04	100373; 100373	100373; 100373	100373	TRUE	100361; 100373; 100373; 100375; 100387	7.39306; 19.0909; 19.0909; 12.0235; 11.4242	5.87e-05; 3.83e-07; 3.83e-07; 3.15e-05; 9.65e-05	0.0513; 0.0096; 0.00938; 0.0356; 0.393	1E04; 1E04; 1E05; 1E04; 1E04	100373; 100373	100373; 100373	100373	NA	NA	NA	NA	NA	NA	NA	NA	NA	TRUE	TRUE
ON563414.3	100394	100394	+	CAGE	1	FALSE	TRUE	100401; 100403; 100405	9	TRUE	100361; 100373; 100373; 100375; 100387	7.39306; 19.0909; 19.0909; 12.0235; 11.4242	5.87e-05; 3.83e-07; 3.83e-07; 3.15e-05; 9.65e-05	0.0513; 0.0096; 0.00938; 0.0356; 0.393	1E04; 1E04; 1E05; 1E04; 1E04	100373; 100373	100373; 100373	100373	TRUE	100361; 100373; 100373; 100375; 100387	7.39306; 19.0909; 19.0909; 12.0235; 11.4242	5.87e-05; 3.83e-07; 3.83e-07; 3.15e-05; 9.65e-05	0.0513; 0.0096; 0.00938; 0.0356; 0.393	1E04; 1E04; 1E05; 1E04; 1E04	100373; 100373	100373; 100373	100373	NA	NA	NA	NA	NA	NA	NA	NA	NA	TRUE	TRUE
ON563414.3	100396	100396	+	CAGE	34	FALSE	TRUE	100401; 100403; 100405; 100407	14	TRUE	100361; 100373; 100373; 100375; 100387	7.39306; 19.0909; 19.0909; 12.0235; 11.4242	5.87e-05; 3.83e-07; 3.83e-07; 3.15e-05; 9.65e-05	0.0513; 0.0096; 0.00938; 0.0356; 0.393	1E04; 1E04; 1E05; 1E04; 1E04	100373; 100373	100373; 100373	100373	TRUE	100361; 100373; 100373; 100375; 100387	7.39306; 19.0909; 19.0909; 12.0235; 11.4242	5.87e-05; 3.83e-07; 3.83e-07; 3.15e-05; 9.65e-05	0.0513; 0.0096; 0.00938; 0.0356; 0.393	1E04; 1E04; 1E05; 1E04; 1E04	100373; 100373	100373; 100373	100373	NA	NA	NA	NA	NA	NA	NA	NA	NA	TRUE	TRUE
ON563414.3	100397	100397	+	CAGE	66	TRUE	TRUE	100401; 100403; 100405; 100407; 100408	21	TRUE	100361; 100373; 100373; 100375; 100387	7.39306; 19.0909; 19.0909; 12.0235; 11.4242	5.87e-05; 3.83e-07; 3.83e-07; 3.15e-05; 9.65e-05	0.0513; 0.0096; 0.00938; 0.0356; 0.393	1E04; 1E04; 1E05; 1E04; 1E04	100373; 100373	100373; 100373	100373	TRUE	100361; 100373; 100373; 100375; 100387	7.39306; 19.0909; 19.0909; 12.0235; 11.4242	5.87e-05; 3.83e-07; 3.83e-07; 3.15e-05; 9.65e-05	0.0513; 0.0096; 0.00938; 0.0356; 0.393	1E04; 1E04; 1E05; 1E04; 1E04	100373; 100373	100373; 100373	100373	NA	NA	NA	NA	NA	NA	NA	NA	NA	TRUE	TRUE
ON563414.3	100398	100398	+	CAGE	23	FALSE	TRUE	100401; 100403; 100405; 100407; 100408; 100409	33	TRUE	100361; 100373; 100373; 100375; 100387	7.39306; 19.0909; 19.0909; 12.0235; 11.4242	5.87e-05; 3.83e-07; 3.83e-07; 3.15e-05; 9.65e-05	0.0513; 0.0096; 0.00938; 0.0356; 0.393	1E04; 1E04; 1E05; 1E04; 1E04	100373; 100373	100373; 100373	100373	TRUE	100361; 100373; 100373; 100375; 100387	7.39306; 19.0909; 19.0909; 12.0235; 11.4242	5.87e-05; 3.83e-07; 3.83e-07; 3.15e-05; 9.65e-05	0.0513; 0.0096; 0.00938; 0.0356; 0.393	1E04; 1E04; 1E05; 1E04; 1E04	100373; 100373	100373; 100373	100373	NA	NA	NA	NA	NA	NA	NA	NA	NA	TRUE	TRUE
ON563414.3	100401	100401	+	CAGE	64	FALSE	TRUE	100401; 100403; 100405; 100407; 100408; 100409; 100412	40	TRUE	100361; 100373; 100373; 100375; 100387	7.39306; 19.0909; 19.0909; 12.0235; 11.4242	5.87e-05; 3.83e-07; 3.83e-07; 3.15e-05; 9.65e-05	0.0513; 0.0096; 0.00938; 0.0356; 0.393	1E04; 1E04; 1E05; 1E04; 1E04	100373; 100373	100373; 100373	100373	TRUE	100361; 100373; 100373; 100375; 100387	7.39306; 19.0909; 19.0909; 12.0235; 11.4242	5.87e-05; 3.83e-07; 3.83e-07; 3.15e-05; 9.65e-05	0.0513; 0.0096; 0.00938; 0.0356; 0.393	1E04; 1E04; 1E05; 1E04; 1E04	100373; 100373	100373; 100373	100373	NA	NA	NA	NA	NA	NA	NA	NA	NA	TRUE	TRUE
ON563414.3	100403	100403	+	CAGE	1	FALSE	TRUE	100403; 100405; 100407; 100408; 100409; 100412; 100413	41	TRUE	100361; 100373; 100373; 100375; 100387	7.39306; 19.0909; 19.0909; 12.0235; 11.4242	5.87e-05; 3.83e-07; 3.83e-07; 3.15e-05; 9.65e-05	0.0513; 0.0096; 0.00938; 0.0356; 0.393	1E04; 1E04; 1E05; 1E04; 1E04	100373; 100373	100373; 100373	100373	TRUE	100373; 100373; 100375; 100387	19.0909; 19.0909; 12.0235; 11.4242	3.83e-07; 3.83e-07; 3.15e-05; 9.65e-05	0.0096; 0.00938; 0.0356; 0.393	1E04; 1E05; 1E04; 1E04	100373; 100373	100373; 100373	100373	NA	NA	NA	NA	NA	NA	NA	NA	NA	TRUE	TRUE
ON563414.3	100405	100405	+	CAGE	8	FALSE	TRUE	100405; 100407; 100408; 100409; 100412; 100413; 100415	41	TRUE	100361; 100373; 100373; 100375; 100387	7.39306; 19.0909; 19.0909; 12.0235; 11.4242	5.87e-05; 3.83e-07; 3.83e-07; 3.15e-05; 9.65e-05	0.0513; 0.0096; 0.00938; 0.0356; 0.393	1E04; 1E04; 1E05; 1E04; 1E04	100373; 100373	100373; 100373	100373	TRUE	100373; 100373; 100375; 100387	19.0909; 19.0909; 12.0235; 11.4242	3.83e-07; 3.83e-07; 3.15e-05; 9.65e-05	0.0096; 0.00938; 0.0356; 0.393	1E04; 1E05; 1E04; 1E04	100373; 100373	100373; 100373	100373	NA	NA	NA	NA	NA	NA	NA	NA	NA	TRUE	TRUE
ON563414.3	100454	100454	+	CAGE	2	FALSE	TRUE	NA	NA	TRUE	100361; 100373; 100373; 100375; 100387	7.39306; 19.0909; 19.0909; 12.0235; 11.4242	5.87e-05; 3.83e-07; 3.83e-07; 3.15e-05; 9.65e-05	0.0513; 0.0096; 0.00938; 0.0356; 0.393	1E04; 1E04; 1E05; 1E04; 1E04	100373; 100373	100373; 100373	100373	FALSE	NA	NA	NA	NA	NA	NA	NA	NA	NA	NA	NA	NA	NA	NA	NA	NA	NA	FALSE	FALSE
ON563414.3	100503	100503	+	CAGE	1	FALSE	FALSE	NA	NA	FALSE	NA	NA	NA	NA	NA	NA	NA	NA	FALSE	NA	NA	NA	NA	NA	NA	NA	NA	NA	NA	NA	NA	NA	NA	NA	NA	NA	FALSE	FALSE
ON563414.3	100504	100504	+	CAGE	1	FALSE	FALSE	NA	NA	FALSE	NA	NA	NA	NA	NA	NA	NA	NA	FALSE	NA	NA	NA	NA	NA	NA	NA	NA	NA	NA	NA	NA	NA	NA	NA	NA	NA	FALSE	FALSE
ON563414.3	100512	100512	+	CAGE	1	FALSE	FALSE	NA	NA	FALSE	NA	NA	NA	NA	NA	NA	NA	NA	FALSE	NA	NA	NA	NA	NA	NA	NA	NA	NA	NA	NA	NA	NA	NA	NA	NA	NA	FALSE	FALSE
ON563414.3	100515	100515	+	CAGE	1	FALSE	FALSE	NA	NA	FALSE	NA	NA	NA	NA	NA	NA	NA	NA	FALSE	NA	NA	NA	NA	NA	NA	NA	NA	NA	NA	NA	NA	NA	NA	NA	NA	NA	FALSE	FALSE
ON563414.3	100606	100606	+	CAGE	1	FALSE	TRUE	NA	NA	TRUE	100592	8.63006	2.34e-05	0.0385	10000	100592	100592	100592	TRUE	100592	8.63006	2.34e-05	0.0385	10000	100592	100592	100592	NA	NA	NA	NA	NA	NA	NA	NA	NA	TRUE	FALSE
ON563414.3	100648	100648	+	CAGE	2	FALSE	TRUE	NA	NA	TRUE	100592	8.63006	2.34e-05	0.0385	10000	100592	100592	100592	FALSE	NA	NA	NA	NA	NA	NA	NA	NA	NA	NA	NA	NA	NA	NA	NA	NA	NA	FALSE	FALSE
ON563414.3	100661	100661	+	CAGE	1	FALSE	TRUE	100668	2	TRUE	100592	8.63006	2.34e-05	0.0385	10000	100592	100592	100592	FALSE	NA	NA	NA	NA	NA	NA	NA	NA	NA	NA	NA	NA	NA	NA	NA	NA	NA	FALSE	TRUE
ON563414.3	100727	100727	+	CAGE	2	FALSE	FALSE	NA	NA	FALSE	NA	NA	NA	NA	NA	NA	NA	NA	FALSE	NA	NA	NA	NA	NA	NA	NA	NA	NA	NA	NA	NA	NA	NA	NA	NA	NA	FALSE	FALSE
ON563414.3	100959	100959	+	CAGE	1	FALSE	FALSE	NA	NA	FALSE	NA	NA	NA	NA	NA	NA	NA	NA	FALSE	NA	NA	NA	NA	NA	NA	NA	NA	NA	NA	NA	NA	NA	NA	NA	NA	NA	FALSE	FALSE
ON563414.3	100972	100972	+	CAGE	1	FALSE	TRUE	NA	NA	FALSE	NA	NA	NA	NA	NA	NA	NA	NA	FALSE	NA	NA	NA	NA	NA	NA	NA	NA	NA	NA	NA	NA	NA	NA	NA	NA	NA	FALSE	FALSE
ON563414.3	101544	101544	+	CAGE	1	FALSE	FALSE	NA	NA	FALSE	NA	NA	NA	NA	NA	NA	NA	NA	FALSE	NA	NA	NA	NA	NA	NA	NA	NA	NA	NA	NA	NA	NA	NA	NA	NA	NA	FALSE	FALSE
ON563414.3	101575	101575	+	CAGE	2	FALSE	FALSE	NA	NA	FALSE	NA	NA	NA	NA	NA	NA	NA	NA	FALSE	NA	NA	NA	NA	NA	NA	NA	NA	NA	NA	NA	NA	NA	NA	NA	NA	NA	FALSE	FALSE
ON563414.3	101595	101595	+	CAGE	1	FALSE	TRUE	NA	NA	FALSE	NA	NA	NA	NA	NA	NA	NA	NA	FALSE	NA	NA	NA	NA	NA	NA	NA	NA	NA	NA	NA	NA	NA	NA	NA	NA	NA	FALSE	FALSE
ON563414.3	101657	101657	+	CAGE	1	FALSE	FALSE	NA	NA	FALSE	NA	NA	NA	NA	NA	NA	NA	NA	FALSE	NA	NA	NA	NA	NA	NA	NA	NA	NA	NA	NA	NA	NA	NA	NA	NA	NA	FALSE	FALSE
ON563414.3	101739	101739	+	CAGE	1	FALSE	FALSE	NA	NA	FALSE	NA	NA	NA	NA	NA	NA	NA	NA	FALSE	NA	NA	NA	NA	NA	NA	NA	NA	NA	NA	NA	NA	NA	NA	NA	NA	NA	FALSE	FALSE
ON563414.3	101742	101742	+	CAGE	49	FALSE	FALSE	NA	NA	FALSE	NA	NA	NA	NA	NA	NA	NA	NA	FALSE	NA	NA	NA	NA	NA	NA	NA	NA	NA	NA	NA	NA	NA	NA	NA	NA	NA	FALSE	FALSE
ON563414.3	101744	101744	+	CAGE	1	FALSE	FALSE	NA	NA	FALSE	NA	NA	NA	NA	NA	NA	NA	NA	FALSE	NA	NA	NA	NA	NA	NA	NA	NA	NA	NA	NA	NA	NA	NA	NA	NA	NA	FALSE	FALSE
ON563414.3	101795	101795	+	CAGE	3	FALSE	TRUE	NA	NA	TRUE	101769; 101769; 101769	17.2; 14.2242; 17.2	2.85e-07; 1.42e-05; 2.85e-07	0.00731; 0.101; 0.00731	1E04; 1E04; 1E05	101769; 101769	101769; 101769	101769; 101769	TRUE	101769; 101769; 101769	17.2; 14.2242; 17.2	2.85e-07; 1.42e-05; 2.85e-07	0.00731; 0.101; 0.00731	1E04; 1E04; 1E05	101769; 101769	101769; 101769	101769; 101769	NA	NA	NA	NA	NA	NA	NA	NA	NA	TRUE	FALSE
ON563414.3	101797	101797	+	CAGE	65	FALSE	TRUE	NA	NA	TRUE	101769; 101769; 101769	17.2; 14.2242; 17.2	2.85e-07; 1.42e-05; 2.85e-07	0.00731; 0.101; 0.00731	1E04; 1E04; 1E05	101769; 101769	101769; 101769	101769; 101769	TRUE	101769; 101769; 101769	17.2; 14.2242; 17.2	2.85e-07; 1.42e-05; 2.85e-07	0.00731; 0.101; 0.00731	1E04; 1E04; 1E05	101769; 101769	101769; 101769	101769; 101769	NA	NA	NA	NA	NA	NA	NA	NA	NA	FALSE	FALSE
ON563414.3	101798	101798	+	CAGE	245	TRUE	TRUE	101809	4	TRUE	101769; 101769; 101769	17.2; 14.2242; 17.2	2.85e-07; 1.42e-05; 2.85e-07	0.00731; 0.101; 0.00731	1E04; 1E04; 1E05	101769; 101769	101769; 101769	101769; 101769	TRUE	101769; 101769; 101769	17.2; 14.2242; 17.2	2.85e-07; 1.42e-05; 2.85e-07	0.00731; 0.101; 0.00731	1E04; 1E04; 1E05	101769; 101769	101769; 101769	101769; 101769	NA	NA	NA	NA	NA	NA	NA	NA	NA	FALSE	TRUE
ON563414.3	101800	101800	+	CAGE	4	FALSE	TRUE	101809; 101811	8	TRUE	101769; 101769; 101769	17.2; 14.2242; 17.2	2.85e-07; 1.42e-05; 2.85e-07	0.00731; 0.101; 0.00731	1E04; 1E04; 1E05	101769; 101769	101769; 101769	101769; 101769	TRUE	101769; 101769; 101769	17.2; 14.2242; 17.2	2.85e-07; 1.42e-05; 2.85e-07	0.00731; 0.101; 0.00731	1E04; 1E04; 1E05	101769; 101769	101769; 101769	101769; 101769	NA	NA	NA	NA	NA	NA	NA	NA	NA	FALSE	TRUE
ON563414.3	101802	101802	+	CAGE	1	FALSE	TRUE	101809; 101811	8	TRUE	101769; 101769; 101769	17.2; 14.2242; 17.2	2.85e-07; 1.42e-05; 2.85e-07	0.00731; 0.101; 0.00731	1E04; 1E04; 1E05	101769; 101769	101769; 101769	101769; 101769	TRUE	101769; 101769; 101769	17.2; 14.2242; 17.2	2.85e-07; 1.42e-05; 2.85e-07	0.00731; 0.101; 0.00731	1E04; 1E04; 1E05	101769; 101769	101769; 101769	101769; 101769	NA	NA	NA	NA	NA	NA	NA	NA	NA	FALSE	TRUE
ON563414.3	101804	101804	+	CAGE	49	FALSE	TRUE	101809; 101811; 101815	17	TRUE	101769; 101769; 101769	17.2; 14.2242; 17.2	2.85e-07; 1.42e-05; 2.85e-07	0.00731; 0.101; 0.00731	1E04; 1E04; 1E05	101769; 101769	101769; 101769	101769; 101769	TRUE	101769; 101769; 101769	17.2; 14.2242; 17.2	2.85e-07; 1.42e-05; 2.85e-07	0.00731; 0.101; 0.00731	1E04; 1E04; 1E05	101769; 101769	101769; 101769	101769; 101769	NA	NA	NA	NA	NA	NA	NA	NA	NA	FALSE	TRUE
ON563414.3	101805	101805	+	CAGE	4	FALSE	TRUE	101809; 101811; 101815; 101816	19	TRUE	101769; 101769; 101769	17.2; 14.2242; 17.2	2.85e-07; 1.42e-05; 2.85e-07	0.00731; 0.101; 0.00731	1E04; 1E04; 1E05	101769; 101769	101769; 101769	101769; 101769	TRUE	101769; 101769; 101769	17.2; 14.2242; 17.2	2.85e-07; 1.42e-05; 2.85e-07	0.00731; 0.101; 0.00731	1E04; 1E04; 1E05	101769; 101769	101769; 101769	101769; 101769	NA	NA	NA	NA	NA	NA	NA	NA	NA	FALSE	TRUE
ON563414.3	101807	101807	+	CAGE	5	FALSE	TRUE	101809; 101811; 101815; 101816	19	TRUE	101769; 101769; 101769	17.2; 14.2242; 17.2	2.85e-07; 1.42e-05; 2.85e-07	0.00731; 0.101; 0.00731	1E04; 1E04; 1E05	101769; 101769	101769; 101769	101769; 101769	TRUE	101769; 101769; 101769	17.2; 14.2242; 17.2	2.85e-07; 1.42e-05; 2.85e-07	0.00731; 0.101; 0.00731	1E04; 1E04; 1E05	101769; 101769	101769; 101769	101769; 101769	NA	NA	NA	NA	NA	NA	NA	NA	NA	FALSE	TRUE
ON563414.3	101809	101809	+	CAGE	1	FALSE	TRUE	101809; 101811; 101815; 101816	19	TRUE	101769; 101769; 101769	17.2; 14.2242; 17.2	2.85e-07; 1.42e-05; 2.85e-07	0.00731; 0.101; 0.00731	1E04; 1E04; 1E05	101769; 101769	101769; 101769	101769; 101769	TRUE	101769; 101769; 101769	17.2; 14.2242; 17.2	2.85e-07; 1.42e-05; 2.85e-07	0.00731; 0.101; 0.00731	1E04; 1E04; 1E05	101769; 101769	101769; 101769	101769; 101769	NA	NA	NA	NA	NA	NA	NA	NA	NA	FALSE	TRUE
ON563414.3	101933	101933	+	CAGE	1	FALSE	TRUE	101934	2	TRUE	101839	10.1091	6.88e-05	0.153	10000	101839	101839	101839	FALSE	NA	NA	NA	NA	NA	NA	NA	NA	NA	NA	NA	NA	NA	NA	NA	NA	NA	FALSE	TRUE
ON563414.3	102322	102322	+	CAGE	1	FALSE	TRUE	102330; 102331	9	TRUE	102228	7.13873	6.64e-05	0.0513	10000	102228	102228	102228	FALSE	NA	NA	NA	NA	NA	NA	NA	NA	NA	NA	NA	NA	NA	NA	NA	NA	NA	FALSE	TRUE
ON563414.3	102437	102437	+	CAGE	1	FALSE	TRUE	102443	2	TRUE	102429	11.6788	9.58e-05	0.393	10000	102429	102429	102429	TRUE	102429	11.6788	9.58e-05	0.393	10000	102429	102429	102429	NA	NA	NA	NA	NA	NA	NA	NA	NA	TRUE	TRUE
ON563414.3	102440	102440	+	CAGE	1	FALSE	TRUE	102443	2	TRUE	102429	11.6788	9.58e-05	0.393	10000	102429	102429	102429	TRUE	102429	11.6788	9.58e-05	0.393	10000	102429	102429	102429	NA	NA	NA	NA	NA	NA	NA	NA	NA	TRUE	TRUE
ON563414.3	102616	102616	+	CAGE	1	FALSE	FALSE	NA	NA	FALSE	NA	NA	NA	NA	NA	NA	NA	NA	FALSE	NA	NA	NA	NA	NA	NA	NA	NA	NA	NA	NA	NA	NA	NA	NA	NA	NA	FALSE	FALSE
ON563414.3	102630	102630	+	CAGE	1	FALSE	FALSE	NA	NA	FALSE	NA	NA	NA	NA	NA	NA	NA	NA	FALSE	NA	NA	NA	NA	NA	NA	NA	NA	NA	NA	NA	NA	NA	NA	NA	NA	NA	FALSE	FALSE
ON563414.3	102729	102729	+	CAGE	1	FALSE	FALSE	NA	NA	FALSE	NA	NA	NA	NA	NA	NA	NA	NA	FALSE	NA	NA	NA	NA	NA	NA	NA	NA	NA	NA	NA	NA	NA	NA	NA	NA	NA	FALSE	FALSE
ON563414.3	102835	102835	+	CAGE	1	FALSE	FALSE	NA	NA	FALSE	NA	NA	NA	NA	NA	NA	NA	NA	FALSE	NA	NA	NA	NA	NA	NA	NA	NA	NA	NA	NA	NA	NA	NA	NA	NA	NA	FALSE	FALSE
ON563414.3	103337	103337	+	CAGE	1	FALSE	TRUE	NA	NA	FALSE	NA	NA	NA	NA	NA	NA	NA	NA	FALSE	NA	NA	NA	NA	NA	NA	NA	NA	NA	NA	NA	NA	NA	NA	NA	NA	NA	FALSE	FALSE
ON563414.3	103597	103597	+	CAGE	1	FALSE	FALSE	NA	NA	FALSE	NA	NA	NA	NA	NA	NA	NA	NA	FALSE	NA	NA	NA	NA	NA	NA	NA	NA	NA	NA	NA	NA	NA	NA	NA	NA	NA	FALSE	FALSE
ON563414.3	104132	104132	+	CAGE	1	FALSE	FALSE	NA	NA	FALSE	NA	NA	NA	NA	NA	NA	NA	NA	FALSE	NA	NA	NA	NA	NA	NA	NA	NA	NA	NA	NA	NA	NA	NA	NA	NA	NA	FALSE	FALSE
ON563414.3	104442	104442	+	CAGE	1	FALSE	TRUE	104450	3	FALSE	NA	NA	NA	NA	NA	NA	NA	NA	FALSE	NA	NA	NA	NA	NA	NA	NA	NA	NA	NA	NA	NA	NA	NA	NA	NA	NA	FALSE	TRUE
ON563414.3	104604	104604	+	CAGE	1	FALSE	FALSE	NA	NA	FALSE	NA	NA	NA	NA	NA	NA	NA	NA	FALSE	NA	NA	NA	NA	NA	NA	NA	NA	NA	NA	NA	NA	NA	NA	NA	NA	NA	FALSE	FALSE
ON563414.3	104745	104745	+	CAGE	1	FALSE	FALSE	NA	NA	TRUE	104719; 104719	10.8786; 11.6647	1.32e-05; 8.61e-05	0.026; 0.056	1E04; 1E04	104719	104719	104719	TRUE	104719; 104719	10.8786; 11.6647	1.32e-05; 8.61e-05	0.026; 0.056	1E04; 1E04	104719	104719	104719	NA	NA	NA	NA	NA	NA	NA	NA	NA	TRUE	FALSE
ON563414.3	104783	104783	+	CAGE	2	FALSE	TRUE	104786	3	TRUE	104719; 104719; 104749	10.8786; 11.6647; 10.7294	1.32e-05; 8.61e-05; 7.68e-05	0.026; 0.056; 0.0475	1E04; 1E04; 1E04	104719	104719	104719	TRUE	104749	10.7294	7.68e-05	0.0475	10000	104749	104749	104749	NA	NA	NA	NA	NA	NA	NA	NA	NA	FALSE	TRUE
ON563414.3	104862	104862	+	CAGE	1	FALSE	TRUE	104865	2	FALSE	NA	NA	NA	NA	NA	NA	NA	NA	FALSE	NA	NA	NA	NA	NA	NA	NA	NA	NA	NA	NA	NA	NA	NA	NA	NA	NA	FALSE	TRUE
ON563414.3	104881	104881	+	CAGE	1	FALSE	FALSE	NA	NA	FALSE	NA	NA	NA	NA	NA	NA	NA	NA	FALSE	NA	NA	NA	NA	NA	NA	NA	NA	NA	NA	NA	NA	NA	NA	NA	NA	NA	FALSE	FALSE
ON563414.3	104933	104933	+	CAGE	1	FALSE	FALSE	NA	NA	FALSE	NA	NA	NA	NA	NA	NA	NA	NA	FALSE	NA	NA	NA	NA	NA	NA	NA	NA	NA	NA	NA	NA	NA	NA	NA	NA	NA	FALSE	FALSE
ON563414.3	105260	105260	+	CAGE	3	TRUE	FALSE	NA	NA	FALSE	NA	NA	NA	NA	NA	NA	NA	NA	FALSE	NA	NA	NA	NA	NA	NA	NA	NA	NA	NA	NA	NA	NA	NA	NA	NA	NA	FALSE	FALSE
ON563414.3	105382	105382	+	CAGE	1	FALSE	FALSE	NA	NA	FALSE	NA	NA	NA	NA	NA	NA	NA	NA	FALSE	NA	NA	NA	NA	NA	NA	NA	NA	NA	NA	NA	NA	NA	NA	NA	NA	NA	FALSE	FALSE
ON563414.3	105512	105512	+	CAGE	1	FALSE	FALSE	NA	NA	FALSE	NA	NA	NA	NA	NA	NA	NA	NA	FALSE	NA	NA	NA	NA	NA	NA	NA	NA	NA	NA	NA	NA	NA	NA	NA	NA	NA	FALSE	FALSE
ON563414.3	105545	105545	+	CAGE	1	FALSE	FALSE	NA	NA	TRUE	105531	8.13873	3.33e-05	0.0476	10000	105531	105531	105531	TRUE	105531	8.13873	3.33e-05	0.0476	10000	105531	105531	105531	NA	NA	NA	NA	NA	NA	NA	NA	NA	TRUE	FALSE
ON563414.3	106117	106117	+	CAGE	1	FALSE	FALSE	NA	NA	FALSE	NA	NA	NA	NA	NA	NA	NA	NA	FALSE	NA	NA	NA	NA	NA	NA	NA	NA	NA	NA	NA	NA	NA	NA	NA	NA	NA	FALSE	FALSE
ON563414.3	106235	106235	+	CAGE	1	FALSE	FALSE	NA	NA	FALSE	NA	NA	NA	NA	NA	NA	NA	NA	FALSE	NA	NA	NA	NA	NA	NA	NA	NA	NA	NA	NA	NA	NA	NA	NA	NA	NA	FALSE	FALSE
ON563414.3	106839	106839	+	CAGE	1	FALSE	TRUE	106847	2	FALSE	NA	NA	NA	NA	NA	NA	NA	NA	FALSE	NA	NA	NA	NA	NA	NA	NA	NA	NA	NA	NA	NA	NA	NA	NA	NA	NA	FALSE	TRUE
ON563414.3	107015	107015	+	CAGE	1	FALSE	FALSE	NA	NA	FALSE	NA	NA	NA	NA	NA	NA	NA	NA	FALSE	NA	NA	NA	NA	NA	NA	NA	NA	NA	NA	NA	NA	NA	NA	NA	NA	NA	FALSE	FALSE
ON563414.3	108806	108806	+	CAGE	1	FALSE	TRUE	108808	3	FALSE	NA	NA	NA	NA	NA	NA	NA	NA	FALSE	NA	NA	NA	NA	NA	NA	NA	NA	NA	NA	NA	NA	NA	NA	NA	NA	NA	FALSE	TRUE
ON563414.3	109089	109089	+	CAGE	2	FALSE	TRUE	NA	NA	FALSE	NA	NA	NA	NA	NA	NA	NA	NA	FALSE	NA	NA	NA	NA	NA	NA	NA	NA	NA	NA	NA	NA	NA	NA	NA	NA	NA	FALSE	FALSE
ON563414.3	109095	109095	+	CAGE	1	FALSE	TRUE	109106	2	FALSE	NA	NA	NA	NA	NA	NA	NA	NA	FALSE	NA	NA	NA	NA	NA	NA	NA	NA	NA	NA	NA	NA	NA	NA	NA	NA	NA	FALSE	TRUE
ON563414.3	109143	109143	+	CAGE	2	FALSE	TRUE	109154	4	TRUE	109141	2024-10-08	7.33e-05	0.0461	10000	109141	109141	109141	TRUE	109141	2024-10-08	7.33e-05	0.0461	10000	109141	109141	109141	NA	NA	NA	NA	NA	NA	NA	NA	NA	TRUE	TRUE
ON563414.3	109423	109423	+	CAGE	1	FALSE	TRUE	NA	NA	TRUE	109373	9.50909	5.88e-05	0.249	10000	109373	109373	109373	FALSE	NA	NA	NA	NA	NA	NA	NA	NA	NA	NA	NA	NA	NA	NA	NA	NA	NA	FALSE	FALSE
ON563414.3	109441	109441	+	CAGE	1	FALSE	TRUE	109442	2	TRUE	109373	9.50909	5.88e-05	0.249	10000	109373	109373	109373	FALSE	NA	NA	NA	NA	NA	NA	NA	NA	NA	NA	NA	NA	NA	NA	NA	NA	NA	FALSE	TRUE
ON563414.3	110224	110224	+	CAGE	4	TRUE	TRUE	110228; 110231; 110232; 110234	12	FALSE	NA	NA	NA	NA	NA	NA	NA	NA	FALSE	NA	NA	NA	NA	NA	NA	NA	NA	NA	NA	NA	NA	NA	NA	NA	NA	NA	FALSE	TRUE
ON563414.3	110355	110355	+	CAGE	3	TRUE	TRUE	110359	2	TRUE	110302	6.95376	7.35e-05	0.0513	10000	110302	110302	110302	FALSE	NA	NA	NA	NA	NA	NA	NA	NA	NA	NA	NA	NA	NA	NA	NA	NA	NA	FALSE	TRUE
ON563414.3	110647	110647	+	CAGE	2	FALSE	FALSE	NA	NA	FALSE	NA	NA	NA	NA	NA	NA	NA	NA	FALSE	NA	NA	NA	NA	NA	NA	NA	NA	NA	NA	NA	NA	NA	NA	NA	NA	NA	FALSE	FALSE
ON563414.3	111476	111476	+	CAGE	48	TRUE	TRUE	111478	2	TRUE	111448	10.6061	4.27e-05	0.149	10000	111448	111448	111448	TRUE	111448	10.6061	4.27e-05	0.149	10000	111448	111448	111448	NA	NA	NA	NA	NA	NA	NA	NA	NA	FALSE	TRUE
ON563414.3	111684	111684	+	CAGE	1	FALSE	FALSE	NA	NA	FALSE	NA	NA	NA	NA	NA	NA	NA	NA	FALSE	NA	NA	NA	NA	NA	NA	NA	NA	NA	NA	NA	NA	NA	NA	NA	NA	NA	FALSE	FALSE
ON563414.3	111712	111712	+	CAGE	1	FALSE	FALSE	NA	NA	FALSE	NA	NA	NA	NA	NA	NA	NA	NA	FALSE	NA	NA	NA	NA	NA	NA	NA	NA	NA	NA	NA	NA	NA	NA	NA	NA	NA	FALSE	FALSE
ON563414.3	111870	111870	+	CAGE	1	FALSE	TRUE	NA	NA	FALSE	NA	NA	NA	NA	NA	NA	NA	NA	FALSE	NA	NA	NA	NA	NA	NA	NA	NA	NA	NA	NA	NA	NA	NA	NA	NA	NA	FALSE	FALSE
ON563414.3	111930	111930	+	CAGE	3	FALSE	FALSE	NA	NA	TRUE	111917; 111930	8.6474; 9.50909	2.28e-05; 5.88e-05	0.0378; 0.249	1E04; 1E04	111930	111917	111917	TRUE	111917; 111930	8.6474; 9.50909	2.28e-05; 5.88e-05	0.0378; 0.249	1E04; 1E04	111930	111917	111917	NA	NA	NA	NA	NA	NA	NA	NA	NA	TRUE	FALSE
ON563414.3	111948	111948	+	CAGE	64	FALSE	TRUE	NA	NA	TRUE	111917; 111930	8.6474; 9.50909	2.28e-05; 5.88e-05	0.0378; 0.249	1E04; 1E04	111930	111917	111917	TRUE	111917; 111930	8.6474; 9.50909	2.28e-05; 5.88e-05	0.0378; 0.249	1E04; 1E04	111930	111917	111917	NA	NA	NA	NA	NA	NA	NA	NA	NA	TRUE	FALSE
ON563414.3	111955	111955	+	CAGE	601	TRUE	TRUE	111960; 111962; 111963; 111964; 111965; 111966	108	TRUE	111917; 111930	8.6474; 9.50909	2.28e-05; 5.88e-05	0.0378; 0.249	1E04; 1E04	111930	111917	111917	TRUE	111917; 111930	8.6474; 9.50909	2.28e-05; 5.88e-05	0.0378; 0.249	1E04; 1E04	111930	111917	111917	NA	NA	NA	NA	NA	NA	NA	NA	NA	TRUE	TRUE
ON563414.3	111956	111956	+	CAGE	62	FALSE	TRUE	111960; 111962; 111963; 111964; 111965; 111966; 111967	124	TRUE	111917; 111930	8.6474; 9.50909	2.28e-05; 5.88e-05	0.0378; 0.249	1E04; 1E04	111930	111917	111917	TRUE	111917; 111930	8.6474; 9.50909	2.28e-05; 5.88e-05	0.0378; 0.249	1E04; 1E04	111930	111917	111917	NA	NA	NA	NA	NA	NA	NA	NA	NA	TRUE	TRUE
[truncated: 7,600 more rows]

## Sheet: b. dRNA
seqid	start	end	strand	source	count
ON563414.3	1	1	+	dRNA	95
ON563414.3	2	2	+	dRNA	49
ON563414.3	3	3	+	dRNA	3
ON563414.3	4	4	+	dRNA	3
ON563414.3	5	5	+	dRNA	2
ON563414.3	7	7	+	dRNA	1
ON563414.3	8	8	+	dRNA	1
ON563414.3	10	10	+	dRNA	40
ON563414.3	12	12	+	dRNA	3
ON563414.3	13	13	+	dRNA	1
ON563414.3	14	14	+	dRNA	1
ON563414.3	17	17	+	dRNA	1
ON563414.3	21	21	+	dRNA	8
ON563414.3	22	22	+	dRNA	2
ON563414.3	23	23	+	dRNA	6
ON563414.3	24	24	+	dRNA	1
ON563414.3	25	25	+	dRNA	10
ON563414.3	26	26	+	dRNA	4
ON563414.3	27	27	+	dRNA	3
ON563414.3	28	28	+	dRNA	3
ON563414.3	29	29	+	dRNA	1
ON563414.3	30	30	+	dRNA	4
ON563414.3	31	31	+	dRNA	8
ON563414.3	33	33	+	dRNA	2
ON563414.3	34	34	+	dRNA	1
ON563414.3	37	37	+	dRNA	1
ON563414.3	39	39	+	dRNA	1
ON563414.3	43	43	+	dRNA	1
ON563414.3	45	45	+	dRNA	1
ON563414.3	49	49	+	dRNA	1
ON563414.3	55	55	+	dRNA	1
ON563414.3	56	56	+	dRNA	1
ON563414.3	58	58	+	dRNA	1
ON563414.3	59	59	+	dRNA	1
ON563414.3	64	64	+	dRNA	1
ON563414.3	69	69	+	dRNA	1
ON563414.3	74	74	+	dRNA	1
ON563414.3	86	86	+	dRNA	1
ON563414.3	91	91	+	dRNA	1
ON563414.3	93	93	+	dRNA	1
ON563414.3	99	99	+	dRNA	1
ON563414.3	109	109	+	dRNA	1
ON563414.3	111	111	+	dRNA	1
ON563414.3	119	119	+	dRNA	2
ON563414.3	120	120	+	dRNA	1
ON563414.3	123	123	+	dRNA	1
ON563414.3	131	131	+	dRNA	1
ON563414.3	162	162	+	dRNA	1
ON563414.3	175	175	+	dRNA	1
ON563414.3	182	182	+	dRNA	1
ON563414.3	189	189	+	dRNA	1
ON563414.3	201	201	+	dRNA	1
ON563414.3	212	212	+	dRNA	1
ON563414.3	213	213	+	dRNA	1
ON563414.3	230	230	+	dRNA	1
ON563414.3	258	258	+	dRNA	2
ON563414.3	259	259	+	dRNA	1
ON563414.3	270	270	+	dRNA	1
ON563414.3	280	280	+	dRNA	1
ON563414.3	290	290	+	dRNA	1
ON563414.3	295	295	+	dRNA	1
ON563414.3	296	296	+	dRNA	1
ON563414.3	301	301	+	dRNA	1
ON563414.3	313	313	+	dRNA	1
ON563414.3	314	314	+	dRNA	1
ON563414.3	343	343	+	dRNA	1
ON563414.3	344	344	+	dRNA	1
ON563414.3	361	361	+	dRNA	1
ON563414.3	362	362	+	dRNA	1
ON563414.3	368	368	+	dRNA	1
ON563414.3	370	370	+	dRNA	2
ON563414.3	371	371	+	dRNA	2
ON563414.3	373	373	+	dRNA	1
ON563414.3	376	376	+	dRNA	1
ON563414.3	378	378	+	dRNA	1
ON563414.3	383	383	+	dRNA	1
ON563414.3	389	389	+	dRNA	2
ON563414.3	390	390	+	dRNA	2
ON563414.3	392	392	+	dRNA	1
ON563414.3	395	395	+	dRNA	2
ON563414.3	406	406	+	dRNA	1
ON563414.3	409	409	+	dRNA	1
ON563414.3	415	415	+	dRNA	1
ON563414.3	416	416	+	dRNA	1
ON563414.3	420	420	+	dRNA	1
ON563414.3	429	429	+	dRNA	1
ON563414.3	430	430	+	dRNA	2
ON563414.3	431	431	+	dRNA	2
ON563414.3	433	433	+	dRNA	1
ON563414.3	435	435	+	dRNA	2
ON563414.3	437	437	+	dRNA	1
ON563414.3	475	475	+	dRNA	1
ON563414.3	479	479	+	dRNA	1
ON563414.3	485	485	+	dRNA	1
ON563414.3	487	487	+	dRNA	1
ON563414.3	489	489	+	dRNA	1
ON563414.3	501	501	+	dRNA	2
ON563414.3	508	508	+	dRNA	1
ON563414.3	516	516	+	dRNA	3
ON563414.3	521	521	+	dRNA	1
ON563414.3	530	530	+	dRNA	2
ON563414.3	531	531	+	dRNA	2
ON563414.3	561	561	+	dRNA	1
ON563414.3	565	565	+	dRNA	1
ON563414.3	569	569	+	dRNA	1
ON563414.3	573	573	+	dRNA	1
ON563414.3	584	584	+	dRNA	1
ON563414.3	589	589	+	dRNA	1
ON563414.3	593	593	+	dRNA	1
ON563414.3	597	597	+	dRNA	1
ON563414.3	598	598	+	dRNA	4
ON563414.3	599	599	+	dRNA	1
ON563414.3	617	617	+	dRNA	1
ON563414.3	625	625	+	dRNA	1
ON563414.3	635	635	+	dRNA	1
ON563414.3	637	637	+	dRNA	1
ON563414.3	640	640	+	dRNA	1
ON563414.3	642	642	+	dRNA	1
ON563414.3	649	649	+	dRNA	1
ON563414.3	656	656	+	dRNA	1
ON563414.3	659	659	+	dRNA	1
ON563414.3	662	662	+	dRNA	1
ON563414.3	671	671	+	dRNA	1
ON563414.3	685	685	+	dRNA	2
ON563414.3	686	686	+	dRNA	1
ON563414.3	691	691	+	dRNA	1
ON563414.3	694	694	+	dRNA	2
ON563414.3	701	701	+	dRNA	1
ON563414.3	702	702	+	dRNA	1
ON563414.3	704	704	+	dRNA	1
ON563414.3	717	717	+	dRNA	4
ON563414.3	719	719	+	dRNA	6
ON563414.3	720	720	+	dRNA	1
ON563414.3	721	721	+	dRNA	1
ON563414.3	724	724	+	dRNA	1
ON563414.3	725	725	+	dRNA	1
ON563414.3	738	738	+	dRNA	1
ON563414.3	741	741	+	dRNA	1
ON563414.3	761	761	+	dRNA	1
ON563414.3	763	763	+	dRNA	2
ON563414.3	765	765	+	dRNA	1
ON563414.3	792	792	+	dRNA	1
ON563414.3	798	798	+	dRNA	1
ON563414.3	811	811	+	dRNA	1
ON563414.3	828	828	+	dRNA	1
ON563414.3	829	829	+	dRNA	1
ON563414.3	841	841	+	dRNA	1
ON563414.3	842	842	+	dRNA	1
ON563414.3	849	849	+	dRNA	1
ON563414.3	851	851	+	dRNA	2
ON563414.3	862	862	+	dRNA	2
ON563414.3	886	886	+	dRNA	1
ON563414.3	914	914	+	dRNA	1
ON563414.3	918	918	+	dRNA	1
ON563414.3	921	921	+	dRNA	1
ON563414.3	923	923	+	dRNA	1
ON563414.3	954	954	+	dRNA	1
ON563414.3	960	960	+	dRNA	1
ON563414.3	973	973	+	dRNA	1
ON563414.3	987	987	+	dRNA	1
ON563414.3	998	998	+	dRNA	1
ON563414.3	1008	1008	+	dRNA	1
ON563414.3	1012	1012	+	dRNA	1
ON563414.3	1052	1052	+	dRNA	1
ON563414.3	1058	1058	+	dRNA	1
ON563414.3	1064	1064	+	dRNA	1
ON563414.3	1065	1065	+	dRNA	1
ON563414.3	1073	1073	+	dRNA	1
ON563414.3	1077	1077	+	dRNA	1
ON563414.3	1083	1083	+	dRNA	1
ON563414.3	1132	1132	+	dRNA	2
ON563414.3	1133	1133	+	dRNA	1
ON563414.3	1149	1149	+	dRNA	1
ON563414.3	1157	1157	+	dRNA	2
ON563414.3	1170	1170	+	dRNA	3
ON563414.3	1181	1181	+	dRNA	2
ON563414.3	1183	1183	+	dRNA	1
ON563414.3	1197	1197	+	dRNA	1
ON563414.3	1220	1220	+	dRNA	1
ON563414.3	1229	1229	+	dRNA	1
ON563414.3	1260	1260	+	dRNA	1
ON563414.3	1299	1299	+	dRNA	1
ON563414.3	1317	1317	+	dRNA	1
ON563414.3	1325	1325	+	dRNA	1
ON563414.3	1326	1326	+	dRNA	1
ON563414.3	1328	1328	+	dRNA	1
ON563414.3	1335	1335	+	dRNA	1
ON563414.3	1360	1360	+	dRNA	3
ON563414.3	1363	1363	+	dRNA	1
ON563414.3	1371	1371	+	dRNA	1
ON563414.3	1375	1375	+	dRNA	1
ON563414.3	1384	1384	+	dRNA	1
ON563414.3	1390	1390	+	dRNA	1
ON563414.3	1394	1394	+	dRNA	1
ON563414.3	1398	1398	+	dRNA	1
ON563414.3	1399	1399	+	dRNA	1
ON563414.3	1417	1417	+	dRNA	1
ON563414.3	1421	1421	+	dRNA	1
ON563414.3	1433	1433	+	dRNA	1
ON563414.3	1437	1437	+	dRNA	1
ON563414.3	1444	1444	+	dRNA	1
ON563414.3	1467	1467	+	dRNA	1
ON563414.3	1483	1483	+	dRNA	1
ON563414.3	1499	1499	+	dRNA	2
ON563414.3	1512	1512	+	dRNA	1
ON563414.3	1517	1517	+	dRNA	1
ON563414.3	1525	1525	+	dRNA	1
ON563414.3	1564	1564	+	dRNA	1
ON563414.3	1585	1585	+	dRNA	1
ON563414.3	1587	1587	+	dRNA	1
ON563414.3	1589	1589	+	dRNA	1
ON563414.3	1591	1591	+	dRNA	2
ON563414.3	1602	1602	+	dRNA	2
ON563414.3	1603	1603	+	dRNA	2
ON563414.3	1605	1605	+	dRNA	1
ON563414.3	1613	1613	+	dRNA	1
ON563414.3	1644	1644	+	dRNA	1
ON563414.3	1651	1651	+	dRNA	2
ON563414.3	1652	1652	+	dRNA	2
ON563414.3	1657	1657	+	dRNA	1
ON563414.3	1659	1659	+	dRNA	2
ON563414.3	1661	1661	+	dRNA	1
ON563414.3	1663	1663	+	dRNA	1
ON563414.3	1669	1669	+	dRNA	1
ON563414.3	1671	1671	+	dRNA	1
ON563414.3	1675	1675	+	dRNA	1
ON563414.3	1683	1683	+	dRNA	1
ON563414.3	1686	1686	+	dRNA	2
ON563414.3	1709	1709	+	dRNA	1
ON563414.3	1710	1710	+	dRNA	1
ON563414.3	1711	1711	+	dRNA	1
ON563414.3	1712	1712	+	dRNA	2
ON563414.3	1714	1714	+	dRNA	2
ON563414.3	1717	1717	+	dRNA	1
ON563414.3	1720	1720	+	dRNA	2
ON563414.3	1728	1728	+	dRNA	2
ON563414.3	1729	1729	+	dRNA	1
ON563414.3	1738	1738	+	dRNA	2
ON563414.3	1739	1739	+	dRNA	1
ON563414.3	1740	1740	+	dRNA	4
ON563414.3	1741	1741	+	dRNA	1
ON563414.3	1742	1742	+	dRNA	1
ON563414.3	1757	1757	+	dRNA	1
ON563414.3	1758	1758	+	dRNA	1
ON563414.3	1767	1767	+	dRNA	1
ON563414.3	1777	1777	+	dRNA	1
ON563414.3	1779	1779	+	dRNA	1
ON563414.3	1782	1782	+	dRNA	1
ON563414.3	1785	1785	+	dRNA	1
ON563414.3	1805	1805	+	dRNA	1
ON563414.3	1806	1806	+	dRNA	1
ON563414.3	1814	1814	+	dRNA	1
ON563414.3	1817	1817	+	dRNA	2
ON563414.3	1818	1818	+	dRNA	1
ON563414.3	1838	1838	+	dRNA	1
ON563414.3	1841	1841	+	dRNA	1
ON563414.3	1848	1848	+	dRNA	1
ON563414.3	1850	1850	+	dRNA	1
ON563414.3	1860	1860	+	dRNA	1
ON563414.3	1867	1867	+	dRNA	2
ON563414.3	1872	1872	+	dRNA	1
ON563414.3	1874	1874	+	dRNA	1
ON563414.3	1903	1903	+	dRNA	1
ON563414.3	1906	1906	+	dRNA	1
ON563414.3	1908	1908	+	dRNA	1
ON563414.3	1943	1943	+	dRNA	1
ON563414.3	1944	1944	+	dRNA	1
ON563414.3	1947	1947	+	dRNA	1
ON563414.3	1953	1953	+	dRNA	1
ON563414.3	1961	1961	+	dRNA	1
ON563414.3	1963	1963	+	dRNA	1
ON563414.3	1966	1966	+	dRNA	1
ON563414.3	1984	1984	+	dRNA	1
ON563414.3	1988	1988	+	dRNA	1
ON563414.3	1993	1993	+	dRNA	1
ON563414.3	2000	2000	+	dRNA	2
ON563414.3	2001	2001	+	dRNA	1
ON563414.3	2026	2026	+	dRNA	1
ON563414.3	2030	2030	+	dRNA	1
ON563414.3	2037	2037	+	dRNA	1
ON563414.3	2038	2038	+	dRNA	2
ON563414.3	2040	2040	+	dRNA	2
ON563414.3	2046	2046	+	dRNA	1
ON563414.3	2049	2049	+	dRNA	1
ON563414.3	2056	2056	+	dRNA	2
ON563414.3	2061	2061	+	dRNA	1
ON563414.3	2067	2067	+	dRNA	1
ON563414.3	2069	2069	+	dRNA	1
ON563414.3	2071	2071	+	dRNA	1
ON563414.3	2079	2079	+	dRNA	1
ON563414.3	2091	2091	+	dRNA	2
ON563414.3	2099	2099	+	dRNA	2
ON563414.3	2103	2103	+	dRNA	1
ON563414.3	2127	2127	+	dRNA	1
ON563414.3	2130	2130	+	dRNA	1
ON563414.3	2142	2142	+	dRNA	2
ON563414.3	2148	2148	+	dRNA	2
ON563414.3	2149	2149	+	dRNA	1
ON563414.3	2158	2158	+	dRNA	1
ON563414.3	2164	2164	+	dRNA	1
ON563414.3	2194	2194	+	dRNA	2
ON563414.3	2201	2201	+	dRNA	1
ON563414.3	2228	2228	+	dRNA	1
ON563414.3	2239	2239	+	dRNA	2
ON563414.3	2242	2242	+	dRNA	2
ON563414.3	2245	2245	+	dRNA	1
ON563414.3	2246	2246	+	dRNA	1
ON563414.3	2249	2249	+	dRNA	1
ON563414.3	2253	2253	+	dRNA	1
ON563414.3	2255	2255	+	dRNA	1
ON563414.3	2268	2268	+	dRNA	1
ON563414.3	2278	2278	+	dRNA	2
ON563414.3	2279	2279	+	dRNA	2
ON563414.3	2280	2280	+	dRNA	2
ON563414.3	2299	2299	+	dRNA	1
ON563414.3	2315	2315	+	dRNA	1
ON563414.3	2322	2322	+	dRNA	1
ON563414.3	2325	2325	+	dRNA	1
ON563414.3	2342	2342	+	dRNA	1
[truncated: 32,395 more rows]

## Sheet: c. promoters
reference genome	start	end	strand	source	motif_id	motif_alt_id	score	p-value	q-value	matched_sequence	kinetic_class	threshold	distance_from_TSS
[truncated: 1,644 more rows]

[truncated: 1 more sheets: d. predicted_canonic_promoters]
