# Supplementary material for: Exploring the transcriptomic profile of human monkeypox virus via CAGE and native RNA sequencing approaches
Source: mSphere. 2024 Aug 27;9(9):e00356-24. doi: 10.1128/msphere.00356-24 (PMC11423596; doi:10.1128/msphere.00356-24)
Supplement: Tables S2 and S3 — TSSs and shape scores. [file msphere.00356-24-s0005.xlsx]

## Sheet: Supplementary Table 2
cluster ID	reference genome	start	end	strand	dominant_tss	tags	tags.dominant_tss	q_0.1	q_0.9	interquantile_width	shape.score	validated_by_counts	validated_by_promoter	validated_by_both
1	ON563414.3	1	39	+	16	105.037	63.0219	1	39	39	0.629049	TRUE	FALSE	FALSE
2	ON563414.3	564	602	+	594	99.7847	36.7628	564	602	39	0.049519	FALSE	FALSE	FALSE
3	ON563414.3	707	711	+	707	509.427	493.672	707	707	1	2	TRUE	FALSE	FALSE
4	ON563414.3	1727	1727	+	1727	110.288	110.288	1727	1727	1	2	TRUE	FALSE	FALSE
5	ON563414.3	1846	1846	+	1846	26.2591	26.2591	1846	1846	1	2	FALSE	FALSE	FALSE
6	ON563414.3	2259	2259	+	2259	21.0073	21.0073	2259	2259	1	2	FALSE	TRUE	FALSE
7	ON563414.3	5028	5028	+	5028	21.0073	21.0073	5028	5028	1	2	FALSE	FALSE	FALSE
8	ON563414.3	5235	5235	+	5235	21.0073	21.0073	5235	5235	1	2	FALSE	FALSE	FALSE
9	ON563414.3	7566	7566	+	7566	11753.6	11753.6	7566	7566	1	2	TRUE	TRUE	TRUE
10	ON563414.3	9587	9591	+	9587	2305.55	1549.29	9587	9590	4	0.991377	TRUE	TRUE	TRUE
11	ON563414.3	9780	9780	+	9780	21.0073	21.0073	9780	9780	1	2	FALSE	FALSE	FALSE
12	ON563414.3	10023	10023	+	10023	15.7555	15.7555	10023	10023	1	2	FALSE	FALSE	FALSE
13	ON563414.3	10458	10458	+	10458	105.037	105.037	10458	10458	1	2	TRUE	FALSE	FALSE
14	ON563414.3	12095	12095	+	12095	21.0073	21.0073	12095	12095	1	2	FALSE	FALSE	FALSE
15	ON563414.3	12203	12203	+	12203	42.0146	42.0146	12203	12203	1	2	FALSE	TRUE	FALSE
16	ON563414.3	13049	13049	+	13049	15.7555	15.7555	13049	13049	1	2	FALSE	TRUE	FALSE
17	ON563414.3	22583	22583	+	22583	21.0073	21.0073	22583	22583	1	2	FALSE	TRUE	FALSE
18	ON563414.3	28066	28107	+	28066	698.493	320.361	28066	28078	13	0.0995433	TRUE	TRUE	TRUE
19	ON563414.3	29444	29444	+	29444	21.0073	21.0073	29444	29444	1	2	FALSE	FALSE	FALSE
20	ON563414.3	29909	29909	+	29909	15.7555	15.7555	29909	29909	1	2	FALSE	FALSE	FALSE
21	ON563414.3	32294	32294	+	32294	52.5183	52.5183	32294	32294	1	2	TRUE	FALSE	FALSE
22	ON563414.3	33717	33717	+	33717	26.2591	26.2591	33717	33717	1	2	FALSE	FALSE	FALSE
23	ON563414.3	33902	33902	+	33902	136.547	136.547	33902	33902	1	2	TRUE	TRUE	TRUE
24	ON563414.3	34142	34142	+	34142	21.0073	21.0073	34142	34142	1	2	FALSE	FALSE	FALSE
25	ON563414.3	34363	34363	+	34363	31.511	31.511	34363	34363	1	2	FALSE	FALSE	FALSE
26	ON563414.3	35253	35253	+	35253	15.7555	15.7555	35253	35253	1	2	FALSE	FALSE	FALSE
27	ON563414.3	38003	38003	+	38003	36.7628	36.7628	38003	38003	1	2	FALSE	TRUE	FALSE
28	ON563414.3	39031	39031	+	39031	21.0073	21.0073	39031	39031	1	2	FALSE	FALSE	FALSE
29	ON563414.3	39712	39712	+	39712	15.7555	15.7555	39712	39712	1	2	FALSE	TRUE	FALSE
30	ON563414.3	39919	39920	+	39919	42.0146	21.0073	39919	39920	2	1	FALSE	FALSE	FALSE
31	ON563414.3	41694	41694	+	41694	31.511	31.511	41694	41694	1	2	FALSE	FALSE	FALSE
32	ON563414.3	41962	41962	+	41962	751.011	751.011	41962	41962	1	2	TRUE	TRUE	TRUE
33	ON563414.3	42073	42073	+	42073	15.7555	15.7555	42073	42073	1	2	FALSE	FALSE	FALSE
34	ON563414.3	42313	42316	+	42315	84.0292	42.0146	42313	42316	4	0.522783	FALSE	FALSE	FALSE
35	ON563414.3	42576	42584	+	42584	73.5255	42.0146	42576	42584	9	0.5862	FALSE	FALSE	FALSE
36	ON563414.3	43350	43350	+	43350	15.7555	15.7555	43350	43350	1	2	FALSE	FALSE	FALSE
37	ON563414.3	44394	44395	+	44394	42.0146	26.2591	44394	44395	2	1.04557	FALSE	FALSE	FALSE
38	ON563414.3	46048	46048	+	46048	26.2591	26.2591	46048	46048	1	2	FALSE	FALSE	FALSE
39	ON563414.3	46178	46178	+	46178	36.7628	36.7628	46178	46178	1	2	FALSE	FALSE	FALSE
40	ON563414.3	46625	46627	+	46625	36.7628	21.0073	46625	46627	3	1.01477	FALSE	FALSE	FALSE
41	ON563414.3	47171	47171	+	47171	15.7555	15.7555	47171	47171	1	2	FALSE	TRUE	FALSE
42	ON563414.3	48127	48129	+	48127	99.7847	68.2737	48127	48129	3	1.10026	TRUE	FALSE	FALSE
43	ON563414.3	48277	48296	+	48277	31.511	15.7555	48277	48296	20	1	FALSE	FALSE	FALSE
44	ON563414.3	48659	48659	+	48659	15.7555	15.7555	48659	48659	1	2	FALSE	FALSE	FALSE
45	ON563414.3	49696	49696	+	49696	15.7555	15.7555	49696	49696	1	2	FALSE	FALSE	FALSE
46	ON563414.3	49980	50001	+	50001	1969.43	1827.64	50001	50001	1	2	TRUE	TRUE	TRUE
47	ON563414.3	50233	50233	+	50233	73.5255	73.5255	50233	50233	1	2	TRUE	FALSE	FALSE
48	ON563414.3	50333	50336	+	50333	115.54	57.7701	50333	50336	4	0.502985	TRUE	FALSE	FALSE
49	ON563414.3	50438	50449	+	50449	52.5183	31.511	50438	50449	12	1.02905	FALSE	FALSE	FALSE
50	ON563414.3	50574	50613	+	50574	540.938	404.391	50574	50594	21	1.10892	TRUE	FALSE	FALSE
51	ON563414.3	50691	50705	+	50691	320.361	220.577	50691	50692	2	1.18872	TRUE	FALSE	FALSE
52	ON563414.3	50773	50978	+	50823	987.343	126.044	50784	50976	193	-2.1474	TRUE	FALSE	FALSE
53	ON563414.3	51454	51454	+	51454	26.2591	26.2591	51454	51454	1	2	FALSE	TRUE	FALSE
54	ON563414.3	51848	51851	+	51851	152.303	110.288	51848	51851	4	0.886957	TRUE	FALSE	FALSE
55	ON563414.3	52021	52021	+	52021	21.0073	21.0073	52021	52021	1	2	FALSE	FALSE	FALSE
56	ON563414.3	52194	52200	+	52194	31.511	15.7555	52194	52200	7	1	FALSE	FALSE	FALSE
57	ON563414.3	52634	52681	+	52634	241.584	73.5255	52634	52681	48	-0.324969	TRUE	FALSE	FALSE
58	ON563414.3	52852	52852	+	52852	26.2591	26.2591	52852	52852	1	2	FALSE	FALSE	FALSE
59	ON563414.3	54485	54485	+	54485	162.807	162.807	54485	54485	1	2	TRUE	TRUE	TRUE
60	ON563414.3	54629	54634	+	54634	52.5183	36.7628	54629	54634	6	1.11871	FALSE	FALSE	FALSE
61	ON563414.3	54759	54760	+	54759	99.7847	63.0219	54759	54760	2	1.05055	TRUE	FALSE	FALSE
62	ON563414.3	61049	61049	+	61049	15.7555	15.7555	61049	61049	1	2	FALSE	FALSE	FALSE
63	ON563414.3	63932	63934	+	63932	52.5183	36.7628	63932	63934	3	1.11871	FALSE	TRUE	FALSE
64	ON563414.3	64220	64220	+	64220	378.131	378.131	64220	64220	1	2	TRUE	FALSE	FALSE
65	ON563414.3	64433	64433	+	64433	26.2591	26.2591	64433	64433	1	2	FALSE	FALSE	FALSE
66	ON563414.3	65881	65882	+	65881	63.0219	47.2664	65881	65882	2	1.18872	FALSE	FALSE	FALSE
67	ON563414.3	65996	65996	+	65996	36.7628	36.7628	65996	65996	1	2	FALSE	FALSE	FALSE
68	ON563414.3	67185	67185	+	67185	15.7555	15.7555	67185	67185	1	2	FALSE	FALSE	FALSE
69	ON563414.3	67980	67980	+	67980	15.7555	15.7555	67980	67980	1	2	FALSE	FALSE	FALSE
70	ON563414.3	69191	69191	+	69191	152.303	152.303	69191	69191	1	2	TRUE	FALSE	FALSE
71	ON563414.3	69371	69371	+	69371	31.511	31.511	69371	69371	1	2	FALSE	FALSE	FALSE
72	ON563414.3	69785	69791	+	69786	1071.37	751.011	69786	69791	6	0.934719	TRUE	TRUE	TRUE
73	ON563414.3	70306	70306	+	70306	21.0073	21.0073	70306	70306	1	2	FALSE	FALSE	FALSE
74	ON563414.3	71169	71183	+	71183	84.0292	63.0219	71169	71183	15	1.18872	TRUE	TRUE	TRUE
75	ON563414.3	71883	71883	+	71883	26.2591	26.2591	71883	71883	1	2	FALSE	FALSE	FALSE
76	ON563414.3	72149	72149	+	72149	21.0073	21.0073	72149	72149	1	2	FALSE	FALSE	FALSE
77	ON563414.3	72981	72992	+	72992	824.537	519.931	72984	72992	9	0.737542	TRUE	TRUE	TRUE
78	ON563414.3	73121	73121	+	73121	21.0073	21.0073	73121	73121	1	2	FALSE	TRUE	FALSE
79	ON563414.3	73418	73418	+	73418	15.7555	15.7555	73418	73418	1	2	FALSE	FALSE	FALSE
80	ON563414.3	73531	73531	+	73531	36.7628	36.7628	73531	73531	1	2	FALSE	TRUE	FALSE
81	ON563414.3	73786	73793	+	73793	294.102	178.562	73788	73793	6	0.735694	TRUE	FALSE	FALSE
82	ON563414.3	73964	73964	+	73964	15.7555	15.7555	73964	73964	1	2	FALSE	TRUE	FALSE
83	ON563414.3	74206	74208	+	74207	126.044	89.281	74206	74208	3	0.841777	TRUE	FALSE	FALSE
84	ON563414.3	74818	74818	+	74818	320.361	320.361	74818	74818	1	2	TRUE	TRUE	TRUE
85	ON563414.3	74944	74944	+	74944	15.7555	15.7555	74944	74944	1	2	FALSE	FALSE	FALSE
86	ON563414.3	75593	75593	+	75593	215.325	215.325	75593	75593	1	2	TRUE	TRUE	TRUE
87	ON563414.3	75813	75813	+	75813	15.7555	15.7555	75813	75813	1	2	FALSE	TRUE	FALSE
88	ON563414.3	76453	76470	+	76453	152.303	94.5328	76453	76470	18	0.665401	TRUE	FALSE	FALSE
89	ON563414.3	77116	77117	+	77117	52.5183	31.511	77116	77117	2	1.02905	FALSE	FALSE	FALSE
90	ON563414.3	77222	77222	+	77222	21.0073	21.0073	77222	77222	1	2	FALSE	FALSE	FALSE
91	ON563414.3	77448	77468	+	77448	31.511	15.7555	77448	77468	21	1	FALSE	FALSE	FALSE
92	ON563414.3	78020	78020	+	78020	21.0073	21.0073	78020	78020	1	2	FALSE	TRUE	FALSE
93	ON563414.3	78199	78199	+	78199	15.7555	15.7555	78199	78199	1	2	FALSE	TRUE	FALSE
94	ON563414.3	78308	78310	+	78309	178.562	105.037	78309	78310	2	1.06168	TRUE	FALSE	FALSE
95	ON563414.3	78492	78497	+	78497	50517.3	48899.7	78497	78497	1	2	TRUE	TRUE	TRUE
96	ON563414.3	78986	78986	+	78986	26.2591	26.2591	78986	78986	1	2	FALSE	FALSE	FALSE
97	ON563414.3	79079	79099	+	79086	2762.46	1475.76	79086	79098	13	0.464775	TRUE	TRUE	TRUE
98	ON563414.3	79369	79369	+	79369	105.037	105.037	79369	79369	1	2	TRUE	FALSE	FALSE
99	ON563414.3	79580	79580	+	79580	15.7555	15.7555	79580	79580	1	2	FALSE	FALSE	FALSE
100	ON563414.3	79819	79823	+	79822	157.555	89.281	79820	79822	3	1.12914	TRUE	TRUE	TRUE
101	ON563414.3	79983	79983	+	79983	15.7555	15.7555	79983	79983	1	2	FALSE	FALSE	FALSE
102	ON563414.3	81055	81082	+	81076	1612.31	1202.67	81074	81076	3	1.31135	TRUE	TRUE	TRUE
103	ON563414.3	81280	81281	+	81280	36.7628	21.0073	81280	81281	2	1.01477	FALSE	FALSE	FALSE
104	ON563414.3	81587	81587	+	81587	15.7555	15.7555	81587	81587	1	2	FALSE	FALSE	FALSE
105	ON563414.3	81983	81983	+	81983	21.0073	21.0073	81983	81983	1	2	FALSE	FALSE	FALSE
106	ON563414.3	82640	82640	+	82640	31.511	31.511	82640	82640	1	2	FALSE	FALSE	FALSE
107	ON563414.3	83991	83991	+	83991	15.7555	15.7555	83991	83991	1	2	FALSE	FALSE	FALSE
108	ON563414.3	85527	85527	+	85527	36.7628	36.7628	85527	85527	1	2	FALSE	TRUE	FALSE
109	ON563414.3	85724	85724	+	85724	21.0073	21.0073	85724	85724	1	2	FALSE	FALSE	FALSE
110	ON563414.3	89543	89572	+	89572	63841.2	60238.4	89572	89572	1	2	TRUE	TRUE	TRUE
111	ON563414.3	89876	89916	+	89894	73.5255	31.511	89876	89916	41	0.469381	FALSE	FALSE	FALSE
112	ON563414.3	89955	90002	+	90002	147.051	68.2737	89955	90002	48	-0.0493145	TRUE	FALSE	FALSE
113	ON563414.3	90233	90235	+	90234	362.376	225.828	90233	90235	3	0.673888	TRUE	FALSE	FALSE
114	ON563414.3	90431	90432	+	90431	42.0146	21.0073	90431	90432	2	1	FALSE	FALSE	FALSE
115	ON563414.3	90635	90635	+	90635	26.2591	26.2591	90635	90635	1	2	FALSE	FALSE	FALSE
116	ON563414.3	91262	91262	+	91262	320.361	320.361	91262	91262	1	2	TRUE	FALSE	FALSE
117	ON563414.3	91392	91403	+	91400	52.5183	21.0073	91392	91403	12	0.429049	FALSE	FALSE	FALSE
118	ON563414.3	91732	91738	+	91735	730.004	598.708	91735	91735	1	2	TRUE	TRUE	TRUE
119	ON563414.3	92059	92059	+	92059	15.7555	15.7555	92059	92059	1	2	FALSE	FALSE	FALSE
120	ON563414.3	92254	92254	+	92254	15.7555	15.7555	92254	92254	1	2	FALSE	FALSE	FALSE
121	ON563414.3	92665	92665	+	92665	15.7555	15.7555	92665	92665	1	2	FALSE	FALSE	FALSE
122	ON563414.3	93446	93446	+	93446	21.0073	21.0073	93446	93446	1	2	FALSE	FALSE	FALSE
123	ON563414.3	93863	93863	+	93863	47.2664	47.2664	93863	93863	1	2	FALSE	FALSE	FALSE
124	ON563414.3	94226	94226	+	94226	15.7555	15.7555	94226	94226	1	2	FALSE	FALSE	FALSE
125	ON563414.3	94624	94653	+	94624	105.037	26.2591	94624	94653	30	-0.303702	FALSE	FALSE	FALSE
126	ON563414.3	94862	94868	+	94862	36.7628	21.0073	94862	94868	7	1.01477	FALSE	TRUE	FALSE
127	ON563414.3	95348	95355	+	95355	908.566	782.522	95350	95355	6	1.68473	TRUE	TRUE	TRUE
128	ON563414.3	95550	95552	+	95551	441.153	388.635	95551	95551	1	2	TRUE	TRUE	TRUE
129	ON563414.3	95708	95713	+	95713	651.226	320.361	95708	95713	6	0.415526	TRUE	TRUE	TRUE
130	ON563414.3	95878	95878	+	95878	15.7555	15.7555	95878	95878	1	2	FALSE	FALSE	FALSE
131	ON563414.3	96064	96068	+	96064	1806.63	1659.58	96064	96064	1	2	TRUE	FALSE	FALSE
132	ON563414.3	96780	96782	+	96781	126.044	57.7701	96780	96782	3	0.484345	TRUE	FALSE	FALSE
133	ON563414.3	97311	97311	+	97311	15.7555	15.7555	97311	97311	1	2	FALSE	FALSE	FALSE
134	ON563414.3	97464	97464	+	97464	15.7555	15.7555	97464	97464	1	2	FALSE	FALSE	FALSE
135	ON563414.3	98025	98025	+	98025	31.511	31.511	98025	98025	1	2	FALSE	FALSE	FALSE
136	ON563414.3	98461	98461	+	98461	15.7555	15.7555	98461	98461	1	2	FALSE	FALSE	FALSE
137	ON563414.3	98718	98718	+	98718	21.0073	21.0073	98718	98718	1	2	FALSE	TRUE	FALSE
138	ON563414.3	98945	98945	+	98945	15.7555	15.7555	98945	98945	1	2	FALSE	TRUE	FALSE
139	ON563414.3	100178	100178	+	100178	15.7555	15.7555	100178	100178	1	2	FALSE	TRUE	FALSE
140	ON563414.3	100393	100405	+	100397	1165.91	346.62	100393	100401	9	-0.188534	TRUE	TRUE	TRUE
141	ON563414.3	101795	101807	+	101798	1969.43	1286.7	101797	101804	8	0.711191	TRUE	TRUE	TRUE
142	ON563414.3	105260	105260	+	105260	15.7555	15.7555	105260	105260	1	2	FALSE	FALSE	FALSE
143	ON563414.3	110224	110224	+	110224	21.0073	21.0073	110224	110224	1	2	FALSE	FALSE	FALSE
144	ON563414.3	110355	110355	+	110355	15.7555	15.7555	110355	110355	1	2	FALSE	FALSE	FALSE
145	ON563414.3	111476	111476	+	111476	252.088	252.088	111476	111476	1	2	TRUE	TRUE	TRUE
146	ON563414.3	111930	111959	+	111955	4222.47	3156.35	111955	111956	2	1.55191	TRUE	TRUE	TRUE
147	ON563414.3	115599	115600	+	115599	603.96	582.953	115599	115599	1	2	TRUE	FALSE	FALSE
148	ON563414.3	115753	115759	+	115755	2904.26	2132.24	115755	115758	4	1.05564	TRUE	TRUE	TRUE
149	ON563414.3	119395	119395	+	119395	262.591	262.591	119395	119395	1	2	TRUE	FALSE	FALSE
150	ON563414.3	119617	119617	+	119617	89.281	89.281	119617	119617	1	2	TRUE	TRUE	TRUE
151	ON563414.3	121439	121439	+	121439	15.7555	15.7555	121439	121439	1	2	FALSE	FALSE	FALSE
152	ON563414.3	123534	123545	+	123535	772.018	267.843	123534	123538	5	0.132066	TRUE	FALSE	FALSE
153	ON563414.3	123959	123975	+	123975	204.821	157.555	123959	123975	17	1.22065	TRUE	TRUE	TRUE
154	ON563414.3	124951	124951	+	124951	52.5183	52.5183	124951	124951	1	2	TRUE	FALSE	FALSE
155	ON563414.3	125201	125201	+	125201	15.7555	15.7555	125201	125201	1	2	FALSE	FALSE	FALSE
156	ON563414.3	125648	125648	+	125648	21.0073	21.0073	125648	125648	1	2	FALSE	FALSE	FALSE
157	ON563414.3	125988	125994	+	125988	199.569	141.799	125988	125994	7	0.887253	TRUE	TRUE	TRUE
158	ON563414.3	126113	126113	+	126113	15.7555	15.7555	126113	126113	1	2	FALSE	FALSE	FALSE
159	ON563414.3	126743	126743	+	126743	15.7555	15.7555	126743	126743	1	2	FALSE	FALSE	FALSE
160	ON563414.3	127065	127065	+	127065	31.511	31.511	127065	127065	1	2	FALSE	TRUE	FALSE
161	ON563414.3	127171	127187	+	127187	136.547	105.037	127171	127187	17	1.22065	TRUE	TRUE	TRUE
162	ON563414.3	127300	127300	+	127300	68.2737	68.2737	127300	127300	1	2	TRUE	FALSE	FALSE
163	ON563414.3	127784	127787	+	127784	651.226	288.85	127784	127787	4	0.548442	TRUE	TRUE	TRUE
164	ON563414.3	128777	128777	+	128777	15.7555	15.7555	128777	128777	1	2	FALSE	FALSE	FALSE
165	ON563414.3	128962	128963	+	128963	304.606	288.85	128963	128963	1	2	TRUE	TRUE	TRUE
166	ON563414.3	129595	129595	+	129595	31.511	31.511	129595	129595	1	2	FALSE	FALSE	FALSE
167	ON563414.3	130387	130387	+	130387	15.7555	15.7555	130387	130387	1	2	FALSE	FALSE	FALSE
168	ON563414.3	131301	131302	+	131302	36.7628	21.0073	131301	131302	2	1.01477	FALSE	TRUE	FALSE
169	ON563414.3	135348	135348	+	135348	26.2591	26.2591	135348	135348	1	2	FALSE	FALSE	FALSE
170	ON563414.3	136146	136146	+	136146	15.7555	15.7555	136146	136146	1	2	FALSE	FALSE	FALSE
171	ON563414.3	138126	138126	+	138126	21.0073	21.0073	138126	138126	1	2	FALSE	FALSE	FALSE
172	ON563414.3	139357	139357	+	139357	15.7555	15.7555	139357	139357	1	2	FALSE	FALSE	FALSE
173	ON563414.3	139739	139742	+	139742	4469.3	3770.81	139739	139742	4	1.34421	TRUE	TRUE	TRUE
174	ON563414.3	140374	140374	+	140374	52.5183	52.5183	140374	140374	1	2	TRUE	FALSE	FALSE
175	ON563414.3	140891	140891	+	140891	94.5328	94.5328	140891	140891	1	2	TRUE	TRUE	TRUE
176	ON563414.3	141014	141067	+	141063	16779.6	8392.42	141061	141065	5	0.288715	TRUE	FALSE	FALSE
177	ON563414.3	141268	141268	+	141268	15.7555	15.7555	141268	141268	1	2	FALSE	FALSE	FALSE
178	ON563414.3	141649	141660	+	141656	456.909	404.391	141656	141656	1	2	TRUE	TRUE	TRUE
179	ON563414.3	142057	142080	+	142057	36.7628	21.0073	142057	142080	24	1.01477	FALSE	TRUE	FALSE
180	ON563414.3	142200	142202	+	142202	861.299	840.292	142202	142202	1	2	TRUE	TRUE	TRUE
181	ON563414.3	142398	142398	+	142398	15.7555	15.7555	142398	142398	1	2	FALSE	FALSE	FALSE
182	ON563414.3	142797	142800	+	142800	5913.55	5608.95	142800	142800	1	2	TRUE	FALSE	FALSE
183	ON563414.3	143519	143519	+	143519	2037.71	2037.71	143519	143519	1	2	TRUE	TRUE	TRUE
184	ON563414.3	144522	144540	+	144522	68.2737	52.5183	144522	144540	19	1.22065	TRUE	FALSE	FALSE
185	ON563414.3	144821	144821	+	144821	15.7555	15.7555	144821	144821	1	2	FALSE	FALSE	FALSE
186	ON563414.3	145430	145430	+	145430	215.325	215.325	145430	145430	1	2	TRUE	FALSE	FALSE
187	ON563414.3	145637	145637	+	145637	31.511	31.511	145637	145637	1	2	FALSE	TRUE	FALSE
188	ON563414.3	146313	146313	+	146313	21.0073	21.0073	146313	146313	1	2	FALSE	FALSE	FALSE
189	ON563414.3	146974	146994	+	146987	5362.11	4085.92	146987	146990	4	1.57777	TRUE	TRUE	TRUE
190	ON563414.3	147131	147134	+	147133	89.281	36.7628	147131	147134	4	0.0984936	FALSE	FALSE	FALSE
191	ON563414.3	147256	147257	+	147257	36.7628	21.0073	147256	147257	2	1.01477	FALSE	FALSE	FALSE
192	ON563414.3	147546	147547	+	147546	89.281	73.5255	147546	147547	2	1.32771	TRUE	FALSE	FALSE
193	ON563414.3	147662	147668	+	147662	31.511	15.7555	147662	147668	7	1	FALSE	FALSE	FALSE
194	ON563414.3	147774	147785	+	147774	614.464	451.657	147774	147785	12	0.850181	TRUE	TRUE	TRUE
195	ON563414.3	147906	147944	+	147911	147.051	57.7701	147906	147944	39	0.109195	TRUE	TRUE	TRUE
196	ON563414.3	148032	148045	+	148043	6092.12	4805.42	148040	148043	4	1.53384	TRUE	TRUE	TRUE
197	ON563414.3	148193	148208	+	148193	99.7847	47.2664	148193	148208	16	0.538162	FALSE	FALSE	FALSE
198	ON563414.3	148325	148327	+	148325	78.7774	36.7628	148325	148327	3	0.494177	FALSE	FALSE	FALSE
199	ON563414.3	148428	148477	+	148428	341.369	157.555	148428	148458	31	0.42161	TRUE	FALSE	FALSE
200	ON563414.3	148870	148871	+	148870	47.2664	31.511	148870	148871	2	1.0817	FALSE	FALSE	FALSE
201	ON563414.3	148994	149027	+	148994	141.799	42.0146	148994	149027	34	-0.491205	FALSE	FALSE	FALSE
202	ON563414.3	149447	149447	+	149447	73.5255	73.5255	149447	149447	1	2	TRUE	FALSE	FALSE
203	ON563414.3	149804	149808	+	149808	16422.5	13586.5	149806	149808	3	1.35462	TRUE	TRUE	TRUE
204	ON563414.3	150008	150055	+	150055	577.701	120.792	150008	150055	48	-0.938587	TRUE	FALSE	FALSE
205	ON563414.3	150523	150527	+	150526	294.102	168.058	150525	150527	3	0.699805	TRUE	FALSE	FALSE
206	ON563414.3	150688	150710	+	150688	31.511	15.7555	150688	150710	23	1	FALSE	FALSE	FALSE
207	ON563414.3	151471	151513	+	151498	1722.6	1092.38	151498	151499	2	1.13115	TRUE	FALSE	FALSE
208	ON563414.3	151819	151820	+	151820	152.303	110.288	151819	151820	2	1.15025	TRUE	FALSE	FALSE
209	ON563414.3	152004	152007	+	152004	68.2737	47.2664	152004	152007	4	1.10951	FALSE	FALSE	FALSE
210	ON563414.3	152139	152147	+	152144	6396.72	5068.01	152143	152144	2	1.68209	TRUE	TRUE	TRUE
211	ON563414.3	152683	152683	+	152683	47.2664	47.2664	152683	152683	1	2	FALSE	TRUE	FALSE
212	ON563414.3	153963	153963	+	153963	26.2591	26.2591	153963	153963	1	2	FALSE	FALSE	FALSE
213	ON563414.3	154391	154392	+	154391	5152.04	3744.55	154391	154392	2	1.15399	TRUE	TRUE	TRUE
214	ON563414.3	154752	154752	+	154752	15.7555	15.7555	154752	154752	1	2	FALSE	FALSE	FALSE
215	ON563414.3	155033	155033	+	155033	15.7555	15.7555	155033	155033	1	2	FALSE	FALSE	FALSE
216	ON563414.3	155185	155185	+	155185	115.54	115.54	155185	155185	1	2	TRUE	FALSE	FALSE
217	ON563414.3	155457	155469	+	155459	1318.21	645.974	155457	155459	3	0.896677	TRUE	FALSE	FALSE
218	ON563414.3	155573	155573	+	155573	21.0073	21.0073	155573	155573	1	2	FALSE	TRUE	FALSE
219	ON563414.3	156215	156215	+	156215	21.0073	21.0073	156215	156215	1	2	FALSE	FALSE	FALSE
220	ON563414.3	156325	156333	+	156326	840.292	498.923	156325	156328	4	0.666332	TRUE	FALSE	FALSE
221	ON563414.3	157158	157163	+	157160	178.562	136.547	157158	157163	6	0.977579	TRUE	TRUE	TRUE
222	ON563414.3	158145	158145	+	158145	26.2591	26.2591	158145	158145	1	2	FALSE	FALSE	FALSE
223	ON563414.3	158768	158768	+	158768	26.2591	26.2591	158768	158768	1	2	FALSE	TRUE	FALSE
224	ON563414.3	158903	158907	+	158904	1134.39	892.81	158904	158907	4	1.28959	TRUE	TRUE	TRUE
225	ON563414.3	159450	159450	+	159450	47.2664	47.2664	159450	159450	1	2	FALSE	TRUE	FALSE
226	ON563414.3	159557	159563	+	159561	199.569	110.288	159557	159563	7	0.570742	TRUE	FALSE	FALSE
227	ON563414.3	159720	159720	+	159720	31.511	31.511	159720	159720	1	2	FALSE	FALSE	FALSE
228	ON563414.3	159858	159867	+	159867	2326.56	1517.78	159858	159867	10	0.947591	TRUE	TRUE	TRUE
229	ON563414.3	160123	160134	+	160134	141.799	110.288	160123	160134	12	1.2358	TRUE	FALSE	FALSE
230	ON563414.3	160597	160600	+	160600	1281.45	913.818	160597	160600	4	1.02884	TRUE	TRUE	TRUE
231	ON563414.3	160734	160734	+	160734	99.7847	99.7847	160734	160734	1	2	TRUE	TRUE	TRUE
232	ON563414.3	160914	160917	+	160914	68.2737	42.0146	160914	160917	4	1.03876	FALSE	FALSE	FALSE
233	ON563414.3	161558	161568	+	161560	3618.51	3240.38	161560	161560	1	2	TRUE	TRUE	TRUE
234	ON563414.3	161809	161809	+	161809	15.7555	15.7555	161809	161809	1	2	FALSE	FALSE	FALSE
235	ON563414.3	161928	161934	+	161928	68.2737	31.511	161928	161934	7	0.473765	FALSE	FALSE	FALSE
236	ON563414.3	162143	162144	+	162143	110.288	57.7701	162143	162144	2	1.00164	TRUE	FALSE	FALSE
237	ON563414.3	162567	162569	+	162567	47.2664	26.2591	162567	162569	3	1.00892	FALSE	FALSE	FALSE
238	ON563414.3	162759	162759	+	162759	42.0146	42.0146	162759	162759	1	2	FALSE	FALSE	FALSE
239	ON563414.3	163925	163925	+	163925	42.0146	42.0146	163925	163925	1	2	FALSE	FALSE	FALSE
240	ON563414.3	164320	164320	+	164320	15.7555	15.7555	164320	164320	1	2	FALSE	FALSE	FALSE
241	ON563414.3	165107	165111	+	165107	257.339	236.332	165107	165107	1	2	TRUE	TRUE	TRUE
242	ON563414.3	165564	165564	+	165564	31.511	31.511	165564	165564	1	2	FALSE	FALSE	FALSE
243	ON563414.3	166722	166722	+	166722	99.7847	99.7847	166722	166722	1	2	TRUE	TRUE	TRUE
244	ON563414.3	167127	167127	+	167127	15.7555	15.7555	167127	167127	1	2	FALSE	FALSE	FALSE
245	ON563414.3	167298	167300	+	167300	24552.3	24452.5	167300	167300	1	2	TRUE	TRUE	TRUE
246	ON563414.3	167435	167441	+	167436	136.547	42.0146	167435	167441	7	-0.488525	FALSE	FALSE	FALSE
247	ON563414.3	167546	167593	+	167563	315.11	178.562	167563	167593	31	0.703093	TRUE	FALSE	FALSE
248	ON563414.3	167770	167770	+	167770	21.0073	21.0073	167770	167770	1	2	FALSE	FALSE	FALSE
249	ON563414.3	167908	167908	+	167908	21.0073	21.0073	167908	167908	1	2	FALSE	FALSE	FALSE
250	ON563414.3	168070	168070	+	168070	15.7555	15.7555	168070	168070	1	2	FALSE	TRUE	FALSE
251	ON563414.3	168186	168191	+	168188	819.285	745.759	168188	168188	1	2	TRUE	FALSE	FALSE
252	ON563414.3	168313	168320	+	168318	241.584	168.058	168318	168320	3	0.92535	TRUE	TRUE	TRUE
253	ON563414.3	168658	168658	+	168658	15.7555	15.7555	168658	168658	1	2	FALSE	FALSE	FALSE
254	ON563414.3	168978	168981	+	168981	162.807	110.288	168978	168981	4	0.779624	TRUE	TRUE	TRUE
255	ON563414.3	169382	169382	+	169382	26.2591	26.2591	169382	169382	1	2	FALSE	TRUE	FALSE
256	ON563414.3	169663	169672	+	169665	441.153	267.843	169665	169667	3	1.17194	TRUE	TRUE	TRUE
257	ON563414.3	170021	170027	+	170022	2709.94	1097.63	170022	170025	4	0.436053	TRUE	TRUE	TRUE
258	ON563414.3	170165	170165	+	170165	15.7555	15.7555	170165	170165	1	2	FALSE	FALSE	FALSE
259	ON563414.3	170739	170739	+	170739	47.2664	47.2664	170739	170739	1	2	FALSE	TRUE	FALSE
260	ON563414.3	170897	170905	+	170898	10388.1	3376.92	170898	170901	4	0.399677	TRUE	TRUE	TRUE
261	ON563414.3	171334	171334	+	171334	15.7555	15.7555	171334	171334	1	2	FALSE	FALSE	FALSE
262	ON563414.3	172096	172112	+	172109	13602.2	12924.7	172109	172109	1	2	TRUE	TRUE	TRUE
263	ON563414.3	172491	172492	+	172491	78.7774	52.5183	172491	172492	2	1.0817	TRUE	FALSE	FALSE
264	ON563414.3	173295	173309	+	173309	157.555	73.5255	173305	173309	5	0.538172	TRUE	FALSE	FALSE
265	ON563414.3	173635	173635	+	173635	593.456	593.456	173635	173635	1	2	TRUE	FALSE	FALSE
266	ON563414.3	174097	174097	+	174097	21.0073	21.0073	174097	174097	1	2	FALSE	FALSE	FALSE
267	ON563414.3	174295	174321	+	174295	257.339	178.562	174295	174298	4	0.960307	TRUE	TRUE	TRUE
268	ON563414.3	174507	174516	+	174510	22299.2	13344.9	174508	174510	3	1.02755	TRUE	TRUE	TRUE
269	ON563414.3	174799	174804	+	174804	47.2664	31.511	174799	174804	6	1.0817	FALSE	FALSE	FALSE
270	ON563414.3	174949	174971	+	174950	283.599	136.547	174949	174970	22	0.689341	TRUE	FALSE	FALSE
271	ON563414.3	175135	175135	+	175135	31.511	31.511	175135	175135	1	2	FALSE	FALSE	FALSE
272	ON563414.3	175634	175637	+	175637	1328.71	1286.7	175637	175637	1	2	TRUE	FALSE	FALSE
273	ON563414.3	175899	175908	+	175899	225.828	126.044	175899	175908	10	0.731735	TRUE	FALSE	FALSE
274	ON563414.3	176076	176076	+	176076	31.511	31.511	176076	176076	1	2	FALSE	FALSE	FALSE
275	ON563414.3	177963	177963	+	177963	31.511	31.511	177963	177963	1	2	FALSE	FALSE	FALSE
276	ON563414.3	178108	178108	+	178108	57.7701	57.7701	178108	178108	1	2	TRUE	FALSE	FALSE
277	ON563414.3	179073	179073	+	179073	52.5183	52.5183	179073	179073	1	2	TRUE	FALSE	FALSE
278	ON563414.3	179494	179494	+	179494	21.0073	21.0073	179494	179494	1	2	FALSE	FALSE	FALSE
279	ON563414.3	180427	180438	+	180434	4821.18	3177.35	180430	180434	5	1.04141	TRUE	TRUE	TRUE
280	ON563414.3	180613	180613	+	180613	21.0073	21.0073	180613	180613	1	2	FALSE	FALSE	FALSE
281	ON563414.3	181031	181057	+	181031	63.0219	31.511	181031	181057	27	0.5	FALSE	FALSE	FALSE
282	ON563414.3	181244	181261	+	181245	1449.5	1055.62	181245	181261	17	0.909951	TRUE	TRUE	TRUE
283	ON563414.3	182325	182325	+	182325	183.814	183.814	182325	182325	1	2	TRUE	TRUE	TRUE
284	ON563414.3	183150	183150	+	183150	21.0073	21.0073	183150	183150	1	2	FALSE	FALSE	FALSE
285	ON563414.3	183351	183351	+	183351	15.7555	15.7555	183351	183351	1	2	FALSE	FALSE	FALSE
286	ON563414.3	183564	183564	+	183564	26.2591	26.2591	183564	183564	1	2	FALSE	FALSE	FALSE
287	ON563414.3	183705	183708	+	183705	78.7774	52.5183	183705	183708	4	1.0817	TRUE	FALSE	FALSE
288	ON563414.3	183816	183816	+	183816	15.7555	15.7555	183816	183816	1	2	FALSE	FALSE	FALSE
289	ON563414.3	184945	184945	+	184945	15.7555	15.7555	184945	184945	1	2	FALSE	FALSE	FALSE
290	ON563414.3	186132	186132	+	186132	15.7555	15.7555	186132	186132	1	2	FALSE	TRUE	FALSE
291	ON563414.3	187187	187189	+	187189	730.004	551.442	187187	187189	3	1.19739	TRUE	TRUE	TRUE
292	ON563414.3	187770	187770	+	187770	63.0219	63.0219	187770	187770	1	2	TRUE	FALSE	FALSE
293	ON563414.3	188345	188351	+	188351	9138.18	6580.54	188348	188351	4	1.05722	TRUE	TRUE	TRUE
294	ON563414.3	188632	188632	+	188632	15.7555	15.7555	188632	188632	1	2	FALSE	FALSE	FALSE
295	ON563414.3	188959	188969	+	188969	115.54	57.7701	188959	188969	11	0.52717	TRUE	TRUE	TRUE
296	ON563414.3	189125	189132	+	189130	5262.33	2678.43	189127	189130	4	0.321159	TRUE	TRUE	TRUE
297	ON563414.3	189320	189320	+	189320	21.0073	21.0073	189320	189320	1	2	FALSE	FALSE	FALSE
298	ON563414.3	6586	6586	-	6586	15.7555	15.7555	6586	6586	1	2	FALSE	TRUE	FALSE
299	ON563414.3	6761	6761	-	6761	63.0219	63.0219	6761	6761	1	2	TRUE	FALSE	FALSE
300	ON563414.3	6936	6938	-	6936	2636.42	2568.14	6936	6936	1	2	TRUE	TRUE	TRUE
301	ON563414.3	7475	7479	-	7478	866.551	519.931	7475	7479	5	0.631437	TRUE	TRUE	TRUE
302	ON563414.3	8499	8499	-	8499	26.2591	26.2591	8499	8499	1	2	FALSE	TRUE	FALSE
303	ON563414.3	8702	8702	-	8702	15.7555	15.7555	8702	8702	1	2	FALSE	FALSE	FALSE
304	ON563414.3	9123	9123	-	9123	47.2664	47.2664	9123	9123	1	2	FALSE	TRUE	FALSE
305	ON563414.3	9501	9501	-	9501	52.5183	52.5183	9501	9501	1	2	TRUE	TRUE	TRUE
306	ON563414.3	10019	10031	-	10019	36.7628	21.0073	10019	10031	13	1.01477	FALSE	FALSE	FALSE
307	ON563414.3	10251	10251	-	10251	15.7555	15.7555	10251	10251	1	2	FALSE	FALSE	FALSE
308	ON563414.3	10686	10687	-	10687	141.799	120.792	10686	10687	2	1.39481	TRUE	FALSE	FALSE
309	ON563414.3	10889	10917	-	10889	40502.1	40102.9	10889	10889	1	2	TRUE	TRUE	TRUE
310	ON563414.3	11778	11778	-	11778	15.7555	15.7555	11778	11778	1	2	FALSE	FALSE	FALSE
311	ON563414.3	12965	12968	-	12967	1591.3	756.263	12965	12968	4	0.478829	TRUE	TRUE	TRUE
312	ON563414.3	13229	13236	-	13232	309.858	126.044	13229	13236	8	-0.117695	TRUE	FALSE	FALSE
313	ON563414.3	13364	13403	-	13364	190027	186503	13364	13364	1	2	TRUE	TRUE	TRUE
314	ON563414.3	13513	13514	-	13514	57.7701	42.0146	13513	13514	2	1.15465	FALSE	FALSE	FALSE
315	ON563414.3	14476	14476	-	14476	15.7555	15.7555	14476	14476	1	2	FALSE	TRUE	FALSE
316	ON563414.3	14900	14900	-	14900	15.7555	15.7555	14900	14900	1	2	FALSE	FALSE	FALSE
317	ON563414.3	15306	15306	-	15306	52.5183	52.5183	15306	15306	1	2	TRUE	TRUE	TRUE
318	ON563414.3	15551	15551	-	15551	21.0073	21.0073	15551	15551	1	2	FALSE	TRUE	FALSE
319	ON563414.3	15999	15999	-	15999	21.0073	21.0073	15999	15999	1	2	FALSE	FALSE	FALSE
320	ON563414.3	16416	16423	-	16419	2972.53	1255.19	16419	16423	5	0.381891	TRUE	TRUE	TRUE
321	ON563414.3	16551	16571	-	16555	330.865	94.5328	16551	16560	10	-0.232503	TRUE	TRUE	TRUE
322	ON563414.3	17135	17143	-	17137	5204.56	4511.32	17137	17137	1	2	TRUE	TRUE	TRUE
323	ON563414.3	17856	17860	-	17858	2730.95	2363.32	17858	17858	1	2	TRUE	TRUE	TRUE
324	ON563414.3	18111	18111	-	18111	15.7555	15.7555	18111	18111	1	2	FALSE	FALSE	FALSE
325	ON563414.3	18442	18442	-	18442	21.0073	21.0073	18442	18442	1	2	FALSE	FALSE	FALSE
326	ON563414.3	18858	18862	-	18862	315.11	299.354	18862	18862	1	2	TRUE	TRUE	TRUE
327	ON563414.3	19276	19276	-	19276	26.2591	26.2591	19276	19276	1	2	FALSE	FALSE	FALSE
328	ON563414.3	20036	20039	-	20036	1643.82	1234.18	20036	20037	2	1.21418	TRUE	TRUE	TRUE
329	ON563414.3	20145	20150	-	20150	115.54	47.2664	20145	20150	6	0.108909	FALSE	FALSE	FALSE
330	ON563414.3	20440	20445	-	20442	6018.59	5362.11	20442	20442	1	2	TRUE	TRUE	TRUE
331	ON563414.3	21085	21092	-	21091	1333.96	1186.91	21091	21091	1	2	TRUE	TRUE	TRUE
332	ON563414.3	21957	21957	-	21957	15.7555	15.7555	21957	21957	1	2	FALSE	FALSE	FALSE
333	ON563414.3	22468	22476	-	22470	735.255	283.599	22468	22474	7	0.187772	TRUE	TRUE	TRUE
334	ON563414.3	22893	22914	-	22894	168.058	94.5328	22893	22894	2	1.04245	TRUE	FALSE	FALSE
335	ON563414.3	23211	23214	-	23211	15072.7	12184.2	23211	23212	2	1.32715	TRUE	FALSE	FALSE
336	ON563414.3	23753	23765	-	23753	78.7774	57.7701	23753	23765	13	1.16336	TRUE	FALSE	FALSE
337	ON563414.3	24005	24005	-	24005	15.7555	15.7555	24005	24005	1	2	FALSE	FALSE	FALSE
338	ON563414.3	24149	24151	-	24149	4017.65	3429.44	24149	24151	3	1.2973	TRUE	TRUE	TRUE
339	ON563414.3	24342	24342	-	24342	36.7628	36.7628	24342	24342	1	2	FALSE	FALSE	FALSE
340	ON563414.3	24536	24541	-	24536	7940.76	7751.69	24536	24536	1	2	TRUE	TRUE	TRUE
341	ON563414.3	24902	24902	-	24902	635.471	635.471	24902	24902	1	2	TRUE	FALSE	FALSE
342	ON563414.3	25390	25391	-	25391	52.5183	31.511	25390	25391	2	1.02905	FALSE	TRUE	FALSE
343	ON563414.3	25502	25510	-	25507	378.131	236.332	25507	25510	4	1.06789	TRUE	TRUE	TRUE
344	ON563414.3	25903	25941	-	25903	651.226	472.664	25903	25924	22	0.630395	TRUE	FALSE	FALSE
345	ON563414.3	26313	26313	-	26313	15.7555	15.7555	26313	26313	1	2	FALSE	FALSE	FALSE
346	ON563414.3	26751	26751	-	26751	15.7555	15.7555	26751	26751	1	2	FALSE	FALSE	FALSE
347	ON563414.3	27156	27183	-	27156	162.807	52.5183	27156	27183	28	-0.425792	TRUE	FALSE	FALSE
348	ON563414.3	27450	27450	-	27450	21.0073	21.0073	27450	27450	1	2	FALSE	FALSE	FALSE
349	ON563414.3	27732	27737	-	27737	115.54	57.7701	27732	27737	6	0.502985	TRUE	FALSE	FALSE
350	ON563414.3	28004	28027	-	28005	3807.57	1460.01	28004	28009	6	-0.0763235	TRUE	TRUE	TRUE
351	ON563414.3	28718	28718	-	28718	15.7555	15.7555	28718	28718	1	2	FALSE	FALSE	FALSE
352	ON563414.3	29015	29015	-	29015	21.0073	21.0073	29015	29015	1	2	FALSE	FALSE	FALSE
353	ON563414.3	29413	29421	-	29417	2337.06	1129.14	29413	29417	5	0.765233	TRUE	TRUE	TRUE
354	ON563414.3	29732	29735	-	29732	30308.3	29872.4	29732	29732	1	2	TRUE	TRUE	TRUE
355	ON563414.3	29852	29852	-	29852	31.511	31.511	29852	29852	1	2	FALSE	FALSE	FALSE
356	ON563414.3	30014	30014	-	30014	120.792	120.792	30014	30014	1	2	TRUE	FALSE	FALSE
357	ON563414.3	30518	30518	-	30518	21.0073	21.0073	30518	30518	1	2	FALSE	FALSE	FALSE
358	ON563414.3	31021	31023	-	31023	57.7701	42.0146	31021	31023	3	1.15465	FALSE	TRUE	FALSE
359	ON563414.3	31320	31320	-	31320	21.0073	21.0073	31320	31320	1	2	FALSE	FALSE	FALSE
360	ON563414.3	31590	31590	-	31590	15.7555	15.7555	31590	31590	1	2	FALSE	FALSE	FALSE
361	ON563414.3	31915	31990	-	31989	168.058	42.0146	31915	31990	76	-0.528326	FALSE	FALSE	FALSE
362	ON563414.3	32188	32196	-	32193	17919.2	8471.19	32190	32193	4	0.910714	TRUE	TRUE	TRUE
363	ON563414.3	32302	32308	-	32302	57.7701	21.0073	32302	32308	7	0.427376	FALSE	FALSE	FALSE
364	ON563414.3	33176	33207	-	33176	351.872	278.347	33176	33199	24	1.21462	TRUE	TRUE	TRUE
365	ON563414.3	33339	33339	-	33339	99.7847	99.7847	33339	33339	1	2	TRUE	FALSE	FALSE
366	ON563414.3	33484	33495	-	33484	456.909	183.814	33484	33495	12	-0.00591079	TRUE	TRUE	TRUE
367	ON563414.3	33674	33680	-	33676	4091.17	2893.76	33676	33680	5	1.04484	TRUE	TRUE	TRUE
368	ON563414.3	34033	34047	-	34033	4490.31	4122.68	34033	34033	1	2	TRUE	TRUE	TRUE
369	ON563414.3	34234	34234	-	34234	31.511	31.511	34234	34234	1	2	FALSE	FALSE	FALSE
370	ON563414.3	34709	34709	-	34709	26.2591	26.2591	34709	34709	1	2	FALSE	TRUE	FALSE
371	ON563414.3	35842	35842	-	35842	36.7628	36.7628	35842	35842	1	2	FALSE	TRUE	FALSE
372	ON563414.3	36018	36018	-	36018	26.2591	26.2591	36018	36018	1	2	FALSE	TRUE	FALSE
373	ON563414.3	36527	36527	-	36527	15.7555	15.7555	36527	36527	1	2	FALSE	FALSE	FALSE
374	ON563414.3	36638	36641	-	36641	178.562	73.5255	36638	36641	4	0.176254	TRUE	FALSE	FALSE
375	ON563414.3	37115	37118	-	37115	10430.1	9805.16	37115	37115	1	2	TRUE	TRUE	TRUE
376	ON563414.3	39057	39086	-	39057	1323.46	1092.38	39057	39065	9	1.28946	TRUE	TRUE	TRUE
377	ON563414.3	39702	39702	-	39702	21.0073	21.0073	39702	39702	1	2	FALSE	FALSE	FALSE
378	ON563414.3	39986	40011	-	40006	136.547	89.281	39986	40011	26	0.726349	TRUE	FALSE	FALSE
379	ON563414.3	40214	40223	-	40214	1276.19	1213.17	40214	40214	1	2	TRUE	TRUE	TRUE
380	ON563414.3	40460	40475	-	40471	2326.56	1559.79	40469	40475	7	0.91461	TRUE	TRUE	TRUE
381	ON563414.3	40652	40652	-	40652	372.88	372.88	40652	40652	1	2	TRUE	FALSE	FALSE
382	ON563414.3	41274	41274	-	41274	162.807	162.807	41274	41274	1	2	TRUE	TRUE	TRUE
383	ON563414.3	41383	41383	-	41383	42.0146	42.0146	41383	41383	1	2	FALSE	FALSE	FALSE
384	ON563414.3	41916	41920	-	41918	325.613	262.591	41918	41920	3	1.38383	TRUE	TRUE	TRUE
385	ON563414.3	42484	42484	-	42484	47.2664	47.2664	42484	42484	1	2	FALSE	FALSE	FALSE
386	ON563414.3	42643	42643	-	42643	21.0073	21.0073	42643	42643	1	2	FALSE	TRUE	FALSE
387	ON563414.3	43877	43878	-	43878	89.281	52.5183	43877	43878	2	1.02258	TRUE	FALSE	FALSE
388	ON563414.3	44263	44263	-	44263	15.7555	15.7555	44263	44263	1	2	FALSE	FALSE	FALSE
389	ON563414.3	45933	45936	-	45935	409.642	220.577	45933	45936	4	0.568764	TRUE	TRUE	TRUE
390	ON563414.3	46146	46146	-	46146	15.7555	15.7555	46146	46146	1	2	FALSE	FALSE	FALSE
391	ON563414.3	46490	46490	-	46490	26.2591	26.2591	46490	46490	1	2	FALSE	FALSE	FALSE
392	ON563414.3	46635	46639	-	46635	94511.8	91864.9	46635	46635	1	2	TRUE	TRUE	TRUE
393	ON563414.3	47034	47034	-	47034	31.511	31.511	47034	47034	1	2	FALSE	TRUE	FALSE
394	ON563414.3	47463	47466	-	47466	824.537	682.737	47463	47466	4	1.3378	TRUE	TRUE	TRUE
395	ON563414.3	52442	52442	-	52442	15.7555	15.7555	52442	52442	1	2	FALSE	FALSE	FALSE
396	ON563414.3	52823	52823	-	52823	21.0073	21.0073	52823	52823	1	2	FALSE	FALSE	FALSE
397	ON563414.3	53612	53612	-	53612	26.2591	26.2591	53612	53612	1	2	FALSE	FALSE	FALSE
398	ON563414.3	54457	54494	-	54457	2247.78	1134.39	54457	54459	3	0.535056	TRUE	TRUE	TRUE
399	ON563414.3	54679	54680	-	54680	36.7628	21.0073	54679	54680	2	1.01477	FALSE	TRUE	FALSE
400	ON563414.3	54782	54782	-	54782	21.0073	21.0073	54782	54782	1	2	FALSE	FALSE	FALSE
401	ON563414.3	54996	55004	-	54997	99.7847	47.2664	54996	55004	9	0.175183	FALSE	FALSE	FALSE
402	ON563414.3	55160	55167	-	55160	126.044	99.7847	55160	55167	8	1.26172	TRUE	TRUE	TRUE
403	ON563414.3	55557	55559	-	55559	225.828	120.792	55557	55559	3	1.00351	TRUE	TRUE	TRUE
404	ON563414.3	56659	56659	-	56659	21.0073	21.0073	56659	56659	1	2	FALSE	FALSE	FALSE
405	ON563414.3	56784	56784	-	56784	21.0073	21.0073	56784	56784	1	2	FALSE	FALSE	FALSE
406	ON563414.3	57041	57041	-	57041	15.7555	15.7555	57041	57041	1	2	FALSE	FALSE	FALSE
407	ON563414.3	57145	57162	-	57151	1827.64	740.507	57145	57157	13	-0.106567	TRUE	TRUE	TRUE
408	ON563414.3	57289	57289	-	57289	15.7555	15.7555	57289	57289	1	2	FALSE	FALSE	FALSE
409	ON563414.3	57417	57417	-	57417	57.7701	57.7701	57417	57417	1	2	TRUE	FALSE	FALSE
410	ON563414.3	57506	57526	-	57526	966.336	782.522	57519	57526	8	1.4191	TRUE	FALSE	FALSE
411	ON563414.3	57619	57651	-	57651	110.288	63.0219	57619	57651	33	0.621217	TRUE	TRUE	TRUE
412	ON563414.3	57856	57856	-	57856	15.7555	15.7555	57856	57856	1	2	FALSE	FALSE	FALSE
413	ON563414.3	57992	57992	-	57992	21.0073	21.0073	57992	57992	1	2	FALSE	FALSE	FALSE
414	ON563414.3	58112	58112	-	58112	21.0073	21.0073	58112	58112	1	2	FALSE	TRUE	FALSE
415	ON563414.3	58384	58384	-	58384	47.2664	47.2664	58384	58384	1	2	FALSE	FALSE	FALSE
416	ON563414.3	58602	58603	-	58602	3098.58	3072.32	58602	58602	1	2	TRUE	TRUE	TRUE
417	ON563414.3	59143	59170	-	59143	31.511	15.7555	59143	59170	28	1	FALSE	FALSE	FALSE
418	ON563414.3	59324	59324	-	59324	63.0219	63.0219	59324	59324	1	2	TRUE	FALSE	FALSE
419	ON563414.3	59559	59561	-	59560	105.037	47.2664	59559	59561	3	0.542283	FALSE	FALSE	FALSE
420	ON563414.3	59663	59666	-	59663	13980.4	7809.46	59663	59665	3	0.999158	TRUE	TRUE	TRUE
421	ON563414.3	60066	60066	-	60066	26.2591	26.2591	60066	60066	1	2	FALSE	FALSE	FALSE
422	ON563414.3	60508	60510	-	60508	42.0146	26.2591	60508	60510	3	1.04557	FALSE	FALSE	FALSE
423	ON563414.3	60660	60660	-	60660	31.511	31.511	60660	60660	1	2	FALSE	FALSE	FALSE
424	ON563414.3	60891	60891	-	60891	21.0073	21.0073	60891	60891	1	2	FALSE	FALSE	FALSE
425	ON563414.3	60997	60997	-	60997	15.7555	15.7555	60997	60997	1	2	FALSE	FALSE	FALSE
426	ON563414.3	61168	61168	-	61168	26.2591	26.2591	61168	61168	1	2	FALSE	TRUE	FALSE
427	ON563414.3	61296	61299	-	61297	409.642	215.325	61297	61298	2	1.04992	TRUE	FALSE	FALSE
428	ON563414.3	61739	61745	-	61739	52.5183	36.7628	61739	61745	7	1.11871	FALSE	FALSE	FALSE
429	ON563414.3	62047	62053	-	62050	2993.54	1717.35	62049	62052	4	0.732254	TRUE	TRUE	TRUE
430	ON563414.3	62304	62304	-	62304	15.7555	15.7555	62304	62304	1	2	FALSE	TRUE	FALSE
431	ON563414.3	62906	62906	-	62906	26.2591	26.2591	62906	62906	1	2	FALSE	FALSE	FALSE
432	ON563414.3	63489	63495	-	63489	47.2664	26.2591	63489	63495	7	1.00892	FALSE	TRUE	FALSE
433	ON563414.3	63803	63803	-	63803	21.0073	21.0073	63803	63803	1	2	FALSE	FALSE	FALSE
434	ON563414.3	63952	63952	-	63952	15.7555	15.7555	63952	63952	1	2	FALSE	FALSE	FALSE
435	ON563414.3	64290	64295	-	64290	414.894	252.088	64290	64294	5	0.607801	TRUE	TRUE	TRUE
436	ON563414.3	64710	64738	-	64710	504.175	341.369	64710	64735	26	1.1174	TRUE	TRUE	TRUE
437	ON563414.3	65602	65602	-	65602	120.792	120.792	65602	65602	1	2	TRUE	FALSE	FALSE
438	ON563414.3	66158	66158	-	66158	15.7555	15.7555	66158	66158	1	2	FALSE	FALSE	FALSE
439	ON563414.3	67555	67555	-	67555	26.2591	26.2591	67555	67555	1	2	FALSE	FALSE	FALSE
440	ON563414.3	67887	67887	-	67887	57.7701	57.7701	67887	67887	1	2	TRUE	FALSE	FALSE
441	ON563414.3	68149	68149	-	68149	21.0073	21.0073	68149	68149	1	2	FALSE	FALSE	FALSE
442	ON563414.3	68550	68550	-	68550	42.0146	42.0146	68550	68550	1	2	FALSE	TRUE	FALSE
443	ON563414.3	68882	68882	-	68882	26.2591	26.2591	68882	68882	1	2	FALSE	FALSE	FALSE
444	ON563414.3	69259	69259	-	69259	15.7555	15.7555	69259	69259	1	2	FALSE	FALSE	FALSE
445	ON563414.3	69715	69715	-	69715	31.511	31.511	69715	69715	1	2	FALSE	FALSE	FALSE
446	ON563414.3	69882	69882	-	69882	278.347	278.347	69882	69882	1	2	TRUE	TRUE	TRUE
447	ON563414.3	70230	70230	-	70230	47.2664	47.2664	70230	70230	1	2	FALSE	TRUE	FALSE
448	ON563414.3	70908	70908	-	70908	15.7555	15.7555	70908	70908	1	2	FALSE	FALSE	FALSE
449	ON563414.3	71096	71096	-	71096	21.0073	21.0073	71096	71096	1	2	FALSE	FALSE	FALSE
450	ON563414.3	71418	71418	-	71418	26.2591	26.2591	71418	71418	1	2	FALSE	TRUE	FALSE
451	ON563414.3	71904	71905	-	71905	73.5255	52.5183	71904	71905	2	1.13688	TRUE	FALSE	FALSE
452	ON563414.3	72209	72213	-	72209	105.037	63.0219	72209	72213	5	1.02905	TRUE	FALSE	FALSE
453	ON563414.3	72666	72687	-	72666	31.511	15.7555	72666	72687	22	1	FALSE	TRUE	FALSE
454	ON563414.3	72966	72966	-	72966	31.511	31.511	72966	72966	1	2	FALSE	TRUE	FALSE
455	ON563414.3	73364	73379	-	73379	36.7628	21.0073	73364	73379	16	1.01477	FALSE	FALSE	FALSE
456	ON563414.3	75756	75756	-	75756	15.7555	15.7555	75756	75756	1	2	FALSE	FALSE	FALSE
457	ON563414.3	76566	76566	-	76566	15.7555	15.7555	76566	76566	1	2	FALSE	TRUE	FALSE
458	ON563414.3	76695	76695	-	76695	21.0073	21.0073	76695	76695	1	2	FALSE	FALSE	FALSE
459	ON563414.3	76894	76894	-	76894	26.2591	26.2591	76894	76894	1	2	FALSE	TRUE	FALSE
460	ON563414.3	79741	79741	-	79741	57.7701	57.7701	79741	79741	1	2	TRUE	FALSE	FALSE
461	ON563414.3	79963	79963	-	79963	21.0073	21.0073	79963	79963	1	2	FALSE	FALSE	FALSE
462	ON563414.3	81073	81073	-	81073	47.2664	47.2664	81073	81073	1	2	FALSE	TRUE	FALSE
463	ON563414.3	83159	83160	-	83159	63.0219	42.0146	83159	83160	2	1.0817	FALSE	FALSE	FALSE
464	ON563414.3	83478	83478	-	83478	15.7555	15.7555	83478	83478	1	2	FALSE	FALSE	FALSE
465	ON563414.3	83655	83655	-	83655	15.7555	15.7555	83655	83655	1	2	FALSE	FALSE	FALSE
466	ON563414.3	83826	83826	-	83826	15.7555	15.7555	83826	83826	1	2	FALSE	FALSE	FALSE
467	ON563414.3	84640	84640	-	84640	15.7555	15.7555	84640	84640	1	2	FALSE	FALSE	FALSE
468	ON563414.3	85161	85164	-	85162	99.7847	36.7628	85161	85164	4	0.10318	FALSE	FALSE	FALSE
469	ON563414.3	85517	85526	-	85517	357.124	288.85	85517	85526	10	1.29607	TRUE	TRUE	TRUE
470	ON563414.3	85801	85801	-	85801	63.0219	63.0219	85801	85801	1	2	TRUE	FALSE	FALSE
471	ON563414.3	86255	86291	-	86266	189.066	94.5328	86266	86269	4	0.661731	TRUE	FALSE	FALSE
472	ON563414.3	86539	86539	-	86539	31.511	31.511	86539	86539	1	2	FALSE	FALSE	FALSE
473	ON563414.3	86860	86897	-	86860	78.7774	47.2664	86860	86897	38	0.629049	FALSE	FALSE	FALSE
474	ON563414.3	87078	87085	-	87078	824.537	420.146	87078	87085	8	1.00026	TRUE	TRUE	TRUE
475	ON563414.3	87895	87895	-	87895	52.5183	52.5183	87895	87895	1	2	TRUE	FALSE	FALSE
476	ON563414.3	95667	95667	-	95667	315.11	315.11	95667	95667	1	2	TRUE	FALSE	FALSE
477	ON563414.3	96032	96032	-	96032	15.7555	15.7555	96032	96032	1	2	FALSE	FALSE	FALSE
478	ON563414.3	99589	99589	-	99589	15.7555	15.7555	99589	99589	1	2	FALSE	FALSE	FALSE
479	ON563414.3	99962	99962	-	99962	15.7555	15.7555	99962	99962	1	2	FALSE	FALSE	FALSE
480	ON563414.3	100572	100572	-	100572	15.7555	15.7555	100572	100572	1	2	FALSE	FALSE	FALSE
481	ON563414.3	101139	101139	-	101139	15.7555	15.7555	101139	101139	1	2	FALSE	FALSE	FALSE
482	ON563414.3	101496	101496	-	101496	15.7555	15.7555	101496	101496	1	2	FALSE	FALSE	FALSE
483	ON563414.3	101602	101603	-	101603	57.7701	36.7628	101602	101603	2	1.05434	FALSE	FALSE	FALSE
484	ON563414.3	102317	102344	-	102344	94.5328	78.7774	102317	102344	28	1.34998	TRUE	FALSE	FALSE
485	ON563414.3	103305	103315	-	103315	68.2737	31.511	103305	103315	11	0.473765	FALSE	TRUE	FALSE
486	ON563414.3	103884	103884	-	103884	31.511	31.511	103884	103884	1	2	FALSE	FALSE	FALSE
487	ON563414.3	104067	104067	-	104067	15.7555	15.7555	104067	104067	1	2	FALSE	FALSE	FALSE
488	ON563414.3	104403	104403	-	104403	31.511	31.511	104403	104403	1	2	FALSE	FALSE	FALSE
489	ON563414.3	104622	104622	-	104622	31.511	31.511	104622	104622	1	2	FALSE	FALSE	FALSE
490	ON563414.3	104807	104826	-	104807	36.7628	21.0073	104807	104826	20	1.01477	FALSE	FALSE	FALSE
491	ON563414.3	105089	105144	-	105116	362.376	252.088	105089	105116	28	1.18872	TRUE	TRUE	TRUE
492	ON563414.3	105496	105496	-	105496	42.0146	42.0146	105496	105496	1	2	FALSE	FALSE	FALSE
493	ON563414.3	105711	105727	-	105711	31.511	15.7555	105711	105727	17	1	FALSE	FALSE	FALSE
494	ON563414.3	105953	105990	-	105987	751.011	430.65	105954	105987	34	0.459252	TRUE	TRUE	TRUE
495	ON563414.3	106155	106178	-	106177	194.318	94.5328	106155	106178	24	-0.0154516	TRUE	FALSE	FALSE
496	ON563414.3	106383	106421	-	106384	273.095	89.281	106383	106415	33	-0.161452	TRUE	FALSE	FALSE
497	ON563414.3	106651	106682	-	106663	147.051	99.7847	106651	106682	32	0.798905	TRUE	FALSE	FALSE
498	ON563414.3	106834	106834	-	106834	21.0073	21.0073	106834	106834	1	2	FALSE	FALSE	FALSE
499	ON563414.3	107129	107129	-	107129	15.7555	15.7555	107129	107129	1	2	FALSE	FALSE	FALSE
500	ON563414.3	107332	107358	-	107338	336.117	136.547	107335	107339	5	0.368815	TRUE	FALSE	FALSE
501	ON563414.3	107477	107519	-	107519	63.0219	31.511	107477	107519	43	0.5	FALSE	FALSE	FALSE
502	ON563414.3	107680	107680	-	107680	1801.38	1801.38	107680	107680	1	2	TRUE	TRUE	TRUE
503	ON563414.3	107898	107899	-	107898	47.2664	26.2591	107898	107899	2	1.00892	FALSE	FALSE	FALSE
504	ON563414.3	108137	108156	-	108149	483.168	304.606	108137	108149	13	0.897014	TRUE	TRUE	TRUE
505	ON563414.3	108312	108312	-	108312	68.2737	68.2737	108312	108312	1	2	TRUE	FALSE	FALSE
506	ON563414.3	108618	108620	-	108620	94.5328	78.7774	108618	108620	3	1.34998	TRUE	FALSE	FALSE
507	ON563414.3	108877	108877	-	108877	110.288	110.288	108877	108877	1	2	TRUE	FALSE	FALSE
508	ON563414.3	109074	109074	-	109074	52.5183	52.5183	109074	109074	1	2	TRUE	TRUE	TRUE
509	ON563414.3	109272	109296	-	109272	31.511	15.7555	109272	109296	25	1	FALSE	FALSE	FALSE
510	ON563414.3	109581	109596	-	109596	105.037	89.281	109581	109596	16	1.39016	TRUE	FALSE	FALSE
511	ON563414.3	109918	109943	-	109943	36.7628	21.0073	109918	109943	26	1.01477	FALSE	FALSE	FALSE
512	ON563414.3	110038	110067	-	110067	89.281	68.2737	110038	110067	30	1.21287	TRUE	FALSE	FALSE
513	ON563414.3	110173	110191	-	110173	89.281	42.0146	110173	110191	19	0.47781	FALSE	FALSE	FALSE
514	ON563414.3	110610	110610	-	110610	15.7555	15.7555	110610	110610	1	2	FALSE	FALSE	FALSE
515	ON563414.3	110838	110859	-	110839	451.657	189.066	110838	110840	3	0.581951	TRUE	FALSE	FALSE
516	ON563414.3	111009	111041	-	111031	950.58	462.161	111026	111032	7	0.786414	TRUE	FALSE	FALSE
517	ON563414.3	111307	111307	-	111307	152.303	152.303	111307	111307	1	2	TRUE	FALSE	FALSE
518	ON563414.3	111494	111542	-	111536	294.102	178.562	111520	111537	18	0.872831	TRUE	FALSE	FALSE
519	ON563414.3	111656	111677	-	111674	372.88	126.044	111656	111675	20	0.164446	TRUE	FALSE	FALSE
520	ON563414.3	111802	111804	-	111802	73.5255	52.5183	111802	111804	3	1.13688	TRUE	FALSE	FALSE
521	ON563414.3	111892	111921	-	111921	1769.87	1733.1	111921	111921	1	2	TRUE	TRUE	TRUE
522	ON563414.3	112060	112060	-	112060	26.2591	26.2591	112060	112060	1	2	FALSE	FALSE	FALSE
523	ON563414.3	112230	112231	-	112230	530.434	514.679	112230	112230	1	2	TRUE	FALSE	FALSE
524	ON563414.3	112908	112908	-	112908	26.2591	26.2591	112908	112908	1	2	FALSE	FALSE	FALSE
525	ON563414.3	113561	113569	-	113566	1008.35	756.263	113565	113569	5	1.10972	TRUE	TRUE	TRUE
526	ON563414.3	113724	113724	-	113724	42.0146	42.0146	113724	113724	1	2	FALSE	FALSE	FALSE
527	ON563414.3	114401	114429	-	114401	42.0146	21.0073	114401	114429	29	1	FALSE	FALSE	FALSE
528	ON563414.3	114626	114626	-	114626	15.7555	15.7555	114626	114626	1	2	FALSE	FALSE	FALSE
529	ON563414.3	114893	114894	-	114894	120.792	84.0292	114893	114894	2	1.11346	TRUE	FALSE	FALSE
530	ON563414.3	115009	115009	-	115009	15.7555	15.7555	115009	115009	1	2	FALSE	FALSE	FALSE
531	ON563414.3	115344	115344	-	115344	15.7555	15.7555	115344	115344	1	2	FALSE	FALSE	FALSE
532	ON563414.3	115717	115717	-	115717	157.555	157.555	115717	115717	1	2	TRUE	FALSE	FALSE
533	ON563414.3	115942	115945	-	115942	63.0219	47.2664	115942	115945	4	1.18872	FALSE	FALSE	FALSE
534	ON563414.3	116047	116047	-	116047	21.0073	21.0073	116047	116047	1	2	FALSE	FALSE	FALSE
535	ON563414.3	116233	116233	-	116233	15.7555	15.7555	116233	116233	1	2	FALSE	FALSE	FALSE
536	ON563414.3	116656	116656	-	116656	21.0073	21.0073	116656	116656	1	2	FALSE	TRUE	FALSE
537	ON563414.3	116892	116892	-	116892	31.511	31.511	116892	116892	1	2	FALSE	FALSE	FALSE
538	ON563414.3	117516	117516	-	117516	21.0073	21.0073	117516	117516	1	2	FALSE	FALSE	FALSE
539	ON563414.3	117747	117748	-	117748	73.5255	52.5183	117747	117748	2	1.13688	TRUE	FALSE	FALSE
540	ON563414.3	118014	118014	-	118014	15.7555	15.7555	118014	118014	1	2	FALSE	FALSE	FALSE
541	ON563414.3	118160	118189	-	118188	99.7847	36.7628	118160	118189	30	0.10318	FALSE	FALSE	FALSE
542	ON563414.3	118301	118302	-	118302	252.088	215.325	118301	118302	2	1.40069	TRUE	FALSE	FALSE
543	ON563414.3	118531	118531	-	118531	36.7628	36.7628	118531	118531	1	2	FALSE	FALSE	FALSE
544	ON563414.3	118896	118901	-	118896	99.7847	68.2737	118896	118901	6	0.784467	TRUE	FALSE	FALSE
545	ON563414.3	119016	119032	-	119032	84.0292	42.0146	119016	119032	17	0.522783	FALSE	FALSE	FALSE
546	ON563414.3	119124	119170	-	119169	215.325	110.288	119124	119170	47	-0.114437	TRUE	FALSE	FALSE
547	ON563414.3	119280	119282	-	119281	68.2737	31.511	119280	119282	3	0.473765	FALSE	FALSE	FALSE
548	ON563414.3	119387	119413	-	119388	283.599	126.044	119387	119413	27	0.146485	TRUE	FALSE	FALSE
549	ON563414.3	119610	119632	-	119610	194.318	178.562	119610	119610	1	2	TRUE	TRUE	TRUE
550	ON563414.3	119688	119736	-	119712	68.2737	26.2591	119688	119736	49	0.451419	FALSE	TRUE	FALSE
551	ON563414.3	119974	119974	-	119974	21.0073	21.0073	119974	119974	1	2	FALSE	FALSE	FALSE
552	ON563414.3	120211	120244	-	120244	257.339	120.792	120212	120244	33	0.339531	TRUE	FALSE	FALSE
553	ON563414.3	120384	120399	-	120399	52.5183	21.0073	120384	120399	16	0.429049	FALSE	FALSE	FALSE
554	ON563414.3	120588	120639	-	120625	126.044	36.7628	120588	120639	52	-0.267227	FALSE	FALSE	FALSE
555	ON563414.3	120798	120832	-	120828	120.792	42.0146	120798	120832	35	-0.229871	FALSE	FALSE	FALSE
556	ON563414.3	120950	121047	-	121023	1559.79	535.686	120984	121044	61	-0.827736	TRUE	FALSE	FALSE
557	ON563414.3	121144	121153	-	121151	4033.4	3671.03	121151	121151	1	2	TRUE	TRUE	TRUE
558	ON563414.3	121340	121390	-	121390	509.427	157.555	121340	121390	51	-0.735957	TRUE	TRUE	TRUE
559	ON563414.3	121529	121581	-	121563	1769.87	609.212	121532	121564	33	0.0512282	TRUE	FALSE	FALSE
560	ON563414.3	121765	121765	-	121765	3067.07	3067.07	121765	121765	1	2	TRUE	TRUE	TRUE
561	ON563414.3	121943	121943	-	121943	26.2591	26.2591	121943	121943	1	2	FALSE	TRUE	FALSE
562	ON563414.3	122100	122100	-	122100	63.0219	63.0219	122100	122100	1	2	TRUE	FALSE	FALSE
563	ON563414.3	122300	122305	-	122300	105.037	89.281	122300	122305	6	1.39016	TRUE	FALSE	FALSE
564	ON563414.3	122403	122403	-	122403	21.0073	21.0073	122403	122403	1	2	FALSE	FALSE	FALSE
565	ON563414.3	122648	122666	-	122648	68.2737	26.2591	122648	122666	19	0.451419	FALSE	FALSE	FALSE
566	ON563414.3	122748	122770	-	122748	120.792	52.5183	122748	122770	23	0.449505	TRUE	FALSE	FALSE
567	ON563414.3	122988	123015	-	122988	89.281	47.2664	122988	123015	28	0.553352	FALSE	FALSE	FALSE
568	ON563414.3	123173	123176	-	123175	84.0292	42.0146	123173	123176	4	0.522783	FALSE	FALSE	FALSE
569	ON563414.3	123326	123353	-	123327	236.332	89.281	123326	123353	28	-0.149378	TRUE	FALSE	FALSE
570	ON563414.3	123600	123619	-	123619	357.124	236.332	123601	123619	19	0.498593	TRUE	FALSE	FALSE
571	ON563414.3	123811	123837	-	123836	257.339	120.792	123827	123837	11	0.298045	TRUE	FALSE	FALSE
572	ON563414.3	123951	123958	-	123958	829.788	593.456	123951	123958	8	1.13808	TRUE	TRUE	TRUE
573	ON563414.3	124372	124372	-	124372	15.7555	15.7555	124372	124372	1	2	FALSE	TRUE	FALSE
574	ON563414.3	124494	124494	-	124494	15.7555	15.7555	124494	124494	1	2	FALSE	FALSE	FALSE
575	ON563414.3	124643	124643	-	124643	157.555	157.555	124643	124643	1	2	TRUE	FALSE	FALSE
576	ON563414.3	124744	124744	-	124744	36.7628	36.7628	124744	124744	1	2	FALSE	FALSE	FALSE
577	ON563414.3	125371	125391	-	125373	535.686	168.058	125372	125390	19	-0.0116241	TRUE	FALSE	FALSE
578	ON563414.3	125487	125490	-	125489	430.65	147.051	125487	125490	4	0.0858381	TRUE	FALSE	FALSE
579	ON563414.3	125658	125663	-	125658	6128.88	6081.61	125658	125658	1	2	TRUE	TRUE	TRUE
580	ON563414.3	126022	126022	-	126022	63.0219	63.0219	126022	126022	1	2	TRUE	FALSE	FALSE
581	ON563414.3	126205	126207	-	126205	57.7701	42.0146	126205	126207	3	1.15465	FALSE	FALSE	FALSE
582	ON563414.3	126622	126622	-	126622	15.7555	15.7555	126622	126622	1	2	FALSE	FALSE	FALSE
583	ON563414.3	129659	129659	-	129659	26.2591	26.2591	129659	129659	1	2	FALSE	FALSE	FALSE
584	ON563414.3	132377	132377	-	132377	42.0146	42.0146	132377	132377	1	2	FALSE	FALSE	FALSE
585	ON563414.3	132634	132655	-	132634	57.7701	21.0073	132634	132655	22	0.427376	FALSE	FALSE	FALSE
586	ON563414.3	132775	132775	-	132775	36.7628	36.7628	132775	132775	1	2	FALSE	FALSE	FALSE
587	ON563414.3	132807	132915	-	132915	357.124	89.281	132821	132915	95	-1.00955	TRUE	FALSE	FALSE
588	ON563414.3	133080	133081	-	133080	73.5255	42.0146	133080	133081	2	1.01477	FALSE	TRUE	FALSE
589	ON563414.3	133333	133334	-	133334	63.0219	42.0146	133333	133334	2	1.0817	FALSE	FALSE	FALSE
590	ON563414.3	133514	133529	-	133528	126.044	47.2664	133514	133529	16	0.135213	FALSE	FALSE	FALSE
591	ON563414.3	133675	133722	-	133712	782.522	173.31	133685	133721	37	-0.477139	TRUE	FALSE	FALSE
592	ON563414.3	133846	133895	-	133872	441.153	204.821	133864	133889	26	-0.0259062	TRUE	FALSE	FALSE
593	ON563414.3	134096	134144	-	134110	425.398	131.296	134110	134118	9	-0.0593133	TRUE	FALSE	FALSE
594	ON563414.3	134255	134255	-	134255	26.2591	26.2591	134255	134255	1	2	FALSE	FALSE	FALSE
595	ON563414.3	134334	134399	-	134366	399.139	173.31	134365	134381	17	0.0960561	TRUE	FALSE	FALSE
596	ON563414.3	134429	134696	-	134586	1186.91	131.296	134458	134681	224	-2.36702	TRUE	FALSE	FALSE
597	ON563414.3	134734	134878	-	134741	1785.62	677.485	134740	134858	119	-0.818008	TRUE	TRUE	TRUE
598	ON563414.3	135020	135050	-	135035	294.102	78.7774	135020	135046	27	-0.449395	TRUE	FALSE	FALSE
599	ON563414.3	135242	135310	-	135263	152.303	78.7774	135242	135310	69	0.0424719	TRUE	FALSE	FALSE
600	ON563414.3	135367	135395	-	135395	225.828	99.7847	135367	135395	29	0.497238	TRUE	FALSE	FALSE
601	ON563414.3	135565	135581	-	135581	36.7628	21.0073	135565	135581	17	1.01477	FALSE	FALSE	FALSE
602	ON563414.3	136104	136107	-	136107	3182.61	3098.58	136107	136107	1	2	TRUE	TRUE	TRUE
603	ON563414.3	136268	136279	-	136268	31.511	15.7555	136268	136279	12	1	FALSE	FALSE	FALSE
604	ON563414.3	136641	136641	-	136641	36.7628	36.7628	136641	136641	1	2	FALSE	FALSE	FALSE
605	ON563414.3	136743	136785	-	136762	99.7847	31.511	136743	136785	43	0.0407011	FALSE	FALSE	FALSE
606	ON563414.3	137094	137095	-	137094	73.5255	52.5183	137094	137095	2	1.13688	TRUE	FALSE	FALSE
607	ON563414.3	137323	137323	-	137323	26.2591	26.2591	137323	137323	1	2	FALSE	TRUE	FALSE
608	ON563414.3	137675	137679	-	137679	78.7774	47.2664	137675	137679	5	1.02905	FALSE	TRUE	FALSE
609	ON563414.3	137788	137815	-	137788	220.577	136.547	137788	137789	2	1.0817	TRUE	FALSE	FALSE
610	ON563414.3	137928	137929	-	137929	89.281	73.5255	137928	137929	2	1.32771	TRUE	FALSE	FALSE
611	ON563414.3	138054	138063	-	138062	1738.35	1633.32	138062	138062	1	2	TRUE	FALSE	FALSE
612	ON563414.3	138257	138274	-	138258	115.54	42.0146	138257	138274	18	-0.192418	FALSE	FALSE	FALSE
613	ON563414.3	138503	138503	-	138503	36.7628	36.7628	138503	138503	1	2	FALSE	TRUE	FALSE
614	ON563414.3	138718	138718	-	138718	15.7555	15.7555	138718	138718	1	2	FALSE	FALSE	FALSE
615	ON563414.3	139187	139187	-	139187	26.2591	26.2591	139187	139187	1	2	FALSE	FALSE	FALSE
616	ON563414.3	139440	139447	-	139445	6065.86	2573.39	139443	139445	3	0.502659	TRUE	FALSE	FALSE
617	ON563414.3	139601	139620	-	139620	687.989	640.723	139620	139620	1	2	TRUE	FALSE	FALSE
618	ON563414.3	139774	139791	-	139774	572.449	504.175	139774	139779	6	1.578	TRUE	TRUE	TRUE
619	ON563414.3	141004	141004	-	141004	15.7555	15.7555	141004	141004	1	2	FALSE	TRUE	FALSE
620	ON563414.3	143737	143737	-	143737	15.7555	15.7555	143737	143737	1	2	FALSE	FALSE	FALSE
621	ON563414.3	144902	144902	-	144902	21.0073	21.0073	144902	144902	1	2	FALSE	FALSE	FALSE
622	ON563414.3	146581	146600	-	146581	31.511	15.7555	146581	146600	20	1	FALSE	FALSE	FALSE
623	ON563414.3	146848	146910	-	146848	5262.33	1901.16	146848	146896	49	-1.28989	TRUE	TRUE	TRUE
624	ON563414.3	149202	149257	-	149228	152.303	47.2664	149202	149257	56	-0.447174	FALSE	FALSE	FALSE
625	ON563414.3	149416	149443	-	149416	6517.51	5987.08	149416	149416	1	2	TRUE	TRUE	TRUE
626	ON563414.3	149677	149677	-	149677	21.0073	21.0073	149677	149677	1	2	FALSE	TRUE	FALSE
627	ON563414.3	151462	151462	-	151462	21.0073	21.0073	151462	151462	1	2	FALSE	FALSE	FALSE
628	ON563414.3	156952	156952	-	156952	21.0073	21.0073	156952	156952	1	2	FALSE	FALSE	FALSE
629	ON563414.3	160495	160495	-	160495	15.7555	15.7555	160495	160495	1	2	FALSE	FALSE	FALSE
630	ON563414.3	172966	172966	-	172966	52.5183	52.5183	172966	172966	1	2	TRUE	FALSE	FALSE
631	ON563414.3	173914	173914	-	173914	21.0073	21.0073	173914	173914	1	2	FALSE	TRUE	FALSE
632	ON563414.3	174362	174362	-	174362	15.7555	15.7555	174362	174362	1	2	FALSE	FALSE	FALSE
633	ON563414.3	180026	180026	-	180026	21.0073	21.0073	180026	180026	1	2	FALSE	FALSE	FALSE
634	ON563414.3	181086	181108	-	181086	36.7628	21.0073	181086	181108	23	1.01477	FALSE	FALSE	FALSE
635	ON563414.3	182985	182985	-	182985	136.547	136.547	182985	182985	1	2	TRUE	FALSE	FALSE
636	ON563414.3	188599	188623	-	188623	36.7628	21.0073	188599	188623	25	1.01477	FALSE	FALSE	FALSE
637	ON563414.3	188916	188916	-	188916	47.2664	47.2664	188916	188916	1	2	FALSE	FALSE	FALSE
638	ON563414.3	191027	191027	-	191027	26.2591	26.2591	191027	191027	1	2	FALSE	FALSE	FALSE
639	ON563414.3	191971	191971	-	191971	21.0073	21.0073	191971	191971	1	2	FALSE	FALSE	FALSE
640	ON563414.3	192178	192178	-	192178	21.0073	21.0073	192178	192178	1	2	FALSE	FALSE	FALSE
641	ON563414.3	194947	194947	-	194947	21.0073	21.0073	194947	194947	1	2	FALSE	TRUE	FALSE
642	ON563414.3	195360	195360	-	195360	26.2591	26.2591	195360	195360	1	2	FALSE	FALSE	FALSE
643	ON563414.3	195479	195479	-	195479	110.288	110.288	195479	195479	1	2	TRUE	FALSE	FALSE
644	ON563414.3	196495	196499	-	196499	509.427	493.672	196499	196499	1	2	TRUE	FALSE	FALSE
645	ON563414.3	196604	196642	-	196612	99.7847	36.7628	196604	196642	39	0.049519	FALSE	FALSE	FALSE
646	ON563414.3	197167	197190	-	197190	84.0292	63.0219	197167	197190	24	1.18872	TRUE	FALSE	FALSE

## Sheet: Supplementary Table 3
	Sequencing method	TSS position	strand	count	relative abundance within the top 24 TSSs	Gene	ORF	Uniprot ID	Motif	Description in Uniprot	Reference
1	CAGE-Seq	13364	-	35512	0.436153	OPG024	MA001-011	URK20450.1	ANK motif-containing protein D8L; IL-1β antagonist	This viral protein can play an important role in virus evasion of the host immune system. It may consist in the blockade of IL-1 receptors by the C10L protein, a homologue of the IL-1 R; it is present in variola, but fragmented in MPXV	PMID: 12084512; PMID: 1887778
2		46635	-	17492	0.214834	OPG065	MA001-049	URK20488.1	dsRNA-binding protein F3L; IFN-resistance protein	RNA-binding protein that plays a role in the inhibition of multiple cellular antiviral responses activated by double-stranded RNA (dsRNA), such as inhibition of PKR activation, necroptosis, and IFN-mediated antiviral activities. Recognizes and binds Z-RNA structures via its Z-binding domain and dsRNA via its DRBM domain, suppressing ZBP1-dependent necroptosis	PMID: 18837778; PMID: 18502465; PMID: 14757814
3		89572	+	11470	0.140873	OPG110	MA001-093	URK20532.1	Ca2+-binding motif containing protein	H5R virosome-associated late gene transcription factor, VLTF-4; Involved in the co-transcriptional or post-transcriptional endoribonucleolytic cleavage that generates sequence-homogeneous 3' ends during late transcription. Involved in postreplicative transcription elongation on intermediate and late genes. Also involved in DNA replication and in multiple steps of virion morphogenesis.	PMID: 25855734; PMID: 8794318; PMID: 25855734
4		78497	+	9311	0.114356	OPG101	MA001-084	URK20523.1	-	Thymidine kinase. Phosphorylates thymidine and thymidine analogs. Part of the salvage pathway for pyrimidine deoxyribonucleotide synthesis.	PMID: 32880628
5		10889	-	7636	0.0937842	OPG022	MA001-009	URK20448.1	-	Soluble IL18-binding protein that may modulate the host antiviral response.	PMID: 32880628
1	dRNA-Seq	89584	+	990	0.11971	OPG110	MA001-093	URK20532.1	Ca2+-binding motif containing protein	H5R virosome-associated late gene transcription factor, VLTF-4; Involved in the co-transcriptional or post-transcriptional endoribonucleolytic cleavage that generates sequence-homogeneous 3' ends during late transcription. Involved in postreplicative transcription elongation on intermediate and late genes. Also involved in DNA replication and in multiple steps of virion morphogenesis.	PMID: 25855734; PMID: 8794318; PMID: 25855734
2		50001	+	758	0.0916566	OPG069	MA001-053	URK20492.1	-	F6R Myristylated protein (Cop-E7R) similar to Vaccinia virus strain Copenhagen E7R soluble myristylated protein	PMID: 32880628
3		41962	+	601	0.0726723	OPG062	MA001-046	URK20485.1	-	C23R DNA-binding phosphoprotein (VP11) mTOR antagonist (Cop-F17R) similar to Vaccinia virus strain Copenhagen F17R	PMID: 32880628
4		46623	-	567	0.0685611	OPG065	MA001-049	URK20488.1	dsRNA-binding protein F3L; IFN-resistance protein	virion core DNA-binding phosphoprotein	PMID: 18837778; PMID: 18502465; PMID: 14757814
5		10878	-	501	0.0605804	OPG022	MA001-009	URK20448.1	-	Soluble IL18-binding protein that may modulate the host antiviral response.	PMID: 32880628
Blue names indicates the top shared ORFs between dRNA-Seq and CAGE-Seq
