# Supplementary material for: Exploring the transcriptomic profile of human monkeypox virus via CAGE and native RNA sequencing approaches
Source: mSphere. 2024 Aug 27;9(9):e00356-24. doi: 10.1128/msphere.00356-24 (PMC11423596; doi:10.1128/msphere.00356-24)
Supplement: Table S4 — TESs. [file msphere.00356-24-s0006.xlsx]

## Sheet: dRNA-seq 3 end positions
reference_genome	start	end	strand	source	count	PAS_in_100	PAS_position_100	PAS_score_100	PAS_p_value_100	PAS_q_value_100	PAS_threshold_100	best_score_100	best_pvalue_100	best_qvalue_100	PAS_in_50	PAS_position_50	PAS_score_50	PAS_p_value_50	PAS_q_value_50	PAS_threshold_50	best_PAS_score_50	best_PAS_pvalue_50	best_PAS_qvalue_50
ON563414.3	137	137	+	dRNA	5	TRUE	205	10.7514	0.000193	0.199	1E03	205	205	205	FALSE
ON563414.3	183	183	+	dRNA	3	TRUE	205; 252	10.7514; 10.7514	0.000193; 0.000193	0.199; 0.199	1E03; 1E03	205; 252	205; 252	205; 252	TRUE	205	10.7514	0.000193	0.199	1E03	205	205	205
ON563414.3	202	202	+	dRNA	5	TRUE	205; 252	10.7514; 10.7514	0.000193; 0.000193	0.199; 0.199	1E03; 1E03	205; 252	205; 252	205; 252	TRUE	205; 252	10.7514; 10.7514	0.000193; 0.000193	0.199; 0.199	1E03; 1E03	205; 252	205; 252	205; 252
ON563414.3	256	256	+	dRNA	6	FALSE									FALSE
ON563414.3	273	273	+	dRNA	2	FALSE									FALSE
ON563414.3	292	292	+	dRNA	3	FALSE									FALSE
ON563414.3	304	304	+	dRNA	3	FALSE									FALSE
ON563414.3	331	331	+	dRNA	3	FALSE									FALSE
ON563414.3	361	361	+	dRNA	2	FALSE									FALSE
ON563414.3	383	383	+	dRNA	2	FALSE									FALSE
ON563414.3	404	404	+	dRNA	2	FALSE									FALSE
ON563414.3	417	417	+	dRNA	4	FALSE									FALSE
ON563414.3	457	457	+	dRNA	3	FALSE									FALSE
ON563414.3	509	509	+	dRNA	3	TRUE	573	10.7514	0.000193	0.199	1E03	573	573	573	FALSE
ON563414.3	618	618	+	dRNA	6	TRUE	618; 619; 620; 622; 635; 717	10.4913; 10.4913; 10.4913; 10.7514; 10.4913; 10.7514	0.000428; 0.000428; 0.000428; 0.000193; 0.000428; 0.000193	0.199; 0.199; 0.199; 0.199; 0.199; 0.199	1E03; 1E03; 1E03; 1E03; 1E03; 1E03	622; 717	622; 717	618; 619; 620; 622; 635; 717	TRUE	618; 619; 620; 622; 635	10.4913; 10.4913; 10.4913; 10.7514; 10.4913	0.000428; 0.000428; 0.000428; 0.000193; 0.000428	0.199; 0.199; 0.199; 0.199; 0.199	1E03; 1E03; 1E03; 1E03; 1E03	622	622	618; 619; 620; 622; 635
ON563414.3	638	638	+	dRNA	2	TRUE	717	10.7514	0.000193	0.199	1E03	717	717	717	FALSE
ON563414.3	649	649	+	dRNA	3	TRUE	717; 739	10.7514; 10.7514	0.000193; 0.000193	0.199; 0.199	1E03; 1E03	717; 739	717; 739	717; 739	FALSE
ON563414.3	721	721	+	dRNA	2	TRUE	739	10.7514	0.000193	0.199	1E03	739	739	739	TRUE	739	10.7514	0.000193	0.199	1E03	739	739	739
ON563414.3	742	742	+	dRNA	4	FALSE									FALSE
ON563414.3	768	768	+	dRNA	2	FALSE									FALSE
ON563414.3	791	791	+	dRNA	2	FALSE									FALSE
ON563414.3	832	832	+	dRNA	2	FALSE									FALSE
ON563414.3	872	872	+	dRNA	2	FALSE									FALSE
ON563414.3	930	930	+	dRNA	3	FALSE									FALSE
ON563414.3	1024	1024	+	dRNA	2	FALSE									FALSE
ON563414.3	1052	1052	+	dRNA	2	FALSE									FALSE
ON563414.3	1080	1080	+	dRNA	2	FALSE									FALSE
ON563414.3	1121	1121	+	dRNA	2	FALSE									FALSE
ON563414.3	1141	1141	+	dRNA	2	FALSE									FALSE
ON563414.3	1217	1217	+	dRNA	2	FALSE									FALSE
ON563414.3	1289	1289	+	dRNA	3	FALSE									FALSE
ON563414.3	1322	1322	+	dRNA	2	FALSE									FALSE
ON563414.3	1432	1432	+	dRNA	5	FALSE									FALSE
ON563414.3	1751	1751	+	dRNA	3	FALSE									FALSE
ON563414.3	1830	1830	+	dRNA	3	FALSE									FALSE
ON563414.3	1862	1862	+	dRNA	2	FALSE									FALSE
ON563414.3	1903	1903	+	dRNA	2	FALSE									FALSE
ON563414.3	1935	1935	+	dRNA	2	FALSE									FALSE
ON563414.3	1949	1949	+	dRNA	2	FALSE									FALSE
ON563414.3	2067	2067	+	dRNA	2	FALSE									FALSE
ON563414.3	2131	2131	+	dRNA	2	FALSE									FALSE
ON563414.3	2228	2228	+	dRNA	2	FALSE									FALSE
ON563414.3	2353	2353	+	dRNA	2	FALSE									FALSE
ON563414.3	2375	2375	+	dRNA	3	FALSE									FALSE
ON563414.3	2387	2387	+	dRNA	4	FALSE									FALSE
ON563414.3	2406	2406	+	dRNA	2	FALSE									FALSE
ON563414.3	2458	2458	+	dRNA	2	FALSE									FALSE
ON563414.3	2483	2483	+	dRNA	3	FALSE									FALSE
ON563414.3	2677	2677	+	dRNA	3	FALSE									FALSE
ON563414.3	2783	2783	+	dRNA	2	FALSE									FALSE
ON563414.3	2802	2802	+	dRNA	2	FALSE									FALSE
ON563414.3	2815	2815	+	dRNA	2	FALSE									FALSE
ON563414.3	2881	2881	+	dRNA	2	FALSE									FALSE
ON563414.3	3016	3016	+	dRNA	5	FALSE									FALSE
ON563414.3	3145	3145	+	dRNA	2	FALSE									FALSE
ON563414.3	3180	3180	+	dRNA	3	FALSE									FALSE
ON563414.3	3201	3201	+	dRNA	2	FALSE									FALSE
ON563414.3	3343	3343	+	dRNA	4	FALSE									FALSE
ON563414.3	3511	3511	+	dRNA	2	FALSE									FALSE
ON563414.3	3732	3732	+	dRNA	2	TRUE	3749	10.7514	0.000193	0.199	1E03	3749	3749	3749	TRUE	3749	10.7514	0.000193	0.199	1E03	3749	3749	3749
ON563414.3	3802	3802	+	dRNA	2	FALSE									FALSE
ON563414.3	3938	3938	+	dRNA	2	FALSE									FALSE
ON563414.3	3970	3970	+	dRNA	3	FALSE									FALSE
ON563414.3	4024	4024	+	dRNA	2	FALSE									FALSE
ON563414.3	4046	4046	+	dRNA	2	FALSE									FALSE
ON563414.3	4183	4183	+	dRNA	21	FALSE									FALSE
ON563414.3	4319	4319	+	dRNA	3	FALSE									FALSE
ON563414.3	5138	5138	+	dRNA	2	FALSE									FALSE
ON563414.3	5381	5381	+	dRNA	2	FALSE									FALSE
ON563414.3	5447	5447	+	dRNA	2	FALSE									FALSE
ON563414.3	5730	5730	+	dRNA	2	FALSE									FALSE
ON563414.3	7948	7948	+	dRNA	2	TRUE	8017; 8028; 8030	10.4913; 10.4913; 10.4913	0.000428; 0.000428; 0.000428	0.199; 0.199; 0.199	1E03; 1E03; 1E03	8017; 8028; 8030	8017; 8028; 8030	8017; 8028; 8030	FALSE
ON563414.3	8031	8031	+	dRNA	4	FALSE									FALSE
ON563414.3	8043	8043	+	dRNA	4	FALSE									FALSE
ON563414.3	8057	8057	+	dRNA	27	TRUE	8150	10.4913	0.000428	0.199	1E03	8150	8150	8150	FALSE
ON563414.3	8084	8084	+	dRNA	14	TRUE	8150	10.4913	0.000428	0.199	1E03	8150	8150	8150	FALSE
ON563414.3	8123	8123	+	dRNA	2	TRUE	8150	10.4913	0.000428	0.199	1E03	8150	8150	8150	TRUE	8150	10.4913	0.000428	0.199	1E03	8150	8150	8150
ON563414.3	10407	10407	+	dRNA	10	FALSE									FALSE
ON563414.3	10425	10425	+	dRNA	4	FALSE									FALSE
ON563414.3	12321	12321	+	dRNA	2	FALSE									FALSE
ON563414.3	15530	15530	+	dRNA	2	FALSE									FALSE
ON563414.3	17306	17306	+	dRNA	2	FALSE									FALSE
ON563414.3	23821	23821	+	dRNA	2	FALSE									FALSE
ON563414.3	24376	24376	+	dRNA	2	FALSE									FALSE
ON563414.3	25412	25412	+	dRNA	2	TRUE	25498	10.4913	0.000428	0.199	1E03	25498	25498	25498	FALSE
ON563414.3	25736	25736	+	dRNA	3	TRUE	25821	10.4913	0.000428	0.199	1E03	25821	25821	25821	FALSE
ON563414.3	28569	28569	+	dRNA	4	FALSE									FALSE
ON563414.3	31274	31274	+	dRNA	2	TRUE	31371	10.4913	0.000428	0.199	1E03	31371	31371	31371	FALSE
ON563414.3	35248	35248	+	dRNA	2	FALSE									FALSE
ON563414.3	35871	35871	+	dRNA	2	FALSE									FALSE
ON563414.3	36572	36572	+	dRNA	2	FALSE									FALSE
ON563414.3	36968	36968	+	dRNA	2	TRUE	37007	10.4913	0.000428	0.199	1E03	37007	37007	37007	TRUE	37007	10.4913	0.000428	0.199	1E03	37007	37007	37007
ON563414.3	37274	37274	+	dRNA	2	FALSE									FALSE
ON563414.3	37302	37302	+	dRNA	2	FALSE									FALSE
ON563414.3	38596	38596	+	dRNA	4	FALSE									FALSE
ON563414.3	39091	39091	+	dRNA	2	TRUE	39144	10.4913	0.000428	0.199	1E03	39144	39144	39144	FALSE
ON563414.3	39241	39241	+	dRNA	2	FALSE									FALSE
ON563414.3	39939	39939	+	dRNA	2	FALSE									FALSE
ON563414.3	41106	41106	+	dRNA	2	FALSE									FALSE
ON563414.3	41202	41202	+	dRNA	2	TRUE	41210	10.7514	0.000193	0.199	1E03	41210	41210	41210	TRUE	41210	10.7514	0.000193	0.199	1E03	41210	41210	41210
ON563414.3	42326	42326	+	dRNA	3	FALSE									FALSE
ON563414.3	42359	42359	+	dRNA	2	FALSE									FALSE
ON563414.3	42376	42376	+	dRNA	2	FALSE									FALSE
ON563414.3	42396	42396	+	dRNA	8	FALSE									FALSE
ON563414.3	42443	42443	+	dRNA	2	FALSE									FALSE
ON563414.3	42462	42462	+	dRNA	6	FALSE									FALSE
ON563414.3	42512	42512	+	dRNA	4	FALSE									FALSE
ON563414.3	42555	42555	+	dRNA	3	FALSE									FALSE
ON563414.3	42572	42572	+	dRNA	2	FALSE									FALSE
ON563414.3	42595	42595	+	dRNA	7	FALSE									FALSE
ON563414.3	42662	42662	+	dRNA	2	FALSE									FALSE
ON563414.3	42679	42679	+	dRNA	2	FALSE									FALSE
ON563414.3	42693	42693	+	dRNA	6	FALSE									FALSE
ON563414.3	42704	42704	+	dRNA	4	FALSE									FALSE
ON563414.3	42729	42729	+	dRNA	2	FALSE									FALSE
ON563414.3	42744	42744	+	dRNA	2	TRUE	42844	10.4913	0.000428	0.199	1E03	42844	42844	42844	FALSE
ON563414.3	42778	42778	+	dRNA	2	TRUE	42844	10.4913	0.000428	0.199	1E03	42844	42844	42844	FALSE
ON563414.3	42797	42797	+	dRNA	4	TRUE	42844	10.4913	0.000428	0.199	1E03	42844	42844	42844	TRUE	42844	10.4913	0.000428	0.199	1E03	42844	42844	42844
ON563414.3	42828	42828	+	dRNA	3	TRUE	42844	10.4913	0.000428	0.199	1E03	42844	42844	42844	TRUE	42844	10.4913	0.000428	0.199	1E03	42844	42844	42844
ON563414.3	42856	42856	+	dRNA	3	FALSE									FALSE
ON563414.3	42884	42884	+	dRNA	2	FALSE									FALSE
ON563414.3	42912	42912	+	dRNA	10	FALSE									FALSE
ON563414.3	42930	42930	+	dRNA	2	FALSE									FALSE
ON563414.3	42951	42951	+	dRNA	4	FALSE									FALSE
ON563414.3	42964	42964	+	dRNA	11	FALSE									FALSE
ON563414.3	42984	42984	+	dRNA	3	FALSE									FALSE
ON563414.3	43027	43027	+	dRNA	3	FALSE									FALSE
ON563414.3	43042	43042	+	dRNA	2	FALSE									FALSE
ON563414.3	43103	43103	+	dRNA	2	FALSE									FALSE
ON563414.3	43130	43130	+	dRNA	3	FALSE									FALSE
ON563414.3	43173	43173	+	dRNA	4	FALSE									FALSE
ON563414.3	43184	43184	+	dRNA	3	FALSE									FALSE
ON563414.3	43195	43195	+	dRNA	4	FALSE									FALSE
ON563414.3	43229	43229	+	dRNA	515	FALSE									FALSE
ON563414.3	43244	43244	+	dRNA	5	FALSE									FALSE
ON563414.3	43255	43255	+	dRNA	8	FALSE									FALSE
ON563414.3	43267	43267	+	dRNA	3	FALSE									FALSE
ON563414.3	43310	43310	+	dRNA	2	FALSE									FALSE
ON563414.3	43393	43393	+	dRNA	5	FALSE									FALSE
ON563414.3	43432	43432	+	dRNA	2	TRUE	43522; 43524	10.4913; 10.4913	0.000428; 0.000428	0.199; 0.199	1E03; 1E03	43522; 43524	43522; 43524	43522; 43524	FALSE
ON563414.3	43451	43451	+	dRNA	2	TRUE	43522; 43524	10.4913; 10.4913	0.000428; 0.000428	0.199; 0.199	1E03; 1E03	43522; 43524	43522; 43524	43522; 43524	FALSE
ON563414.3	43495	43495	+	dRNA	2	TRUE	43522; 43524	10.4913; 10.4913	0.000428; 0.000428	0.199; 0.199	1E03; 1E03	43522; 43524	43522; 43524	43522; 43524	TRUE	43522; 43524	10.4913; 10.4913	0.000428; 0.000428	0.199; 0.199	1E03; 1E03	43522; 43524	43522; 43524	43522; 43524
ON563414.3	43524	43524	+	dRNA	4	TRUE	43524	10.4913	0.000428	0.199	1E03	43524	43524	43524	TRUE	43524	10.4913	0.000428	0.199	1E03	43524	43524	43524
ON563414.3	43561	43561	+	dRNA	2	FALSE									FALSE
ON563414.3	43575	43575	+	dRNA	3	FALSE									FALSE
ON563414.3	43608	43608	+	dRNA	2	FALSE									FALSE
ON563414.3	43625	43625	+	dRNA	4	FALSE									FALSE
ON563414.3	43663	43663	+	dRNA	8	FALSE									FALSE
ON563414.3	43705	43705	+	dRNA	3	TRUE	43790	10.7514	0.000193	0.199	1E03	43790	43790	43790	FALSE
ON563414.3	43724	43724	+	dRNA	2	TRUE	43790	10.7514	0.000193	0.199	1E03	43790	43790	43790	FALSE
ON563414.3	43737	43737	+	dRNA	2	TRUE	43790	10.7514	0.000193	0.199	1E03	43790	43790	43790	FALSE
ON563414.3	43759	43759	+	dRNA	2	TRUE	43790	10.7514	0.000193	0.199	1E03	43790	43790	43790	TRUE	43790	10.7514	0.000193	0.199	1E03	43790	43790	43790
ON563414.3	43787	43787	+	dRNA	3	TRUE	43790	10.7514	0.000193	0.199	1E03	43790	43790	43790	TRUE	43790	10.7514	0.000193	0.199	1E03	43790	43790	43790
ON563414.3	43815	43815	+	dRNA	2	FALSE									FALSE
ON563414.3	43828	43828	+	dRNA	3	FALSE									FALSE
ON563414.3	43851	43851	+	dRNA	7	FALSE									FALSE
ON563414.3	43891	43891	+	dRNA	2	FALSE									FALSE
ON563414.3	43904	43904	+	dRNA	4	FALSE									FALSE
ON563414.3	43949	43949	+	dRNA	2	FALSE									FALSE
ON563414.3	43981	43981	+	dRNA	4	FALSE									FALSE
ON563414.3	43998	43998	+	dRNA	7	FALSE									FALSE
ON563414.3	44043	44043	+	dRNA	2	TRUE	44134	10.7514	0.000193	0.199	1E03	44134	44134	44134	FALSE
ON563414.3	44073	44073	+	dRNA	7	TRUE	44134	10.7514	0.000193	0.199	1E03	44134	44134	44134	FALSE
ON563414.3	44095	44095	+	dRNA	2	TRUE	44134	10.7514	0.000193	0.199	1E03	44134	44134	44134	TRUE	44134	10.7514	0.000193	0.199	1E03	44134	44134	44134
ON563414.3	44138	44138	+	dRNA	2	FALSE									FALSE
ON563414.3	44152	44152	+	dRNA	6	FALSE									FALSE
ON563414.3	44166	44166	+	dRNA	7	FALSE									FALSE
ON563414.3	44207	44207	+	dRNA	2	FALSE									FALSE
ON563414.3	44243	44243	+	dRNA	3	FALSE									FALSE
ON563414.3	44259	44259	+	dRNA	5	FALSE									FALSE
ON563414.3	44273	44273	+	dRNA	2	FALSE									FALSE
ON563414.3	44298	44298	+	dRNA	2	FALSE									FALSE
ON563414.3	44324	44324	+	dRNA	3	FALSE									FALSE
ON563414.3	44469	44469	+	dRNA	3	FALSE									FALSE
ON563414.3	44509	44509	+	dRNA	4	FALSE									FALSE
ON563414.3	44568	44568	+	dRNA	2	FALSE									FALSE
ON563414.3	44582	44582	+	dRNA	2	FALSE									FALSE
ON563414.3	44619	44619	+	dRNA	3	FALSE									FALSE
ON563414.3	44637	44637	+	dRNA	2	FALSE									FALSE
ON563414.3	44705	44705	+	dRNA	3	TRUE	44752	10.7514	0.000193	0.199	1E03	44752	44752	44752	TRUE	44752	10.7514	0.000193	0.199	1E03	44752	44752	44752
ON563414.3	44719	44719	+	dRNA	2	TRUE	44752	10.7514	0.000193	0.199	1E03	44752	44752	44752	TRUE	44752	10.7514	0.000193	0.199	1E03	44752	44752	44752
ON563414.3	44739	44739	+	dRNA	5	TRUE	44752	10.7514	0.000193	0.199	1E03	44752	44752	44752	TRUE	44752	10.7514	0.000193	0.199	1E03	44752	44752	44752
ON563414.3	44752	44752	+	dRNA	3	TRUE	44752	10.7514	0.000193	0.199	1E03	44752	44752	44752	TRUE	44752	10.7514	0.000193	0.199	1E03	44752	44752	44752
ON563414.3	44768	44768	+	dRNA	2	FALSE									FALSE
ON563414.3	44904	44904	+	dRNA	2	FALSE									FALSE
ON563414.3	44916	44916	+	dRNA	3	FALSE									FALSE
ON563414.3	44931	44931	+	dRNA	4	FALSE									FALSE
ON563414.3	44952	44952	+	dRNA	2	FALSE									FALSE
ON563414.3	44996	44996	+	dRNA	2	FALSE									FALSE
ON563414.3	45039	45039	+	dRNA	2	FALSE									FALSE
ON563414.3	45128	45128	+	dRNA	3	FALSE									FALSE
ON563414.3	45169	45169	+	dRNA	2	FALSE									FALSE
ON563414.3	45211	45211	+	dRNA	3	FALSE									FALSE
ON563414.3	45222	45222	+	dRNA	2	FALSE									FALSE
ON563414.3	45237	45237	+	dRNA	2	FALSE									FALSE
ON563414.3	45453	45453	+	dRNA	2	FALSE									FALSE
ON563414.3	45483	45483	+	dRNA	4	FALSE									FALSE
ON563414.3	45546	45546	+	dRNA	2	FALSE									FALSE
ON563414.3	45632	45632	+	dRNA	3	FALSE									FALSE
ON563414.3	45669	45669	+	dRNA	3	TRUE	45739	10.7514	0.000193	0.199	1E03	45739	45739	45739	FALSE
ON563414.3	45812	45812	+	dRNA	2	FALSE									FALSE
ON563414.3	45843	45843	+	dRNA	5	FALSE									FALSE
ON563414.3	46019	46019	+	dRNA	3	FALSE									FALSE
ON563414.3	46073	46073	+	dRNA	2	FALSE									FALSE
ON563414.3	46093	46093	+	dRNA	2	FALSE									FALSE
ON563414.3	46124	46124	+	dRNA	2	FALSE									FALSE
ON563414.3	46140	46140	+	dRNA	3	FALSE									FALSE
ON563414.3	46240	46240	+	dRNA	2	TRUE	46284	10.4913	0.000428	0.199	1E03	46284	46284	46284	TRUE	46284	10.4913	0.000428	0.199	1E03	46284	46284	46284
ON563414.3	46554	46554	+	dRNA	2	TRUE	46607	10.4913	0.000428	0.199	1E03	46607	46607	46607	FALSE
ON563414.3	46665	46665	+	dRNA	3	FALSE									FALSE
ON563414.3	46695	46695	+	dRNA	2	FALSE									FALSE
ON563414.3	46873	46873	+	dRNA	2	FALSE									FALSE
ON563414.3	46960	46960	+	dRNA	2	FALSE									FALSE
ON563414.3	47031	47031	+	dRNA	2	FALSE									FALSE
ON563414.3	47309	47309	+	dRNA	2	FALSE									FALSE
ON563414.3	48361	48361	+	dRNA	2	TRUE	48397; 48399	10.4913; 10.7514	0.000428; 0.000193	0.199; 0.199	1E03; 1E03	48399	48399	48397; 48399	TRUE	48397; 48399	10.4913; 10.7514	0.000428; 0.000193	0.199; 0.199	1E03; 1E03	48399	48399	48397; 48399
ON563414.3	48463	48463	+	dRNA	2	FALSE									FALSE
ON563414.3	48642	48642	+	dRNA	2	TRUE	48687	10.4913	0.000428	0.199	1E03	48687	48687	48687	TRUE	48687	10.4913	0.000428	0.199	1E03	48687	48687	48687
ON563414.3	48757	48757	+	dRNA	2	FALSE									FALSE
ON563414.3	49306	49306	+	dRNA	2	FALSE									FALSE
ON563414.3	50098	50098	+	dRNA	2	FALSE									FALSE
ON563414.3	50133	50133	+	dRNA	2	FALSE									FALSE
ON563414.3	50157	50157	+	dRNA	2	FALSE									FALSE
ON563414.3	50179	50179	+	dRNA	2	FALSE									FALSE
ON563414.3	50196	50196	+	dRNA	2	FALSE									FALSE
ON563414.3	50263	50263	+	dRNA	3	FALSE									FALSE
ON563414.3	50299	50299	+	dRNA	4	FALSE									FALSE
ON563414.3	50321	50321	+	dRNA	3	FALSE									FALSE
ON563414.3	50345	50345	+	dRNA	4	FALSE									FALSE
ON563414.3	50357	50357	+	dRNA	3	FALSE									FALSE
ON563414.3	50388	50388	+	dRNA	2	FALSE									FALSE
ON563414.3	50406	50406	+	dRNA	5	FALSE									FALSE
ON563414.3	50432	50432	+	dRNA	2	FALSE									FALSE
ON563414.3	50447	50447	+	dRNA	3	FALSE									FALSE
ON563414.3	50460	50460	+	dRNA	4	FALSE									FALSE
ON563414.3	50475	50475	+	dRNA	2	FALSE									FALSE
ON563414.3	50509	50509	+	dRNA	2	FALSE									FALSE
ON563414.3	50520	50520	+	dRNA	6	FALSE									FALSE
ON563414.3	50549	50549	+	dRNA	6	FALSE									FALSE
ON563414.3	50571	50571	+	dRNA	2	FALSE									FALSE
ON563414.3	50593	50593	+	dRNA	2	FALSE									FALSE
ON563414.3	50629	50629	+	dRNA	3	FALSE									FALSE
ON563414.3	50681	50681	+	dRNA	4	FALSE									FALSE
ON563414.3	50697	50697	+	dRNA	3	FALSE									FALSE
ON563414.3	50722	50722	+	dRNA	4	FALSE									FALSE
ON563414.3	50740	50740	+	dRNA	4	FALSE									FALSE
ON563414.3	50769	50769	+	dRNA	3	FALSE									FALSE
ON563414.3	50795	50795	+	dRNA	8	FALSE									FALSE
ON563414.3	50806	50806	+	dRNA	7	FALSE									FALSE
ON563414.3	50823	50823	+	dRNA	16	FALSE									FALSE
ON563414.3	50846	50846	+	dRNA	5	FALSE									FALSE
ON563414.3	50866	50866	+	dRNA	4	FALSE									FALSE
ON563414.3	50879	50879	+	dRNA	3	FALSE									FALSE
ON563414.3	50911	50911	+	dRNA	9	TRUE	50988	10.4913	0.000428	0.199	1E03	50988	50988	50988	FALSE
ON563414.3	50923	50923	+	dRNA	9	TRUE	50988	10.4913	0.000428	0.199	1E03	50988	50988	50988	FALSE
ON563414.3	50944	50944	+	dRNA	4	TRUE	50988	10.4913	0.000428	0.199	1E03	50988	50988	50988	TRUE	50988	10.4913	0.000428	0.199	1E03	50988	50988	50988
ON563414.3	50963	50963	+	dRNA	9	TRUE	50988	10.4913	0.000428	0.199	1E03	50988	50988	50988	TRUE	50988	10.4913	0.000428	0.199	1E03	50988	50988	50988
ON563414.3	50990	50990	+	dRNA	11	FALSE									FALSE
ON563414.3	51027	51027	+	dRNA	4	FALSE									FALSE
ON563414.3	51044	51044	+	dRNA	4	FALSE									FALSE
ON563414.3	51057	51057	+	dRNA	2	FALSE									FALSE
ON563414.3	51073	51073	+	dRNA	3	FALSE									FALSE
ON563414.3	51087	51087	+	dRNA	6	FALSE									FALSE
ON563414.3	51109	51109	+	dRNA	4	FALSE									FALSE
ON563414.3	51123	51123	+	dRNA	4	FALSE									FALSE
ON563414.3	51140	51140	+	dRNA	2	FALSE									FALSE
ON563414.3	51156	51156	+	dRNA	3	FALSE									FALSE
ON563414.3	51175	51175	+	dRNA	4	FALSE									FALSE
ON563414.3	51190	51190	+	dRNA	7	FALSE									FALSE
ON563414.3	51221	51221	+	dRNA	14	TRUE	51318	10.4913	0.000428	0.199	1E03	51318	51318	51318	FALSE
ON563414.3	51248	51248	+	dRNA	7	TRUE	51318	10.4913	0.000428	0.199	1E03	51318	51318	51318	FALSE
ON563414.3	51280	51280	+	dRNA	16	TRUE	51318	10.4913	0.000428	0.199	1E03	51318	51318	51318	TRUE	51318	10.4913	0.000428	0.199	1E03	51318	51318	51318
ON563414.3	51321	51321	+	dRNA	27	FALSE									FALSE
ON563414.3	51364	51364	+	dRNA	8	FALSE									FALSE
ON563414.3	51397	51397	+	dRNA	3	FALSE									FALSE
ON563414.3	51413	51413	+	dRNA	7	FALSE									FALSE
ON563414.3	51442	51442	+	dRNA	15	FALSE									FALSE
ON563414.3	51455	51455	+	dRNA	4	FALSE									FALSE
ON563414.3	51471	51471	+	dRNA	2	FALSE									FALSE
ON563414.3	51483	51483	+	dRNA	2	FALSE									FALSE
ON563414.3	51502	51502	+	dRNA	47	FALSE									FALSE
ON563414.3	51517	51517	+	dRNA	7	FALSE									FALSE
ON563414.3	51530	51530	+	dRNA	5	FALSE									FALSE
ON563414.3	51549	51549	+	dRNA	2	FALSE									FALSE
ON563414.3	51569	51569	+	dRNA	6	FALSE									FALSE
ON563414.3	51592	51592	+	dRNA	9	FALSE									FALSE
ON563414.3	51613	51613	+	dRNA	10	TRUE	51706	10.4913	0.000428	0.199	1E03	51706	51706	51706	FALSE
ON563414.3	51625	51625	+	dRNA	22	TRUE	51706	10.4913	0.000428	0.199	1E03	51706	51706	51706	FALSE
ON563414.3	51638	51638	+	dRNA	9	TRUE	51706	10.4913	0.000428	0.199	1E03	51706	51706	51706	FALSE
ON563414.3	51660	51660	+	dRNA	3	TRUE	51706	10.4913	0.000428	0.199	1E03	51706	51706	51706	TRUE	51706	10.4913	0.000428	0.199	1E03	51706	51706	51706
ON563414.3	51687	51687	+	dRNA	7	TRUE	51706	10.4913	0.000428	0.199	1E03	51706	51706	51706	TRUE	51706	10.4913	0.000428	0.199	1E03	51706	51706	51706
ON563414.3	51708	51708	+	dRNA	5	FALSE									FALSE
ON563414.3	51724	51724	+	dRNA	7	FALSE									FALSE
ON563414.3	51752	51752	+	dRNA	35	FALSE									FALSE
ON563414.3	51782	51782	+	dRNA	10	FALSE									FALSE
ON563414.3	51804	51804	+	dRNA	9	FALSE									FALSE
ON563414.3	51838	51838	+	dRNA	5	FALSE									FALSE
ON563414.3	51859	51859	+	dRNA	3	FALSE									FALSE
ON563414.3	51886	51886	+	dRNA	27	FALSE									FALSE
ON563414.3	51898	51898	+	dRNA	6	FALSE									FALSE
ON563414.3	51914	51914	+	dRNA	8	FALSE									FALSE
ON563414.3	51935	51935	+	dRNA	17	FALSE									FALSE
ON563414.3	51959	51959	+	dRNA	8	FALSE									FALSE
ON563414.3	51990	51990	+	dRNA	6	FALSE									FALSE
ON563414.3	52014	52014	+	dRNA	6	FALSE									FALSE
ON563414.3	52031	52031	+	dRNA	10	FALSE									FALSE
ON563414.3	52047	52047	+	dRNA	5	FALSE									FALSE
ON563414.3	52068	52068	+	dRNA	3	FALSE									FALSE
ON563414.3	52080	52080	+	dRNA	4	FALSE									FALSE
ON563414.3	52091	52091	+	dRNA	4	FALSE									FALSE
ON563414.3	52109	52109	+	dRNA	3	FALSE									FALSE
ON563414.3	52139	52139	+	dRNA	5	FALSE									FALSE
ON563414.3	52150	52150	+	dRNA	3	FALSE									FALSE
ON563414.3	52162	52162	+	dRNA	6	FALSE									FALSE
ON563414.3	52178	52178	+	dRNA	3	FALSE									FALSE
ON563414.3	52194	52194	+	dRNA	2	FALSE									FALSE
ON563414.3	52214	52214	+	dRNA	3	FALSE									FALSE
ON563414.3	52236	52236	+	dRNA	3	FALSE									FALSE
ON563414.3	52261	52261	+	dRNA	6	FALSE									FALSE
ON563414.3	52275	52275	+	dRNA	4	FALSE									FALSE
ON563414.3	52287	52287	+	dRNA	3	FALSE									FALSE
ON563414.3	52298	52298	+	dRNA	2	FALSE									FALSE
ON563414.3	52326	52326	+	dRNA	2	FALSE									FALSE
ON563414.3	52344	52344	+	dRNA	11	FALSE									FALSE
ON563414.3	52385	52385	+	dRNA	7	FALSE									FALSE
ON563414.3	52407	52407	+	dRNA	4	FALSE									FALSE
ON563414.3	52431	52431	+	dRNA	6	FALSE									FALSE
ON563414.3	52445	52445	+	dRNA	4	TRUE	52540	10.4913	0.000428	0.199	1E03	52540	52540	52540	FALSE
ON563414.3	52469	52469	+	dRNA	7	TRUE	52540	10.4913	0.000428	0.199	1E03	52540	52540	52540	FALSE
ON563414.3	52495	52495	+	dRNA	2	TRUE	52540	10.4913	0.000428	0.199	1E03	52540	52540	52540	TRUE	52540	10.4913	0.000428	0.199	1E03	52540	52540	52540
ON563414.3	52506	52506	+	dRNA	5	TRUE	52540	10.4913	0.000428	0.199	1E03	52540	52540	52540	TRUE	52540	10.4913	0.000428	0.199	1E03	52540	52540	52540
ON563414.3	52518	52518	+	dRNA	3	TRUE	52540	10.4913	0.000428	0.199	1E03	52540	52540	52540	TRUE	52540	10.4913	0.000428	0.199	1E03	52540	52540	52540
ON563414.3	52543	52543	+	dRNA	4	FALSE									FALSE
ON563414.3	52555	52555	+	dRNA	3	FALSE									FALSE
ON563414.3	52574	52574	+	dRNA	7	FALSE									FALSE
ON563414.3	52593	52593	+	dRNA	2	FALSE									FALSE
ON563414.3	52605	52605	+	dRNA	4	FALSE									FALSE
ON563414.3	52631	52631	+	dRNA	5	FALSE									FALSE
ON563414.3	52675	52675	+	dRNA	2	FALSE									FALSE
ON563414.3	52717	52717	+	dRNA	8	FALSE									FALSE
ON563414.3	52746	52746	+	dRNA	2	TRUE	52839	10.7514	0.000193	0.199	1E03	52839	52839	52839	FALSE
ON563414.3	52761	52761	+	dRNA	4	TRUE	52839	10.7514	0.000193	0.199	1E03	52839	52839	52839	FALSE
ON563414.3	52786	52786	+	dRNA	4	TRUE	52839	10.7514	0.000193	0.199	1E03	52839	52839	52839	FALSE
ON563414.3	52800	52800	+	dRNA	3	TRUE	52839	10.7514	0.000193	0.199	1E03	52839	52839	52839	TRUE	52839	10.7514	0.000193	0.199	1E03	52839	52839	52839
ON563414.3	52827	52827	+	dRNA	2	TRUE	52839	10.7514	0.000193	0.199	1E03	52839	52839	52839	TRUE	52839	10.7514	0.000193	0.199	1E03	52839	52839	52839
ON563414.3	52848	52848	+	dRNA	3	FALSE									FALSE
ON563414.3	52860	52860	+	dRNA	7	FALSE									FALSE
ON563414.3	52872	52872	+	dRNA	4	FALSE									FALSE
ON563414.3	52893	52893	+	dRNA	7	FALSE									FALSE
ON563414.3	52915	52915	+	dRNA	3	FALSE									FALSE
ON563414.3	52944	52944	+	dRNA	3	TRUE	53021	10.7514	0.000193	0.199	1E03	53021	53021	53021	FALSE
ON563414.3	52965	52965	+	dRNA	4	TRUE	53021	10.7514	0.000193	0.199	1E03	53021	53021	53021	FALSE
ON563414.3	52976	52976	+	dRNA	4	TRUE	53021	10.7514	0.000193	0.199	1E03	53021	53021	53021	TRUE	53021	10.7514	0.000193	0.199	1E03	53021	53021	53021
ON563414.3	53007	53007	+	dRNA	30	TRUE	53021	10.7514	0.000193	0.199	1E03	53021	53021	53021	TRUE	53021	10.7514	0.000193	0.199	1E03	53021	53021	53021
ON563414.3	53029	53029	+	dRNA	4	FALSE									FALSE
ON563414.3	53102	53102	+	dRNA	5	FALSE									FALSE
ON563414.3	53118	53118	+	dRNA	4	FALSE									FALSE
ON563414.3	53146	53146	+	dRNA	3	FALSE									FALSE
ON563414.3	53175	53175	+	dRNA	2	FALSE									FALSE
ON563414.3	53218	53218	+	dRNA	9	FALSE									FALSE
ON563414.3	53239	53239	+	dRNA	2	FALSE									FALSE
ON563414.3	53251	53251	+	dRNA	3	FALSE									FALSE
ON563414.3	53273	53273	+	dRNA	2	FALSE									FALSE
ON563414.3	53285	53285	+	dRNA	3	FALSE									FALSE
ON563414.3	53298	53298	+	dRNA	2	FALSE									FALSE
ON563414.3	53320	53320	+	dRNA	4	FALSE									FALSE
ON563414.3	53331	53331	+	dRNA	3	FALSE									FALSE
ON563414.3	53342	53342	+	dRNA	4	FALSE									FALSE
ON563414.3	53362	53362	+	dRNA	3	FALSE									FALSE
ON563414.3	53375	53375	+	dRNA	2	FALSE									FALSE
ON563414.3	53427	53427	+	dRNA	2	FALSE									FALSE
ON563414.3	53449	53449	+	dRNA	2	FALSE									FALSE
ON563414.3	53494	53494	+	dRNA	2	TRUE	53581	10.7514	0.000193	0.199	1E03	53581	53581	53581	FALSE
ON563414.3	53533	53533	+	dRNA	2	TRUE	53581	10.7514	0.000193	0.199	1E03	53581	53581	53581	TRUE	53581	10.7514	0.000193	0.199	1E03	53581	53581	53581
ON563414.3	53549	53549	+	dRNA	4	TRUE	53581	10.7514	0.000193	0.199	1E03	53581	53581	53581	TRUE	53581	10.7514	0.000193	0.199	1E03	53581	53581	53581
ON563414.3	53585	53585	+	dRNA	2	FALSE									FALSE
ON563414.3	53612	53612	+	dRNA	2	FALSE									FALSE
ON563414.3	53626	53626	+	dRNA	2	FALSE									FALSE
ON563414.3	53641	53641	+	dRNA	3	FALSE									FALSE
ON563414.3	53662	53662	+	dRNA	2	FALSE									FALSE
ON563414.3	53678	53678	+	dRNA	4	FALSE									FALSE
ON563414.3	53693	53693	+	dRNA	3	FALSE									FALSE
ON563414.3	53717	53717	+	dRNA	3	FALSE									FALSE
ON563414.3	53758	53758	+	dRNA	4	FALSE									FALSE
ON563414.3	53778	53778	+	dRNA	3	FALSE									FALSE
ON563414.3	53799	53799	+	dRNA	3	FALSE									FALSE
ON563414.3	53821	53821	+	dRNA	3	FALSE									FALSE
ON563414.3	53839	53839	+	dRNA	2	FALSE									FALSE
ON563414.3	53874	53874	+	dRNA	2	FALSE									FALSE
ON563414.3	53902	53902	+	dRNA	3	FALSE									FALSE
ON563414.3	53951	53951	+	dRNA	2	FALSE									FALSE
ON563414.3	54019	54019	+	dRNA	5	FALSE									FALSE
ON563414.3	54033	54033	+	dRNA	2	FALSE									FALSE
ON563414.3	54089	54089	+	dRNA	2	FALSE									FALSE
ON563414.3	54141	54141	+	dRNA	2	FALSE									FALSE
ON563414.3	54178	54178	+	dRNA	6	FALSE									FALSE
ON563414.3	54212	54212	+	dRNA	2	FALSE									FALSE
ON563414.3	54237	54237	+	dRNA	2	FALSE									FALSE
ON563414.3	54249	54249	+	dRNA	3	FALSE									FALSE
ON563414.3	54265	54265	+	dRNA	3	FALSE									FALSE
ON563414.3	54303	54303	+	dRNA	2	FALSE									FALSE
ON563414.3	54414	54414	+	dRNA	3	FALSE									FALSE
ON563414.3	54451	54451	+	dRNA	3	TRUE	54527	10.4913	0.000428	0.199	1E03	54527	54527	54527	FALSE
ON563414.3	54528	54528	+	dRNA	3	FALSE									FALSE
ON563414.3	54613	54613	+	dRNA	2	FALSE									FALSE
ON563414.3	54672	54672	+	dRNA	3	FALSE									FALSE
ON563414.3	54700	54700	+	dRNA	4	FALSE									FALSE
ON563414.3	54807	54807	+	dRNA	4	FALSE									FALSE
ON563414.3	54835	54835	+	dRNA	2	FALSE									FALSE
ON563414.3	54941	54941	+	dRNA	2	FALSE									FALSE
ON563414.3	54962	54962	+	dRNA	2	FALSE									FALSE
ON563414.3	55044	55044	+	dRNA	2	TRUE	55098	10.4913	0.000428	0.199	1E03	55098	55098	55098	FALSE
ON563414.3	55112	55112	+	dRNA	2	FALSE									FALSE
ON563414.3	55275	55275	+	dRNA	3	FALSE									FALSE
ON563414.3	55370	55370	+	dRNA	2	FALSE									FALSE
ON563414.3	55406	55406	+	dRNA	2	FALSE									FALSE
ON563414.3	55444	55444	+	dRNA	2	FALSE									FALSE
ON563414.3	55510	55510	+	dRNA	2	TRUE	55575; 55581	10.7514; 10.4913	0.000193; 0.000428	0.199; 0.199	1E03; 1E03	55575	55575	55575; 55581	FALSE
ON563414.3	55525	55525	+	dRNA	3	TRUE	55575; 55581	10.7514; 10.4913	0.000193; 0.000428	0.199; 0.199	1E03; 1E03	55575	55575	55575; 55581	TRUE	55575	10.7514	0.000193	0.199	1E03	55575	55575	55575
ON563414.3	55552	55552	+	dRNA	4	TRUE	55575; 55581	10.7514; 10.4913	0.000193; 0.000428	0.199; 0.199	1E03; 1E03	55575	55575	55575; 55581	TRUE	55575; 55581	10.7514; 10.4913	0.000193; 0.000428	0.199; 0.199	1E03; 1E03	55575	55575	55575; 55581
ON563414.3	55578	55578	+	dRNA	4	TRUE	55581	10.4913	0.000428	0.199	1E03	55581	55581	55581	TRUE	55581	10.4913	0.000428	0.199	1E03	55581	55581	55581
ON563414.3	55655	55655	+	dRNA	2	FALSE									FALSE
ON563414.3	55692	55692	+	dRNA	2	FALSE									FALSE
ON563414.3	55713	55713	+	dRNA	2	FALSE									FALSE
ON563414.3	55742	55742	+	dRNA	2	FALSE									FALSE
ON563414.3	55827	55827	+	dRNA	2	FALSE									FALSE
ON563414.3	55876	55876	+	dRNA	8	FALSE									FALSE
ON563414.3	55925	55925	+	dRNA	2	FALSE									FALSE
ON563414.3	55939	55939	+	dRNA	2	FALSE									FALSE
ON563414.3	56057	56057	+	dRNA	2	FALSE									FALSE
ON563414.3	56160	56160	+	dRNA	2	FALSE									FALSE
ON563414.3	56185	56185	+	dRNA	2	FALSE									FALSE
ON563414.3	56406	56406	+	dRNA	3	FALSE									FALSE
ON563414.3	56532	56532	+	dRNA	3	FALSE									FALSE
ON563414.3	56642	56642	+	dRNA	2	FALSE									FALSE
ON563414.3	56700	56700	+	dRNA	2	FALSE									FALSE
ON563414.3	56928	56928	+	dRNA	3	FALSE									FALSE
ON563414.3	57937	57937	+	dRNA	2	FALSE									FALSE
ON563414.3	58266	58266	+	dRNA	2	FALSE									FALSE
ON563414.3	61766	61766	+	dRNA	2	FALSE									FALSE
ON563414.3	62770	62770	+	dRNA	2	FALSE									FALSE
ON563414.3	68500	68500	+	dRNA	3	FALSE									FALSE
ON563414.3	69573	69573	+	dRNA	2	FALSE									FALSE
ON563414.3	69587	69587	+	dRNA	3	FALSE									FALSE
ON563414.3	70066	70066	+	dRNA	2	TRUE	70094	10.4913	0.000428	0.199	1E03	70094	70094	70094	TRUE	70094	10.4913	0.000428	0.199	1E03	70094	70094	70094
ON563414.3	70137	70137	+	dRNA	3	FALSE									FALSE
ON563414.3	70548	70548	+	dRNA	2	FALSE									FALSE
ON563414.3	71455	71455	+	dRNA	2	FALSE									FALSE
ON563414.3	71470	71470	+	dRNA	19	FALSE									FALSE
ON563414.3	71506	71506	+	dRNA	2	FALSE									FALSE
ON563414.3	71542	71542	+	dRNA	2	FALSE									FALSE
ON563414.3	71988	71988	+	dRNA	2	FALSE									FALSE
ON563414.3	72448	72448	+	dRNA	2	FALSE									FALSE
ON563414.3	72748	72748	+	dRNA	2	FALSE									FALSE
ON563414.3	73545	73545	+	dRNA	2	FALSE									FALSE
ON563414.3	73669	73669	+	dRNA	2	FALSE									FALSE
ON563414.3	73781	73781	+	dRNA	2	FALSE									FALSE
ON563414.3	74024	74024	+	dRNA	2	FALSE									FALSE
ON563414.3	74038	74038	+	dRNA	2	FALSE									FALSE
ON563414.3	74056	74056	+	dRNA	2	FALSE									FALSE
ON563414.3	74079	74079	+	dRNA	2	FALSE									FALSE
ON563414.3	74162	74162	+	dRNA	3	FALSE									FALSE
ON563414.3	74373	74373	+	dRNA	4	FALSE									FALSE
ON563414.3	74515	74515	+	dRNA	2	FALSE									FALSE
ON563414.3	74564	74564	+	dRNA	2	FALSE									FALSE
ON563414.3	74774	74774	+	dRNA	2	FALSE									FALSE
ON563414.3	74785	74785	+	dRNA	4	FALSE									FALSE
ON563414.3	75179	75179	+	dRNA	2	FALSE									FALSE
ON563414.3	75216	75216	+	dRNA	2	FALSE									FALSE
ON563414.3	75230	75230	+	dRNA	2	FALSE									FALSE
ON563414.3	75301	75301	+	dRNA	2	FALSE									FALSE
ON563414.3	75447	75447	+	dRNA	2	FALSE									FALSE
ON563414.3	75476	75476	+	dRNA	2	FALSE									FALSE
ON563414.3	75556	75556	+	dRNA	2	FALSE									FALSE
ON563414.3	75671	75671	+	dRNA	2	FALSE									FALSE
ON563414.3	75687	75687	+	dRNA	2	FALSE									FALSE
ON563414.3	75721	75721	+	dRNA	2	FALSE									FALSE
ON563414.3	75757	75757	+	dRNA	2	TRUE	75845; 75847	10.4913; 10.4913	0.000428; 0.000428	0.199; 0.199	1E03; 1E03	75845; 75847	75845; 75847	75845; 75847	FALSE
ON563414.3	75811	75811	+	dRNA	2	TRUE	75845; 75847	10.4913; 10.4913	0.000428; 0.000428	0.199; 0.199	1E03; 1E03	75845; 75847	75845; 75847	75845; 75847	TRUE	75845; 75847	10.4913; 10.4913	0.000428; 0.000428	0.199; 0.199	1E03; 1E03	75845; 75847	75845; 75847	75845; 75847
ON563414.3	75833	75833	+	dRNA	2	TRUE	75845; 75847	10.4913; 10.4913	0.000428; 0.000428	0.199; 0.199	1E03; 1E03	75845; 75847	75845; 75847	75845; 75847	TRUE	75845; 75847	10.4913; 10.4913	0.000428; 0.000428	0.199; 0.199	1E03; 1E03	75845; 75847	75845; 75847	75845; 75847
ON563414.3	75848	75848	+	dRNA	5	FALSE									FALSE
ON563414.3	75883	75883	+	dRNA	43	FALSE									FALSE
ON563414.3	75898	75898	+	dRNA	5	FALSE									FALSE
ON563414.3	75983	75983	+	dRNA	2	FALSE									FALSE
ON563414.3	76041	76041	+	dRNA	2	TRUE	76096; 76097; 76098	10.4913; 10.4913; 10.4913	0.000428; 0.000428; 0.000428	0.199; 0.199; 0.199	1E03; 1E03; 1E03	76096; 76097; 76098	76096; 76097; 76098	76096; 76097; 76098	FALSE
ON563414.3	76100	76100	+	dRNA	3	TRUE	76151	10.4913	0.000428	0.199	1E03	76151	76151	76151	FALSE
ON563414.3	76133	76133	+	dRNA	15	TRUE	76151	10.4913	0.000428	0.199	1E03	76151	76151	76151	TRUE	76151	10.4913	0.000428	0.199	1E03	76151	76151	76151
ON563414.3	76151	76151	+	dRNA	4	TRUE	76151	10.4913	0.000428	0.199	1E03	76151	76151	76151	TRUE	76151	10.4913	0.000428	0.199	1E03	76151	76151	76151
ON563414.3	76193	76193	+	dRNA	2	FALSE									FALSE
ON563414.3	76399	76399	+	dRNA	2	FALSE									FALSE
ON563414.3	76447	76447	+	dRNA	2	FALSE									FALSE
ON563414.3	76467	76467	+	dRNA	2	FALSE									FALSE
ON563414.3	77038	77038	+	dRNA	2	FALSE									FALSE
ON563414.3	77117	77117	+	dRNA	2	FALSE									FALSE
ON563414.3	77133	77133	+	dRNA	2	FALSE									FALSE
ON563414.3	77182	77182	+	dRNA	2	FALSE									FALSE
ON563414.3	77236	77236	+	dRNA	2	FALSE									FALSE
ON563414.3	77745	77745	+	dRNA	3	FALSE									FALSE
ON563414.3	77817	77817	+	dRNA	2	FALSE									FALSE
ON563414.3	77848	77848	+	dRNA	4	FALSE									FALSE
ON563414.3	77871	77871	+	dRNA	2	FALSE									FALSE
ON563414.3	77891	77891	+	dRNA	3	FALSE									FALSE
ON563414.3	77933	77933	+	dRNA	2	FALSE									FALSE
ON563414.3	77964	77964	+	dRNA	3	FALSE									FALSE
ON563414.3	78044	78044	+	dRNA	2	FALSE									FALSE
ON563414.3	78056	78056	+	dRNA	3	FALSE									FALSE
ON563414.3	78083	78083	+	dRNA	3	FALSE									FALSE
ON563414.3	78104	78104	+	dRNA	2	FALSE									FALSE
ON563414.3	78141	78141	+	dRNA	3	FALSE									FALSE
ON563414.3	78160	78160	+	dRNA	5	FALSE									FALSE
ON563414.3	78199	78199	+	dRNA	2	FALSE									FALSE
ON563414.3	78216	78216	+	dRNA	2	FALSE									FALSE
ON563414.3	78261	78261	+	dRNA	2	FALSE									FALSE
ON563414.3	78281	78281	+	dRNA	3	FALSE									FALSE
ON563414.3	78344	78344	+	dRNA	3	FALSE									FALSE
ON563414.3	78378	78378	+	dRNA	2	FALSE									FALSE
ON563414.3	78389	78389	+	dRNA	7	FALSE									FALSE
ON563414.3	78424	78424	+	dRNA	2	FALSE									FALSE
ON563414.3	78445	78445	+	dRNA	4	FALSE									FALSE
ON563414.3	78489	78489	+	dRNA	2	FALSE									FALSE
ON563414.3	78500	78500	+	dRNA	4	FALSE									FALSE
ON563414.3	78536	78536	+	dRNA	3	FALSE									FALSE
ON563414.3	78572	78572	+	dRNA	2	FALSE									FALSE
ON563414.3	78633	78633	+	dRNA	2	FALSE									FALSE
ON563414.3	78675	78675	+	dRNA	3	FALSE									FALSE
ON563414.3	78735	78735	+	dRNA	4	FALSE									FALSE
ON563414.3	78758	78758	+	dRNA	2	FALSE									FALSE
ON563414.3	78788	78788	+	dRNA	4	FALSE									FALSE
ON563414.3	78813	78813	+	dRNA	2	FALSE									FALSE
ON563414.3	78825	78825	+	dRNA	3	FALSE									FALSE
ON563414.3	78848	78848	+	dRNA	2	FALSE									FALSE
ON563414.3	78862	78862	+	dRNA	3	FALSE									FALSE
ON563414.3	78875	78875	+	dRNA	3	FALSE									FALSE
ON563414.3	78905	78905	+	dRNA	2	FALSE									FALSE
ON563414.3	78937	78937	+	dRNA	4	FALSE									FALSE
ON563414.3	78993	78993	+	dRNA	2	TRUE	79045	10.4913	0.000428	0.199	1E03	79045	79045	79045	FALSE
ON563414.3	79043	79043	+	dRNA	6	TRUE	79045	10.4913	0.000428	0.199	1E03	79045	79045	79045	TRUE	79045	10.4913	0.000428	0.199	1E03	79045	79045	79045
ON563414.3	79087	79087	+	dRNA	190	FALSE									FALSE
ON563414.3	79107	79107	+	dRNA	15	FALSE									FALSE
ON563414.3	79132	79132	+	dRNA	4	FALSE									FALSE
ON563414.3	79167	79167	+	dRNA	5	TRUE	79244	10.7514	0.000193	0.199	1E03	79244	79244	79244	FALSE
ON563414.3	79190	79190	+	dRNA	2	TRUE	79244	10.7514	0.000193	0.199	1E03	79244	79244	79244	FALSE
ON563414.3	79205	79205	+	dRNA	6	TRUE	79244	10.7514	0.000193	0.199	1E03	79244	79244	79244	TRUE	79244	10.7514	0.000193	0.199	1E03	79244	79244	79244
ON563414.3	79228	79228	+	dRNA	3	TRUE	79244	10.7514	0.000193	0.199	1E03	79244	79244	79244	TRUE	79244	10.7514	0.000193	0.199	1E03	79244	79244	79244
ON563414.3	79248	79248	+	dRNA	3	FALSE									FALSE
ON563414.3	79315	79315	+	dRNA	2	FALSE									FALSE
ON563414.3	79332	79332	+	dRNA	4	FALSE									FALSE
ON563414.3	79386	79386	+	dRNA	3	FALSE									FALSE
ON563414.3	79438	79438	+	dRNA	2	FALSE									FALSE
ON563414.3	79510	79510	+	dRNA	2	FALSE									FALSE
ON563414.3	79568	79568	+	dRNA	2	FALSE									FALSE
ON563414.3	79588	79588	+	dRNA	2	FALSE									FALSE
ON563414.3	79607	79607	+	dRNA	5	FALSE									FALSE
ON563414.3	79641	79641	+	dRNA	4	FALSE									FALSE
ON563414.3	79655	79655	+	dRNA	3	FALSE									FALSE
ON563414.3	79672	79672	+	dRNA	2	FALSE									FALSE
ON563414.3	79742	79742	+	dRNA	2	FALSE									FALSE
ON563414.3	79881	79881	+	dRNA	2	FALSE									FALSE
ON563414.3	79936	79936	+	dRNA	2	FALSE									FALSE
ON563414.3	79954	79954	+	dRNA	2	FALSE									FALSE
ON563414.3	80113	80113	+	dRNA	2	FALSE									FALSE
ON563414.3	80149	80149	+	dRNA	2	FALSE									FALSE
ON563414.3	80182	80182	+	dRNA	11	FALSE									FALSE
ON563414.3	80198	80198	+	dRNA	3	FALSE									FALSE
ON563414.3	80237	80237	+	dRNA	2	FALSE									FALSE
ON563414.3	80292	80292	+	dRNA	2	FALSE									FALSE
ON563414.3	80313	80313	+	dRNA	3	FALSE									FALSE
ON563414.3	80342	80342	+	dRNA	3	FALSE									FALSE
ON563414.3	80353	80353	+	dRNA	2	FALSE									FALSE
ON563414.3	80399	80399	+	dRNA	4	FALSE									FALSE
ON563414.3	80434	80434	+	dRNA	3	FALSE									FALSE
ON563414.3	80472	80472	+	dRNA	3	FALSE									FALSE
ON563414.3	80517	80517	+	dRNA	2	FALSE									FALSE
ON563414.3	80556	80556	+	dRNA	4	FALSE									FALSE
ON563414.3	80631	80631	+	dRNA	2	FALSE									FALSE
ON563414.3	80679	80679	+	dRNA	2	FALSE									FALSE
ON563414.3	80723	80723	+	dRNA	2	FALSE									FALSE
ON563414.3	80737	80737	+	dRNA	2	FALSE									FALSE
ON563414.3	80767	80767	+	dRNA	2	TRUE	80858; 80859; 80860	10.4913; 10.4913; 10.4913	0.000428; 0.000428; 0.000428	0.199; 0.199; 0.199	1E03; 1E03; 1E03	80858; 80859; 80860	80858; 80859; 80860	80858; 80859; 80860	FALSE
ON563414.3	80785	80785	+	dRNA	2	TRUE	80858; 80859; 80860	10.4913; 10.4913; 10.4913	0.000428; 0.000428; 0.000428	0.199; 0.199; 0.199	1E03; 1E03; 1E03	80858; 80859; 80860	80858; 80859; 80860	80858; 80859; 80860	FALSE
ON563414.3	80797	80797	+	dRNA	2	TRUE	80858; 80859; 80860	10.4913; 10.4913; 10.4913	0.000428; 0.000428; 0.000428	0.199; 0.199; 0.199	1E03; 1E03; 1E03	80858; 80859; 80860	80858; 80859; 80860	80858; 80859; 80860	FALSE
ON563414.3	80838	80838	+	dRNA	2	TRUE	80858; 80859; 80860	10.4913; 10.4913; 10.4913	0.000428; 0.000428; 0.000428	0.199; 0.199; 0.199	1E03; 1E03; 1E03	80858; 80859; 80860	80858; 80859; 80860	80858; 80859; 80860	TRUE	80858; 80859; 80860	10.4913; 10.4913; 10.4913	0.000428; 0.000428; 0.000428	0.199; 0.199; 0.199	1E03; 1E03; 1E03	80858; 80859; 80860	80858; 80859; 80860	80858; 80859; 80860
ON563414.3	80862	80862	+	dRNA	3	FALSE									FALSE
ON563414.3	80892	80892	+	dRNA	35	FALSE									FALSE
ON563414.3	81032	81032	+	dRNA	2	TRUE	81069	10.4913	0.000428	0.199	1E03	81069	81069	81069	TRUE	81069	10.4913	0.000428	0.199	1E03	81069	81069	81069
ON563414.3	81166	81166	+	dRNA	3	FALSE									FALSE
ON563414.3	81221	81221	+	dRNA	2	FALSE									FALSE
ON563414.3	81247	81247	+	dRNA	2	FALSE									FALSE
ON563414.3	81395	81395	+	dRNA	2	FALSE									FALSE
ON563414.3	81433	81433	+	dRNA	2	FALSE									FALSE
ON563414.3	81489	81489	+	dRNA	4	FALSE									FALSE
ON563414.3	81650	81650	+	dRNA	2	FALSE									FALSE
ON563414.3	81816	81816	+	dRNA	3	FALSE									FALSE
ON563414.3	81901	81901	+	dRNA	2	FALSE									FALSE
ON563414.3	81920	81920	+	dRNA	2	FALSE									FALSE
ON563414.3	82358	82358	+	dRNA	2	FALSE									FALSE
ON563414.3	82519	82519	+	dRNA	2	FALSE									FALSE
ON563414.3	82639	82639	+	dRNA	2	FALSE									FALSE
ON563414.3	83249	83249	+	dRNA	2	FALSE									FALSE
ON563414.3	83267	83267	+	dRNA	2	FALSE									FALSE
ON563414.3	83301	83301	+	dRNA	6	FALSE									FALSE
ON563414.3	83491	83491	+	dRNA	2	FALSE									FALSE
ON563414.3	83669	83669	+	dRNA	2	FALSE									FALSE
ON563414.3	84022	84022	+	dRNA	2	FALSE									FALSE
ON563414.3	85056	85056	+	dRNA	3	FALSE									FALSE
ON563414.3	85067	85067	+	dRNA	2	FALSE									FALSE
ON563414.3	85177	85177	+	dRNA	2	FALSE									FALSE
ON563414.3	85243	85243	+	dRNA	2	FALSE									FALSE
ON563414.3	85259	85259	+	dRNA	3	FALSE									FALSE
ON563414.3	85428	85428	+	dRNA	2	FALSE									FALSE
ON563414.3	86569	86569	+	dRNA	2	FALSE									FALSE
ON563414.3	87594	87594	+	dRNA	2	FALSE									FALSE
ON563414.3	88326	88326	+	dRNA	2	FALSE									FALSE
ON563414.3	90331	90331	+	dRNA	312	FALSE									FALSE
ON563414.3	90377	90377	+	dRNA	4	TRUE	90454	10.7514	0.000193	0.199	1E03	90454	90454	90454	FALSE
ON563414.3	90395	90395	+	dRNA	2	TRUE	90454	10.7514	0.000193	0.199	1E03	90454	90454	90454	FALSE
ON563414.3	90416	90416	+	dRNA	2	TRUE	90454	10.7514	0.000193	0.199	1E03	90454	90454	90454	TRUE	90454	10.7514	0.000193	0.199	1E03	90454	90454	90454
ON563414.3	90457	90457	+	dRNA	2	TRUE	90541	10.7514	0.000193	0.199	1E03	90541	90541	90541	FALSE
ON563414.3	90494	90494	+	dRNA	99	TRUE	90541	10.7514	0.000193	0.199	1E03	90541	90541	90541	TRUE	90541	10.7514	0.000193	0.199	1E03	90541	90541	90541
ON563414.3	90510	90510	+	dRNA	10	TRUE	90541	10.7514	0.000193	0.199	1E03	90541	90541	90541	TRUE	90541	10.7514	0.000193	0.199	1E03	90541	90541	90541
ON563414.3	90523	90523	+	dRNA	10	TRUE	90541	10.7514	0.000193	0.199	1E03	90541	90541	90541	TRUE	90541	10.7514	0.000193	0.199	1E03	90541	90541	90541
ON563414.3	90536	90536	+	dRNA	4	TRUE	90541	10.7514	0.000193	0.199	1E03	90541	90541	90541	TRUE	90541	10.7514	0.000193	0.199	1E03	90541	90541	90541
ON563414.3	90549	90549	+	dRNA	3	TRUE	90637	10.4913	0.000428	0.199	1E03	90637	90637	90637	FALSE
ON563414.3	90581	90581	+	dRNA	13	TRUE	90637; 90661	10.4913; 10.4913	0.000428; 0.000428	0.199; 0.199	1E03; 1E03	90637; 90661	90637; 90661	90637; 90661	FALSE
ON563414.3	90610	90610	+	dRNA	4	TRUE	90637; 90661	10.4913; 10.4913	0.000428; 0.000428	0.199; 0.199	1E03; 1E03	90637; 90661	90637; 90661	90637; 90661	TRUE	90637	10.4913	0.000428	0.199	1E03	90637	90637	90637
ON563414.3	90626	90626	+	dRNA	2	TRUE	90637; 90661	10.4913; 10.4913	0.000428; 0.000428	0.199; 0.199	1E03; 1E03	90637; 90661	90637; 90661	90637; 90661	TRUE	90637; 90661	10.4913; 10.4913	0.000428; 0.000428	0.199; 0.199	1E03; 1E03	90637; 90661	90637; 90661	90637; 90661
ON563414.3	90648	90648	+	dRNA	9	TRUE	90661	10.4913	0.000428	0.199	1E03	90661	90661	90661	TRUE	90661	10.4913	0.000428	0.199	1E03	90661	90661	90661
ON563414.3	90673	90673	+	dRNA	3	FALSE									FALSE
ON563414.3	90694	90694	+	dRNA	3	FALSE									FALSE
ON563414.3	90712	90712	+	dRNA	5	FALSE									FALSE
ON563414.3	90738	90738	+	dRNA	2	FALSE									FALSE
ON563414.3	90766	90766	+	dRNA	3	FALSE									FALSE
ON563414.3	90794	90794	+	dRNA	2	FALSE									FALSE
ON563414.3	90820	90820	+	dRNA	2	FALSE									FALSE
ON563414.3	90856	90856	+	dRNA	21	FALSE									FALSE
ON563414.3	90924	90924	+	dRNA	3	TRUE	90972	10.4913	0.000428	0.199	1E03	90972	90972	90972	TRUE	90972	10.4913	0.000428	0.199	1E03	90972	90972	90972
ON563414.3	90975	90975	+	dRNA	3	FALSE									FALSE
ON563414.3	91014	91014	+	dRNA	3	FALSE									FALSE
ON563414.3	91044	91044	+	dRNA	3	FALSE									FALSE
ON563414.3	91111	91111	+	dRNA	3	FALSE									FALSE
ON563414.3	91146	91146	+	dRNA	3	FALSE									FALSE
ON563414.3	91190	91190	+	dRNA	3	FALSE									FALSE
ON563414.3	91216	91216	+	dRNA	2	FALSE									FALSE
ON563414.3	91234	91234	+	dRNA	2	FALSE									FALSE
ON563414.3	91254	91254	+	dRNA	2	FALSE									FALSE
ON563414.3	91307	91307	+	dRNA	2	FALSE									FALSE
ON563414.3	91354	91354	+	dRNA	2	FALSE									FALSE
ON563414.3	91415	91415	+	dRNA	4	FALSE									FALSE
ON563414.3	91428	91428	+	dRNA	2	FALSE									FALSE
ON563414.3	91444	91444	+	dRNA	2	FALSE									FALSE
ON563414.3	91575	91575	+	dRNA	3	FALSE									FALSE
ON563414.3	91746	91746	+	dRNA	3	FALSE									FALSE
ON563414.3	91768	91768	+	dRNA	3	FALSE									FALSE
ON563414.3	91788	91788	+	dRNA	2	FALSE									FALSE
ON563414.3	91801	91801	+	dRNA	2	FALSE									FALSE
ON563414.3	91816	91816	+	dRNA	2	FALSE									FALSE
ON563414.3	91836	91836	+	dRNA	6	FALSE									FALSE
ON563414.3	91880	91880	+	dRNA	2	FALSE									FALSE
ON563414.3	91919	91919	+	dRNA	2	FALSE									FALSE
ON563414.3	91943	91943	+	dRNA	4	FALSE									FALSE
ON563414.3	91959	91959	+	dRNA	2	FALSE									FALSE
ON563414.3	92076	92076	+	dRNA	2	FALSE									FALSE
ON563414.3	92091	92091	+	dRNA	5	FALSE									FALSE
ON563414.3	92105	92105	+	dRNA	2	FALSE									FALSE
ON563414.3	92116	92116	+	dRNA	2	FALSE									FALSE
ON563414.3	92142	92142	+	dRNA	2	FALSE									FALSE
ON563414.3	92217	92217	+	dRNA	3	FALSE									FALSE
ON563414.3	92241	92241	+	dRNA	2	FALSE									FALSE
ON563414.3	92281	92281	+	dRNA	12	FALSE									FALSE
ON563414.3	92389	92389	+	dRNA	4	FALSE									FALSE
ON563414.3	92417	92417	+	dRNA	2	FALSE									FALSE
ON563414.3	92441	92441	+	dRNA	3	FALSE									FALSE
ON563414.3	92540	92540	+	dRNA	2	FALSE									FALSE
ON563414.3	92589	92589	+	dRNA	2	FALSE									FALSE
ON563414.3	92680	92680	+	dRNA	2	FALSE									FALSE
ON563414.3	92699	92699	+	dRNA	3	FALSE									FALSE
ON563414.3	92717	92717	+	dRNA	2	FALSE									FALSE
ON563414.3	92734	92734	+	dRNA	2	FALSE									FALSE
ON563414.3	92810	92810	+	dRNA	2	FALSE									FALSE
ON563414.3	92823	92823	+	dRNA	2	FALSE									FALSE
ON563414.3	92851	92851	+	dRNA	2	FALSE									FALSE
ON563414.3	92917	92917	+	dRNA	2	FALSE									FALSE
ON563414.3	93039	93039	+	dRNA	2	FALSE									FALSE
ON563414.3	93052	93052	+	dRNA	2	FALSE									FALSE
ON563414.3	93099	93099	+	dRNA	3	FALSE									FALSE
ON563414.3	93127	93127	+	dRNA	2	FALSE									FALSE
ON563414.3	93139	93139	+	dRNA	2	FALSE									FALSE
ON563414.3	93163	93163	+	dRNA	3	FALSE									FALSE
ON563414.3	93201	93201	+	dRNA	2	FALSE									FALSE
ON563414.3	93336	93336	+	dRNA	2	FALSE									FALSE
ON563414.3	93354	93354	+	dRNA	2	FALSE									FALSE
ON563414.3	93474	93474	+	dRNA	2	FALSE									FALSE
ON563414.3	93694	93694	+	dRNA	3	FALSE									FALSE
ON563414.3	93754	93754	+	dRNA	2	FALSE									FALSE
ON563414.3	93946	93946	+	dRNA	2	FALSE									FALSE
ON563414.3	94071	94071	+	dRNA	2	FALSE									FALSE
ON563414.3	94274	94274	+	dRNA	2	TRUE	94351	10.7514	0.000193	0.199	1E03	94351	94351	94351	FALSE
ON563414.3	94359	94359	+	dRNA	3	FALSE									FALSE
ON563414.3	94391	94391	+	dRNA	17	FALSE									FALSE
ON563414.3	94422	94422	+	dRNA	4	FALSE									FALSE
ON563414.3	94504	94504	+	dRNA	2	FALSE									FALSE
ON563414.3	94683	94683	+	dRNA	2	TRUE	94684	10.4913	0.000428	0.199	1E03	94684	94684	94684	TRUE	94684	10.4913	0.000428	0.199	1E03	94684	94684	94684
ON563414.3	94702	94702	+	dRNA	3	FALSE									FALSE
ON563414.3	94720	94720	+	dRNA	2	TRUE	94806; 94808	10.4913; 10.7514	0.000428; 0.000193	0.199; 0.199	1E03; 1E03	94808	94808	94806; 94808	FALSE
ON563414.3	95105	95105	+	dRNA	2	FALSE									FALSE
ON563414.3	95134	95134	+	dRNA	2	FALSE									FALSE
ON563414.3	95776	95776	+	dRNA	4	FALSE									FALSE
ON563414.3	96049	96049	+	dRNA	2	FALSE									FALSE
ON563414.3	96096	96096	+	dRNA	2	FALSE									FALSE
ON563414.3	96315	96315	+	dRNA	2	FALSE									FALSE
ON563414.3	96430	96430	+	dRNA	3	FALSE									FALSE
ON563414.3	96468	96468	+	dRNA	2	FALSE									FALSE
ON563414.3	96484	96484	+	dRNA	3	FALSE									FALSE
ON563414.3	96545	96545	+	dRNA	2	FALSE									FALSE
ON563414.3	96668	96668	+	dRNA	2	FALSE									FALSE
ON563414.3	96685	96685	+	dRNA	2	FALSE									FALSE
ON563414.3	96876	96876	+	dRNA	3	FALSE									FALSE
ON563414.3	97306	97306	+	dRNA	2	FALSE									FALSE
ON563414.3	97406	97406	+	dRNA	4	FALSE									FALSE
ON563414.3	97702	97702	+	dRNA	2	FALSE									FALSE
ON563414.3	97891	97891	+	dRNA	2	FALSE									FALSE
ON563414.3	98275	98275	+	dRNA	2	FALSE									FALSE
ON563414.3	98511	98511	+	dRNA	2	FALSE									FALSE
ON563414.3	98536	98536	+	dRNA	2	FALSE									FALSE
ON563414.3	98629	98629	+	dRNA	3	FALSE									FALSE
ON563414.3	98765	98765	+	dRNA	2	TRUE	98786; 98854	10.4913; 10.4913	0.000428; 0.000428	0.199; 0.199	1E03; 1E03	98786; 98854	98786; 98854	98786; 98854	TRUE	98786	10.4913	0.000428	0.199	1E03	98786	98786	98786
ON563414.3	98827	98827	+	dRNA	13	TRUE	98854	10.4913	0.000428	0.199	1E03	98854	98854	98854	TRUE	98854	10.4913	0.000428	0.199	1E03	98854	98854	98854
ON563414.3	98838	98838	+	dRNA	4	TRUE	98854	10.4913	0.000428	0.199	1E03	98854	98854	98854	TRUE	98854	10.4913	0.000428	0.199	1E03	98854	98854	98854
ON563414.3	99343	99343	+	dRNA	2	FALSE									FALSE
ON563414.3	99544	99544	+	dRNA	2	FALSE									FALSE
ON563414.3	100112	100112	+	dRNA	2	TRUE	100112	10.4913	0.000428	0.199	1E03	100112	100112	100112	TRUE	100112	10.4913	0.000428	0.199	1E03	100112	100112	100112
ON563414.3	100147	100147	+	dRNA	2	FALSE									FALSE
ON563414.3	100419	100419	+	dRNA	2	FALSE									FALSE
ON563414.3	100864	100864	+	dRNA	2	FALSE									FALSE
ON563414.3	100904	100904	+	dRNA	7	FALSE									FALSE
ON563414.3	100925	100925	+	dRNA	4	FALSE									FALSE
ON563414.3	100937	100937	+	dRNA	2	FALSE									FALSE
ON563414.3	101143	101143	+	dRNA	3	FALSE									FALSE
ON563414.3	101222	101222	+	dRNA	2	FALSE									FALSE
ON563414.3	101430	101430	+	dRNA	2	TRUE	101439; 101467	10.4913; 10.7514	0.000428; 0.000193	0.199; 0.199	1E03; 1E03	101467	101467	101439; 101467	TRUE	101439; 101467	10.4913; 10.7514	0.000428; 0.000193	0.199; 0.199	1E03; 1E03	101467	101467	101439; 101467
ON563414.3	101443	101443	+	dRNA	2	TRUE	101467	10.7514	0.000193	0.199	1E03	101467	101467	101467	TRUE	101467	10.7514	0.000193	0.199	1E03	101467	101467	101467
ON563414.3	101585	101585	+	dRNA	2	FALSE									FALSE
ON563414.3	101638	101638	+	dRNA	2	FALSE									FALSE
ON563414.3	101690	101690	+	dRNA	2	FALSE									FALSE
ON563414.3	101733	101733	+	dRNA	2	FALSE									FALSE
ON563414.3	102794	102794	+	dRNA	8	FALSE									FALSE
ON563414.3	102815	102815	+	dRNA	3	FALSE									FALSE
ON563414.3	102965	102965	+	dRNA	2	FALSE									FALSE
ON563414.3	103214	103214	+	dRNA	2	TRUE	103224	10.4913	0.000428	0.199	1E03	103224	103224	103224	TRUE	103224	10.4913	0.000428	0.199	1E03	103224	103224	103224
ON563414.3	112225	112225	+	dRNA	2	FALSE									FALSE
ON563414.3	112606	112606	+	dRNA	2	TRUE	112667	10.7514	0.000193	0.199	1E03	112667	112667	112667	FALSE
ON563414.3	112665	112665	+	dRNA	2	TRUE	112667	10.7514	0.000193	0.199	1E03	112667	112667	112667	TRUE	112667	10.7514	0.000193	0.199	1E03	112667	112667	112667
ON563414.3	112702	112702	+	dRNA	48	FALSE									FALSE
ON563414.3	112843	112843	+	dRNA	2	FALSE									FALSE
ON563414.3	112965	112965	+	dRNA	2	FALSE									FALSE
ON563414.3	113180	113180	+	dRNA	2	FALSE									FALSE
ON563414.3	113524	113524	+	dRNA	2	TRUE	113617	10.7514	0.000193	0.199	1E03	113617	113617	113617	FALSE
ON563414.3	116980	116980	+	dRNA	2	FALSE									FALSE
ON563414.3	117010	117010	+	dRNA	12	FALSE									FALSE
ON563414.3	117027	117027	+	dRNA	3	FALSE									FALSE
ON563414.3	120704	120704	+	dRNA	2	FALSE									FALSE
ON563414.3	120855	120855	+	dRNA	2	FALSE									FALSE
ON563414.3	120866	120866	+	dRNA	3	FALSE									FALSE
ON563414.3	120913	120913	+	dRNA	2	FALSE									FALSE
ON563414.3	121023	121023	+	dRNA	3	FALSE									FALSE
ON563414.3	121138	121138	+	dRNA	2	TRUE	121166	10.4913	0.000428	0.199	1E03	121166	121166	121166	TRUE	121166	10.4913	0.000428	0.199	1E03	121166	121166	121166
ON563414.3	121176	121176	+	dRNA	2	FALSE									FALSE
ON563414.3	121439	121439	+	dRNA	2	FALSE									FALSE
ON563414.3	121481	121481	+	dRNA	2	FALSE									FALSE
ON563414.3	121499	121499	+	dRNA	2	FALSE									FALSE
ON563414.3	121889	121889	+	dRNA	2	FALSE									FALSE
ON563414.3	122328	122328	+	dRNA	2	FALSE									FALSE
ON563414.3	122979	122979	+	dRNA	2	FALSE									FALSE
ON563414.3	123809	123809	+	dRNA	2	FALSE									FALSE
ON563414.3	124897	124897	+	dRNA	2	FALSE									FALSE
ON563414.3	125834	125834	+	dRNA	4	FALSE									FALSE
ON563414.3	125849	125849	+	dRNA	2	FALSE									FALSE
ON563414.3	126533	126533	+	dRNA	2	FALSE									FALSE
ON563414.3	126749	126749	+	dRNA	2	FALSE									FALSE
ON563414.3	126762	126762	+	dRNA	2	FALSE									FALSE
ON563414.3	126973	126973	+	dRNA	4	FALSE									FALSE
ON563414.3	127474	127474	+	dRNA	2	TRUE	127507	10.4913	0.000428	0.199	1E03	127507	127507	127507	TRUE	127507	10.4913	0.000428	0.199	1E03	127507	127507	127507
ON563414.3	127545	127545	+	dRNA	5	FALSE									FALSE
ON563414.3	129054	129054	+	dRNA	15	FALSE									FALSE
ON563414.3	129066	129066	+	dRNA	6	FALSE									FALSE
ON563414.3	129185	129185	+	dRNA	2	FALSE									FALSE
ON563414.3	129228	129228	+	dRNA	2	FALSE									FALSE
ON563414.3	129347	129347	+	dRNA	2	FALSE									FALSE
ON563414.3	129635	129635	+	dRNA	2	FALSE									FALSE
ON563414.3	130935	130935	+	dRNA	2	FALSE									FALSE
ON563414.3	132651	132651	+	dRNA	3	FALSE									FALSE
ON563414.3	132892	132892	+	dRNA	6	FALSE									FALSE
ON563414.3	135268	135268	+	dRNA	2	FALSE									FALSE
ON563414.3	136372	136372	+	dRNA	2	FALSE									FALSE
ON563414.3	137682	137682	+	dRNA	2	FALSE									FALSE
ON563414.3	138917	138917	+	dRNA	3	FALSE									FALSE
ON563414.3	139062	139062	+	dRNA	2	FALSE									FALSE
ON563414.3	139966	139966	+	dRNA	2	FALSE									FALSE
ON563414.3	140188	140188	+	dRNA	2	TRUE	140235	10.7514	0.000193	0.199	1E03	140235	140235	140235	TRUE	140235	10.7514	0.000193	0.199	1E03	140235	140235	140235
ON563414.3	140237	140237	+	dRNA	2	FALSE									FALSE
ON563414.3	140252	140252	+	dRNA	2	FALSE									FALSE
ON563414.3	140269	140269	+	dRNA	57	FALSE									FALSE
ON563414.3	140303	140303	+	dRNA	2	FALSE									FALSE
ON563414.3	140321	140321	+	dRNA	3	FALSE									FALSE
ON563414.3	140349	140349	+	dRNA	2	FALSE									FALSE
ON563414.3	140726	140726	+	dRNA	3	FALSE									FALSE
ON563414.3	140745	140745	+	dRNA	2	FALSE									FALSE
ON563414.3	140813	140813	+	dRNA	3	FALSE									FALSE
ON563414.3	141059	141059	+	dRNA	2	FALSE									FALSE
ON563414.3	141229	141229	+	dRNA	21	FALSE									FALSE
ON563414.3	141273	141273	+	dRNA	2	FALSE									FALSE
ON563414.3	141689	141689	+	dRNA	28	FALSE									FALSE
ON563414.3	141757	141757	+	dRNA	158	FALSE									FALSE
ON563414.3	141987	141987	+	dRNA	3	FALSE									FALSE
ON563414.3	142000	142000	+	dRNA	3	FALSE									FALSE
ON563414.3	142200	142200	+	dRNA	68	FALSE									FALSE
ON563414.3	142220	142220	+	dRNA	2	FALSE									FALSE
ON563414.3	142516	142516	+	dRNA	2	FALSE									FALSE
ON563414.3	142549	142549	+	dRNA	2	FALSE									FALSE
ON563414.3	142562	142562	+	dRNA	5	FALSE									FALSE
ON563414.3	142594	142594	+	dRNA	2	FALSE									FALSE
ON563414.3	142776	142776	+	dRNA	17	FALSE									FALSE
ON563414.3	142795	142795	+	dRNA	5	FALSE									FALSE
ON563414.3	142824	142824	+	dRNA	2	FALSE									FALSE
ON563414.3	142870	142870	+	dRNA	3	FALSE									FALSE
ON563414.3	143039	143039	+	dRNA	2	FALSE									FALSE
ON563414.3	143072	143072	+	dRNA	2	FALSE									FALSE
ON563414.3	143159	143159	+	dRNA	2	FALSE									FALSE
ON563414.3	143207	143207	+	dRNA	2	FALSE									FALSE
ON563414.3	143286	143286	+	dRNA	2	FALSE									FALSE
ON563414.3	143306	143306	+	dRNA	2	FALSE									FALSE
ON563414.3	143423	143423	+	dRNA	3	TRUE	143484	10.4913	0.000428	0.199	1E03	143484	143484	143484	FALSE
ON563414.3	143483	143483	+	dRNA	2	TRUE	143484	10.4913	0.000428	0.199	1E03	143484	143484	143484	TRUE	143484	10.4913	0.000428	0.199	1E03	143484	143484	143484
ON563414.3	143520	143520	+	dRNA	31	FALSE									FALSE
ON563414.3	143553	143553	+	dRNA	2	FALSE									FALSE
ON563414.3	143737	143737	+	dRNA	3	FALSE									FALSE
ON563414.3	143755	143755	+	dRNA	2	FALSE									FALSE
ON563414.3	143771	143771	+	dRNA	2	FALSE									FALSE
ON563414.3	143800	143800	+	dRNA	2	FALSE									FALSE
ON563414.3	143836	143836	+	dRNA	3	FALSE									FALSE
ON563414.3	143862	143862	+	dRNA	2	FALSE									FALSE
ON563414.3	143921	143921	+	dRNA	2	FALSE									FALSE
ON563414.3	144031	144031	+	dRNA	2	FALSE									FALSE
ON563414.3	144103	144103	+	dRNA	2	FALSE									FALSE
ON563414.3	144253	144253	+	dRNA	2	FALSE									FALSE
ON563414.3	144423	144423	+	dRNA	2	TRUE	144427	10.4913	0.000428	0.199	1E03	144427	144427	144427	TRUE	144427	10.4913	0.000428	0.199	1E03	144427	144427	144427
ON563414.3	144474	144474	+	dRNA	6	FALSE									FALSE
ON563414.3	144499	144499	+	dRNA	4	FALSE									FALSE
ON563414.3	144596	144596	+	dRNA	2	FALSE									FALSE
ON563414.3	144607	144607	+	dRNA	2	FALSE									FALSE
ON563414.3	144661	144661	+	dRNA	2	FALSE									FALSE
ON563414.3	144680	144680	+	dRNA	2	FALSE									FALSE
ON563414.3	144737	144737	+	dRNA	2	FALSE									FALSE
ON563414.3	145155	145155	+	dRNA	2	FALSE									FALSE
ON563414.3	145270	145270	+	dRNA	2	FALSE									FALSE
ON563414.3	145336	145336	+	dRNA	2	TRUE	145417	10.4913	0.000428	0.199	1E03	145417	145417	145417	FALSE
ON563414.3	145457	145457	+	dRNA	3	FALSE									FALSE
ON563414.3	145797	145797	+	dRNA	4	FALSE									FALSE
ON563414.3	146035	146035	+	dRNA	3	FALSE									FALSE
ON563414.3	146053	146053	+	dRNA	2	TRUE	146137; 146139	10.4913; 10.7514	0.000428; 0.000193	0.199; 0.199	1E03; 1E03	146139	146139	146137; 146139	FALSE
ON563414.3	146099	146099	+	dRNA	2	TRUE	146137; 146139	10.4913; 10.7514	0.000428; 0.000193	0.199; 0.199	1E03; 1E03	146139	146139	146137; 146139	TRUE	146137; 146139	10.4913; 10.7514	0.000428; 0.000193	0.199; 0.199	1E03; 1E03	146139	146139	146137; 146139
ON563414.3	146141	146141	+	dRNA	3	FALSE									FALSE
ON563414.3	146691	146691	+	dRNA	2	FALSE									FALSE
ON563414.3	146869	146869	+	dRNA	2	FALSE									FALSE
ON563414.3	146916	146916	+	dRNA	2	FALSE									FALSE
ON563414.3	147443	147443	+	dRNA	2	FALSE									FALSE
ON563414.3	147457	147457	+	dRNA	2	FALSE									FALSE
ON563414.3	147476	147476	+	dRNA	3	FALSE									FALSE
ON563414.3	147489	147489	+	dRNA	2	FALSE									FALSE
ON563414.3	147502	147502	+	dRNA	8	FALSE									FALSE
ON563414.3	147525	147525	+	dRNA	2	FALSE									FALSE
ON563414.3	147539	147539	+	dRNA	3	FALSE									FALSE
ON563414.3	147559	147559	+	dRNA	2	FALSE									FALSE
ON563414.3	147608	147608	+	dRNA	3	FALSE									FALSE
ON563414.3	147627	147627	+	dRNA	4	FALSE									FALSE
ON563414.3	147639	147639	+	dRNA	6	FALSE									FALSE
ON563414.3	147681	147681	+	dRNA	6	FALSE									FALSE
ON563414.3	147713	147713	+	dRNA	4	FALSE									FALSE
ON563414.3	147737	147737	+	dRNA	5	FALSE									FALSE
ON563414.3	147778	147778	+	dRNA	6	FALSE									FALSE
ON563414.3	147793	147793	+	dRNA	2	FALSE									FALSE
ON563414.3	147807	147807	+	dRNA	3	FALSE									FALSE
ON563414.3	147820	147820	+	dRNA	5	FALSE									FALSE
ON563414.3	147853	147853	+	dRNA	7	FALSE									FALSE
ON563414.3	147869	147869	+	dRNA	4	FALSE									FALSE
ON563414.3	147884	147884	+	dRNA	6	FALSE									FALSE
ON563414.3	147904	147904	+	dRNA	4	FALSE									FALSE
ON563414.3	147926	147926	+	dRNA	3	FALSE									FALSE
ON563414.3	147939	147939	+	dRNA	5	FALSE									FALSE
ON563414.3	147951	147951	+	dRNA	3	FALSE									FALSE
ON563414.3	147963	147963	+	dRNA	2	FALSE									FALSE
ON563414.3	147990	147990	+	dRNA	6	FALSE									FALSE
ON563414.3	148035	148035	+	dRNA	4	FALSE									FALSE
ON563414.3	148065	148065	+	dRNA	3	FALSE									FALSE
ON563414.3	148087	148087	+	dRNA	8	FALSE									FALSE
ON563414.3	148103	148103	+	dRNA	8	FALSE									FALSE
ON563414.3	148135	148135	+	dRNA	2	FALSE									FALSE
ON563414.3	148171	148171	+	dRNA	8	FALSE									FALSE
ON563414.3	148183	148183	+	dRNA	7	FALSE									FALSE
ON563414.3	148207	148207	+	dRNA	6	TRUE	148301	10.4913	0.000428	0.199	1E03	148301	148301	148301	FALSE
ON563414.3	148233	148233	+	dRNA	4	TRUE	148301	10.4913	0.000428	0.199	1E03	148301	148301	148301	FALSE
ON563414.3	148251	148251	+	dRNA	2	TRUE	148301; 148347; 148348	10.4913; 10.4913; 10.4913	0.000428; 0.000428; 0.000428	0.199; 0.199; 0.199	1E03; 1E03; 1E03	148301; 148347; 148348	148301; 148347; 148348	148301; 148347; 148348	TRUE	148301	10.4913	0.000428	0.199	1E03	148301	148301	148301
ON563414.3	148311	148311	+	dRNA	11	TRUE	148347; 148348	10.4913; 10.4913	0.000428; 0.000428	0.199; 0.199	1E03; 1E03	148347; 148348	148347; 148348	148347; 148348	TRUE	148347; 148348	10.4913; 10.4913	0.000428; 0.000428	0.199; 0.199	1E03; 1E03	148347; 148348	148347; 148348	148347; 148348
ON563414.3	148339	148339	+	dRNA	75	TRUE	148347; 148348	10.4913; 10.4913	0.000428; 0.000428	0.199; 0.199	1E03; 1E03	148347; 148348	148347; 148348	148347; 148348	TRUE	148347; 148348	10.4913; 10.4913	0.000428; 0.000428	0.199; 0.199	1E03; 1E03	148347; 148348	148347; 148348	148347; 148348
ON563414.3	148367	148367	+	dRNA	11	FALSE									FALSE
ON563414.3	148395	148395	+	dRNA	17	FALSE									FALSE
ON563414.3	148410	148410	+	dRNA	5	FALSE									FALSE
ON563414.3	148462	148462	+	dRNA	9	FALSE									FALSE
ON563414.3	148478	148478	+	dRNA	5	FALSE									FALSE
ON563414.3	148493	148493	+	dRNA	6	FALSE									FALSE
ON563414.3	148520	148520	+	dRNA	3	FALSE									FALSE
ON563414.3	148538	148538	+	dRNA	2	FALSE									FALSE
ON563414.3	148554	148554	+	dRNA	6	FALSE									FALSE
ON563414.3	148574	148574	+	dRNA	6	FALSE									FALSE
ON563414.3	148590	148590	+	dRNA	4	FALSE									FALSE
ON563414.3	148615	148615	+	dRNA	7	FALSE									FALSE
ON563414.3	148636	148636	+	dRNA	4	FALSE									FALSE
ON563414.3	148688	148688	+	dRNA	5	FALSE									FALSE
ON563414.3	148711	148711	+	dRNA	2	FALSE									FALSE
ON563414.3	148734	148734	+	dRNA	5	FALSE									FALSE
ON563414.3	148752	148752	+	dRNA	3	FALSE									FALSE
ON563414.3	148772	148772	+	dRNA	5	FALSE									FALSE
ON563414.3	148784	148784	+	dRNA	6	FALSE									FALSE
ON563414.3	148811	148811	+	dRNA	6	FALSE									FALSE
ON563414.3	148850	148850	+	dRNA	5	FALSE									FALSE
ON563414.3	148867	148867	+	dRNA	2	FALSE									FALSE
ON563414.3	148881	148881	+	dRNA	2	FALSE									FALSE
ON563414.3	148904	148904	+	dRNA	3	FALSE									FALSE
ON563414.3	148917	148917	+	dRNA	5	FALSE									FALSE
ON563414.3	148928	148928	+	dRNA	4	FALSE									FALSE
ON563414.3	148940	148940	+	dRNA	3	FALSE									FALSE
ON563414.3	148957	148957	+	dRNA	6	FALSE									FALSE
ON563414.3	148972	148972	+	dRNA	9	FALSE									FALSE
ON563414.3	148998	148998	+	dRNA	2	FALSE									FALSE
ON563414.3	149023	149023	+	dRNA	2	FALSE									FALSE
ON563414.3	149037	149037	+	dRNA	5	FALSE									FALSE
ON563414.3	149056	149056	+	dRNA	12	FALSE									FALSE
ON563414.3	149078	149078	+	dRNA	8	FALSE									FALSE
ON563414.3	149130	149130	+	dRNA	4	FALSE									FALSE
ON563414.3	149150	149150	+	dRNA	6	FALSE									FALSE
ON563414.3	149166	149166	+	dRNA	3	FALSE									FALSE
ON563414.3	149201	149201	+	dRNA	6	FALSE									FALSE
ON563414.3	149218	149218	+	dRNA	3	FALSE									FALSE
ON563414.3	149235	149235	+	dRNA	2	FALSE									FALSE
ON563414.3	149247	149247	+	dRNA	3	FALSE									FALSE
ON563414.3	149263	149263	+	dRNA	4	FALSE									FALSE
ON563414.3	149328	149328	+	dRNA	2	FALSE									FALSE
ON563414.3	149356	149356	+	dRNA	3	FALSE									FALSE
ON563414.3	149375	149375	+	dRNA	3	FALSE									FALSE
ON563414.3	149420	149420	+	dRNA	5	FALSE									FALSE
ON563414.3	149432	149432	+	dRNA	2	FALSE									FALSE
ON563414.3	149456	149456	+	dRNA	3	FALSE									FALSE
ON563414.3	149475	149475	+	dRNA	7	FALSE									FALSE
ON563414.3	149499	149499	+	dRNA	5	FALSE									FALSE
ON563414.3	149539	149539	+	dRNA	3	FALSE									FALSE
ON563414.3	149556	149556	+	dRNA	2	FALSE									FALSE
ON563414.3	149581	149581	+	dRNA	2	FALSE									FALSE
ON563414.3	149593	149593	+	dRNA	3	FALSE									FALSE
ON563414.3	149680	149680	+	dRNA	2	FALSE									FALSE
ON563414.3	149701	149701	+	dRNA	2	FALSE									FALSE
ON563414.3	149725	149725	+	dRNA	3	FALSE									FALSE
ON563414.3	149756	149756	+	dRNA	3	FALSE									FALSE
ON563414.3	149773	149773	+	dRNA	4	FALSE									FALSE
ON563414.3	149801	149801	+	dRNA	3	FALSE									FALSE
ON563414.3	149813	149813	+	dRNA	3	FALSE									FALSE
ON563414.3	149827	149827	+	dRNA	2	FALSE									FALSE
ON563414.3	149841	149841	+	dRNA	6	FALSE									FALSE
ON563414.3	149872	149872	+	dRNA	5	FALSE									FALSE
ON563414.3	149930	149930	+	dRNA	4	FALSE									FALSE
ON563414.3	149976	149976	+	dRNA	3	FALSE									FALSE
ON563414.3	150010	150010	+	dRNA	2	FALSE									FALSE
ON563414.3	150048	150048	+	dRNA	3	FALSE									FALSE
ON563414.3	150078	150078	+	dRNA	3	FALSE									FALSE
ON563414.3	150103	150103	+	dRNA	2	FALSE									FALSE
ON563414.3	150147	150147	+	dRNA	3	FALSE									FALSE
ON563414.3	150206	150206	+	dRNA	9	FALSE									FALSE
ON563414.3	150226	150226	+	dRNA	5	FALSE									FALSE
ON563414.3	150263	150263	+	dRNA	2	FALSE									FALSE
ON563414.3	150281	150281	+	dRNA	2	FALSE									FALSE
ON563414.3	150378	150378	+	dRNA	3	FALSE									FALSE
ON563414.3	150409	150409	+	dRNA	4	FALSE									FALSE
ON563414.3	150439	150439	+	dRNA	3	FALSE									FALSE
ON563414.3	150487	150487	+	dRNA	5	TRUE	150542; 150543; 150545	10.4913; 10.4913; 10.4913	0.000428; 0.000428; 0.000428	0.199; 0.199; 0.199	1E03; 1E03; 1E03	150542; 150543; 150545	150542; 150543; 150545	150542; 150543; 150545	FALSE
ON563414.3	150505	150505	+	dRNA	4	TRUE	150542; 150543; 150545	10.4913; 10.4913; 10.4913	0.000428; 0.000428; 0.000428	0.199; 0.199; 0.199	1E03; 1E03; 1E03	150542; 150543; 150545	150542; 150543; 150545	150542; 150543; 150545	TRUE	150542; 150543; 150545	10.4913; 10.4913; 10.4913	0.000428; 0.000428; 0.000428	0.199; 0.199; 0.199	1E03; 1E03; 1E03	150542; 150543; 150545	150542; 150543; 150545	150542; 150543; 150545
ON563414.3	150546	150546	+	dRNA	23	FALSE									FALSE
ON563414.3	150579	150579	+	dRNA	298	FALSE									FALSE
ON563414.3	150633	150633	+	dRNA	2	TRUE	150732	10.4913	0.000428	0.199	1E03	150732	150732	150732	FALSE
ON563414.3	150649	150649	+	dRNA	9	TRUE	150732	10.4913	0.000428	0.199	1E03	150732	150732	150732	FALSE
ON563414.3	150662	150662	+	dRNA	9	TRUE	150732	10.4913	0.000428	0.199	1E03	150732	150732	150732	FALSE
ON563414.3	150677	150677	+	dRNA	2	TRUE	150732	10.4913	0.000428	0.199	1E03	150732	150732	150732	FALSE
ON563414.3	150713	150713	+	dRNA	2	TRUE	150732	10.4913	0.000428	0.199	1E03	150732	150732	150732	TRUE	150732	10.4913	0.000428	0.199	1E03	150732	150732	150732
ON563414.3	150742	150742	+	dRNA	6	FALSE									FALSE
ON563414.3	150773	150773	+	dRNA	3	TRUE	150853	10.4913	0.000428	0.199	1E03	150853	150853	150853	FALSE
ON563414.3	150796	150796	+	dRNA	2	TRUE	150853	10.4913	0.000428	0.199	1E03	150853	150853	150853	FALSE
ON563414.3	150814	150814	+	dRNA	2	TRUE	150853	10.4913	0.000428	0.199	1E03	150853	150853	150853	TRUE	150853	10.4913	0.000428	0.199	1E03	150853	150853	150853
ON563414.3	150865	150865	+	dRNA	6	FALSE									FALSE
ON563414.3	150976	150976	+	dRNA	13	FALSE									FALSE
ON563414.3	150997	150997	+	dRNA	9	FALSE									FALSE
ON563414.3	151039	151039	+	dRNA	2	TRUE	151131	10.4913	0.000428	0.199	1E03	151131	151131	151131	FALSE
ON563414.3	151057	151057	+	dRNA	2	TRUE	151131	10.4913	0.000428	0.199	1E03	151131	151131	151131	FALSE
ON563414.3	151069	151069	+	dRNA	3	TRUE	151131	10.4913	0.000428	0.199	1E03	151131	151131	151131	FALSE
ON563414.3	151082	151082	+	dRNA	2	TRUE	151131	10.4913	0.000428	0.199	1E03	151131	151131	151131	TRUE	151131	10.4913	0.000428	0.199	1E03	151131	151131	151131
ON563414.3	151096	151096	+	dRNA	2	TRUE	151131	10.4913	0.000428	0.199	1E03	151131	151131	151131	TRUE	151131	10.4913	0.000428	0.199	1E03	151131	151131	151131
ON563414.3	151129	151129	+	dRNA	3	TRUE	151131	10.4913	0.000428	0.199	1E03	151131	151131	151131	TRUE	151131	10.4913	0.000428	0.199	1E03	151131	151131	151131
ON563414.3	151169	151169	+	dRNA	2	FALSE									FALSE
ON563414.3	151185	151185	+	dRNA	3	FALSE									FALSE
ON563414.3	151203	151203	+	dRNA	3	FALSE									FALSE
ON563414.3	151244	151244	+	dRNA	2	FALSE									FALSE
ON563414.3	151323	151323	+	dRNA	2	FALSE									FALSE
ON563414.3	151335	151335	+	dRNA	2	FALSE									FALSE
ON563414.3	151373	151373	+	dRNA	2	FALSE									FALSE
ON563414.3	151393	151393	+	dRNA	5	FALSE									FALSE
ON563414.3	151433	151433	+	dRNA	2	FALSE									FALSE
ON563414.3	151452	151452	+	dRNA	4	FALSE									FALSE
ON563414.3	151465	151465	+	dRNA	2	FALSE									FALSE
ON563414.3	151528	151528	+	dRNA	2	FALSE									FALSE
ON563414.3	151608	151608	+	dRNA	5	FALSE									FALSE
ON563414.3	151684	151684	+	dRNA	2	FALSE									FALSE
ON563414.3	151702	151702	+	dRNA	2	FALSE									FALSE
ON563414.3	151729	151729	+	dRNA	3	FALSE									FALSE
ON563414.3	151788	151788	+	dRNA	2	FALSE									FALSE
ON563414.3	151831	151831	+	dRNA	2	FALSE									FALSE
ON563414.3	151871	151871	+	dRNA	4	FALSE									FALSE
ON563414.3	152018	152018	+	dRNA	2	FALSE									FALSE
ON563414.3	152170	152170	+	dRNA	26	FALSE									FALSE
ON563414.3	152205	152205	+	dRNA	2	FALSE									FALSE
ON563414.3	152262	152262	+	dRNA	2	FALSE									FALSE
ON563414.3	152352	152352	+	dRNA	3	FALSE									FALSE
ON563414.3	152406	152406	+	dRNA	2	FALSE									FALSE
ON563414.3	152473	152473	+	dRNA	2	FALSE									FALSE
ON563414.3	152537	152537	+	dRNA	2	FALSE									FALSE
ON563414.3	152677	152677	+	dRNA	2	FALSE									FALSE
ON563414.3	152689	152689	+	dRNA	4	FALSE									FALSE
ON563414.3	152715	152715	+	dRNA	34	FALSE									FALSE
ON563414.3	152775	152775	+	dRNA	2	FALSE									FALSE
ON563414.3	152817	152817	+	dRNA	3	FALSE									FALSE
ON563414.3	153097	153097	+	dRNA	2	FALSE									FALSE
ON563414.3	153136	153136	+	dRNA	2	FALSE									FALSE
ON563414.3	153190	153190	+	dRNA	4	FALSE									FALSE
ON563414.3	153213	153213	+	dRNA	2	FALSE									FALSE
ON563414.3	154418	154418	+	dRNA	2	FALSE									FALSE
ON563414.3	154484	154484	+	dRNA	2	FALSE									FALSE
ON563414.3	154534	154534	+	dRNA	2	FALSE									FALSE
ON563414.3	154688	154688	+	dRNA	2	FALSE									FALSE
ON563414.3	154736	154736	+	dRNA	2	FALSE									FALSE
ON563414.3	154783	154783	+	dRNA	2	FALSE									FALSE
ON563414.3	154848	154848	+	dRNA	2	FALSE									FALSE
ON563414.3	154951	154951	+	dRNA	2	FALSE									FALSE
ON563414.3	155094	155094	+	dRNA	3	FALSE									FALSE
ON563414.3	155225	155225	+	dRNA	2	FALSE									FALSE
ON563414.3	155318	155318	+	dRNA	2	TRUE	155410; 155411	10.4913; 10.4913	0.000428; 0.000428	0.199; 0.199	1E03; 1E03	155410; 155411	155410; 155411	155410; 155411	FALSE
ON563414.3	155414	155414	+	dRNA	20	FALSE									FALSE
ON563414.3	155448	155448	+	dRNA	73	FALSE									FALSE
ON563414.3	155505	155505	+	dRNA	2	FALSE									FALSE
ON563414.3	155530	155530	+	dRNA	2	FALSE									FALSE
ON563414.3	155853	155853	+	dRNA	2	FALSE									FALSE
ON563414.3	155969	155969	+	dRNA	2	FALSE									FALSE
ON563414.3	156088	156088	+	dRNA	2	TRUE	156088	10.7514	0.000193	0.199	1E03	156088	156088	156088	TRUE	156088	10.7514	0.000193	0.199	1E03	156088	156088	156088
ON563414.3	156126	156126	+	dRNA	25	FALSE									FALSE
ON563414.3	156137	156137	+	dRNA	5	FALSE									FALSE
ON563414.3	156158	156158	+	dRNA	3	FALSE									FALSE
ON563414.3	156421	156421	+	dRNA	2	FALSE									FALSE
ON563414.3	156435	156435	+	dRNA	2	FALSE									FALSE
ON563414.3	156869	156869	+	dRNA	2	FALSE									FALSE
ON563414.3	156922	156922	+	dRNA	2	FALSE									FALSE
ON563414.3	157005	157005	+	dRNA	2	TRUE	157102	10.4913	0.000428	0.199	1E03	157102	157102	157102	FALSE
ON563414.3	157247	157247	+	dRNA	2	FALSE									FALSE
ON563414.3	157494	157494	+	dRNA	2	FALSE									FALSE
ON563414.3	157506	157506	+	dRNA	10	FALSE									FALSE
ON563414.3	158623	158623	+	dRNA	2	FALSE									FALSE
ON563414.3	160184	160184	+	dRNA	2	FALSE									FALSE
ON563414.3	160212	160212	+	dRNA	2	FALSE									FALSE
ON563414.3	160447	160447	+	dRNA	2	TRUE	160510	10.4913	0.000428	0.199	1E03	160510	160510	160510	FALSE
ON563414.3	160476	160476	+	dRNA	2	TRUE	160510	10.4913	0.000428	0.199	1E03	160510	160510	160510	TRUE	160510	10.4913	0.000428	0.199	1E03	160510	160510	160510
ON563414.3	160511	160511	+	dRNA	2	FALSE									FALSE
ON563414.3	160543	160543	+	dRNA	23	FALSE									FALSE
ON563414.3	160564	160564	+	dRNA	2	FALSE									FALSE
ON563414.3	160702	160702	+	dRNA	2	FALSE									FALSE
ON563414.3	160878	160878	+	dRNA	2	FALSE									FALSE
ON563414.3	161151	161151	+	dRNA	2	FALSE									FALSE
ON563414.3	161382	161382	+	dRNA	2	FALSE									FALSE
ON563414.3	161427	161427	+	dRNA	3	TRUE	161517	10.7514	0.000193	0.199	1E03	161517	161517	161517	FALSE
ON563414.3	161488	161488	+	dRNA	2	TRUE	161517	10.7514	0.000193	0.199	1E03	161517	161517	161517	TRUE	161517	10.7514	0.000193	0.199	1E03	161517	161517	161517
ON563414.3	161554	161554	+	dRNA	10	FALSE									FALSE
ON563414.3	161575	161575	+	dRNA	2	FALSE									FALSE
ON563414.3	161637	161637	+	dRNA	3	FALSE									FALSE
ON563414.3	161695	161695	+	dRNA	2	FALSE									FALSE
ON563414.3	161750	161750	+	dRNA	2	FALSE									FALSE
ON563414.3	161764	161764	+	dRNA	2	FALSE									FALSE
ON563414.3	161859	161859	+	dRNA	4	FALSE									FALSE
ON563414.3	161889	161889	+	dRNA	2	FALSE									FALSE
ON563414.3	161987	161987	+	dRNA	2	FALSE									FALSE
ON563414.3	162086	162086	+	dRNA	2	FALSE									FALSE
ON563414.3	162217	162217	+	dRNA	2	FALSE									FALSE
ON563414.3	162232	162232	+	dRNA	3	FALSE									FALSE
ON563414.3	162253	162253	+	dRNA	2	FALSE									FALSE
ON563414.3	162400	162400	+	dRNA	5	FALSE									FALSE
ON563414.3	162475	162475	+	dRNA	2	FALSE									FALSE
ON563414.3	162722	162722	+	dRNA	2	FALSE									FALSE
ON563414.3	162914	162914	+	dRNA	2	FALSE									FALSE
ON563414.3	162972	162972	+	dRNA	2	FALSE									FALSE
ON563414.3	163100	163100	+	dRNA	2	FALSE									FALSE
ON563414.3	163179	163179	+	dRNA	3	TRUE	163265	10.7514	0.000193	0.199	1E03	163265	163265	163265	FALSE
ON563414.3	163250	163250	+	dRNA	2	TRUE	163265; 163331	10.7514; 10.4913	0.000193; 0.000428	0.199; 0.199	1E03; 1E03	163265	163265	163265; 163331	TRUE	163265	10.7514	0.000193	0.199	1E03	163265	163265	163265
ON563414.3	163269	163269	+	dRNA	2	TRUE	163331	10.4913	0.000428	0.199	1E03	163331	163331	163331	FALSE
ON563414.3	163308	163308	+	dRNA	39	TRUE	163331	10.4913	0.000428	0.199	1E03	163331	163331	163331	TRUE	163331	10.4913	0.000428	0.199	1E03	163331	163331	163331
ON563414.3	163324	163324	+	dRNA	8	TRUE	163331	10.4913	0.000428	0.199	1E03	163331	163331	163331	TRUE	163331	10.4913	0.000428	0.199	1E03	163331	163331	163331
ON563414.3	163366	163366	+	dRNA	6	FALSE									FALSE
ON563414.3	163414	163414	+	dRNA	2	TRUE	163488	10.4913	0.000428	0.199	1E03	163488	163488	163488	FALSE
ON563414.3	163481	163481	+	dRNA	2	TRUE	163488	10.4913	0.000428	0.199	1E03	163488	163488	163488	TRUE	163488	10.4913	0.000428	0.199	1E03	163488	163488	163488
ON563414.3	163526	163526	+	dRNA	2	TRUE	163585; 163586; 163588	10.4913; 10.4913; 10.7514	0.000428; 0.000428; 0.000193	0.199; 0.199; 0.199	1E03; 1E03; 1E03	163588	163588	163585; 163586; 163588	FALSE
ON563414.3	163724	163724	+	dRNA	2	TRUE	163755	10.7514	0.000193	0.199	1E03	163755	163755	163755	TRUE	163755	10.7514	0.000193	0.199	1E03	163755	163755	163755
ON563414.3	163978	163978	+	dRNA	3	FALSE									FALSE
ON563414.3	164086	164086	+	dRNA	2	FALSE									FALSE
ON563414.3	164218	164218	+	dRNA	2	FALSE									FALSE
ON563414.3	164267	164267	+	dRNA	2	FALSE									FALSE
ON563414.3	164307	164307	+	dRNA	2	FALSE									FALSE
ON563414.3	164408	164408	+	dRNA	2	FALSE									FALSE
ON563414.3	164638	164638	+	dRNA	3	FALSE									FALSE
ON563414.3	164781	164781	+	dRNA	2	FALSE									FALSE
ON563414.3	164912	164912	+	dRNA	2	FALSE									FALSE
ON563414.3	165161	165161	+	dRNA	2	FALSE									FALSE
ON563414.3	165208	165208	+	dRNA	35	FALSE									FALSE
ON563414.3	165635	165635	+	dRNA	2	FALSE									FALSE
ON563414.3	165754	165754	+	dRNA	2	FALSE									FALSE
ON563414.3	166189	166189	+	dRNA	2	FALSE									FALSE
ON563414.3	166202	166202	+	dRNA	3	FALSE									FALSE
ON563414.3	166294	166294	+	dRNA	2	FALSE									FALSE
ON563414.3	166340	166340	+	dRNA	4	FALSE									FALSE
ON563414.3	166428	166428	+	dRNA	2	FALSE									FALSE
ON563414.3	166510	166510	+	dRNA	2	FALSE									FALSE
ON563414.3	166555	166555	+	dRNA	2	FALSE									FALSE
ON563414.3	166581	166581	+	dRNA	2	FALSE									FALSE
ON563414.3	166661	166661	+	dRNA	2	TRUE	166745	10.4913	0.000428	0.199	1E03	166745	166745	166745	FALSE
ON563414.3	166757	166757	+	dRNA	4	FALSE									FALSE
ON563414.3	166782	166782	+	dRNA	5	FALSE									FALSE
ON563414.3	166793	166793	+	dRNA	4	FALSE									FALSE
ON563414.3	166866	166866	+	dRNA	2	FALSE									FALSE
ON563414.3	166914	166914	+	dRNA	3	FALSE									FALSE
ON563414.3	167081	167081	+	dRNA	2	FALSE									FALSE
ON563414.3	167111	167111	+	dRNA	2	FALSE									FALSE
ON563414.3	167169	167169	+	dRNA	2	FALSE									FALSE
ON563414.3	167219	167219	+	dRNA	2	FALSE									FALSE
ON563414.3	167294	167294	+	dRNA	2	FALSE									FALSE
ON563414.3	167361	167361	+	dRNA	2	FALSE									FALSE
ON563414.3	167417	167417	+	dRNA	2	FALSE									FALSE
ON563414.3	167470	167470	+	dRNA	2	FALSE									FALSE
ON563414.3	167507	167507	+	dRNA	2	FALSE									FALSE
ON563414.3	167550	167550	+	dRNA	2	FALSE									FALSE
ON563414.3	167567	167567	+	dRNA	2	FALSE									FALSE
ON563414.3	167684	167684	+	dRNA	2	FALSE									FALSE
ON563414.3	167775	167775	+	dRNA	3	FALSE									FALSE
ON563414.3	167902	167902	+	dRNA	2	FALSE									FALSE
ON563414.3	167926	167926	+	dRNA	5	FALSE									FALSE
ON563414.3	167944	167944	+	dRNA	2	FALSE									FALSE
ON563414.3	167995	167995	+	dRNA	2	FALSE									FALSE
ON563414.3	168080	168080	+	dRNA	2	TRUE	168109; 168145	10.4913; 10.4913	0.000428; 0.000428	0.199; 0.199	1E03; 1E03	168109; 168145	168109; 168145	168109; 168145	TRUE	168109	10.4913	0.000428	0.199	1E03	168109	168109	168109
ON563414.3	168101	168101	+	dRNA	2	TRUE	168109; 168145	10.4913; 10.4913	0.000428; 0.000428	0.199; 0.199	1E03; 1E03	168109; 168145	168109; 168145	168109; 168145	TRUE	168109; 168145	10.4913; 10.4913	0.000428; 0.000428	0.199; 0.199	1E03; 1E03	168109; 168145	168109; 168145	168109; 168145
ON563414.3	168121	168121	+	dRNA	2	TRUE	168145	10.4913	0.000428	0.199	1E03	168145	168145	168145	TRUE	168145	10.4913	0.000428	0.199	1E03	168145	168145	168145
ON563414.3	168147	168147	+	dRNA	171	FALSE									FALSE
ON563414.3	168181	168181	+	dRNA	10	FALSE									FALSE
ON563414.3	168215	168215	+	dRNA	2	FALSE									FALSE
ON563414.3	168236	168236	+	dRNA	2	FALSE									FALSE
ON563414.3	168251	168251	+	dRNA	2	FALSE									FALSE
ON563414.3	168334	168334	+	dRNA	2	FALSE									FALSE
ON563414.3	168377	168377	+	dRNA	2	FALSE									FALSE
ON563414.3	168459	168459	+	dRNA	2	FALSE									FALSE
ON563414.3	168475	168475	+	dRNA	3	FALSE									FALSE
ON563414.3	168578	168578	+	dRNA	3	FALSE									FALSE
ON563414.3	168599	168599	+	dRNA	2	FALSE									FALSE
ON563414.3	168698	168698	+	dRNA	3	FALSE									FALSE
ON563414.3	168826	168826	+	dRNA	2	TRUE	168903	10.4913	0.000428	0.199	1E03	168903	168903	168903	FALSE
ON563414.3	168847	168847	+	dRNA	2	TRUE	168903	10.4913	0.000428	0.199	1E03	168903	168903	168903	FALSE
ON563414.3	168944	168944	+	dRNA	3	FALSE									FALSE
ON563414.3	168980	168980	+	dRNA	2	FALSE									FALSE
ON563414.3	168999	168999	+	dRNA	2	FALSE									FALSE
ON563414.3	169062	169062	+	dRNA	2	FALSE									FALSE
ON563414.3	169075	169075	+	dRNA	3	FALSE									FALSE
ON563414.3	169118	169118	+	dRNA	2	FALSE									FALSE
ON563414.3	169166	169166	+	dRNA	2	FALSE									FALSE
ON563414.3	169268	169268	+	dRNA	2	FALSE									FALSE
ON563414.3	169457	169457	+	dRNA	2	FALSE									FALSE
ON563414.3	169563	169563	+	dRNA	3	TRUE	169658	10.4913	0.000428	0.199	1E03	169658	169658	169658	FALSE
ON563414.3	169692	169692	+	dRNA	11	FALSE									FALSE
ON563414.3	169923	169923	+	dRNA	2	TRUE	169980	10.4913	0.000428	0.199	1E03	169980	169980	169980	FALSE
ON563414.3	169950	169950	+	dRNA	3	TRUE	169980	10.4913	0.000428	0.199	1E03	169980	169980	169980	TRUE	169980	10.4913	0.000428	0.199	1E03	169980	169980	169980
ON563414.3	169979	169979	+	dRNA	2	TRUE	169980	10.4913	0.000428	0.199	1E03	169980	169980	169980	TRUE	169980	10.4913	0.000428	0.199	1E03	169980	169980	169980
ON563414.3	170018	170018	+	dRNA	22	FALSE									FALSE
ON563414.3	170040	170040	+	dRNA	3	FALSE									FALSE
ON563414.3	170059	170059	+	dRNA	2	FALSE									FALSE
ON563414.3	170077	170077	+	dRNA	2	FALSE									FALSE
ON563414.3	170119	170119	+	dRNA	2	FALSE									FALSE
ON563414.3	170282	170282	+	dRNA	2	FALSE									FALSE
ON563414.3	170315	170315	+	dRNA	2	FALSE									FALSE
ON563414.3	170752	170752	+	dRNA	2	FALSE									FALSE
ON563414.3	170789	170789	+	dRNA	15	FALSE									FALSE
ON563414.3	170824	170824	+	dRNA	2	TRUE	170890; 170891; 170893	10.4913; 10.4913; 10.4913	0.000428; 0.000428; 0.000428	0.199; 0.199; 0.199	1E03; 1E03; 1E03	170890; 170891; 170893	170890; 170891; 170893	170890; 170891; 170893	FALSE
ON563414.3	170892	170892	+	dRNA	2	TRUE	170893	10.4913	0.000428	0.199	1E03	170893	170893	170893	TRUE	170893	10.4913	0.000428	0.199	1E03	170893	170893	170893
ON563414.3	170925	170925	+	dRNA	28	FALSE									FALSE
ON563414.3	171028	171028	+	dRNA	2	FALSE									FALSE
ON563414.3	171067	171067	+	dRNA	2	FALSE									FALSE
ON563414.3	171508	171508	+	dRNA	2	FALSE									FALSE
ON563414.3	172076	172076	+	dRNA	3	FALSE									FALSE
ON563414.3	172111	172111	+	dRNA	77	FALSE									FALSE
ON563414.3	172128	172128	+	dRNA	2	FALSE									FALSE
ON563414.3	172147	172147	+	dRNA	2	FALSE									FALSE
ON563414.3	172166	172166	+	dRNA	2	FALSE									FALSE
ON563414.3	172366	172366	+	dRNA	2	FALSE									FALSE
ON563414.3	172411	172411	+	dRNA	5	FALSE									FALSE
ON563414.3	172472	172472	+	dRNA	2	FALSE									FALSE
ON563414.3	172564	172564	+	dRNA	3	TRUE	172654	10.4913	0.000428	0.199	1E03	172654	172654	172654	FALSE
ON563414.3	172599	172599	+	dRNA	2	TRUE	172654	10.4913	0.000428	0.199	1E03	172654	172654	172654	FALSE
ON563414.3	172612	172612	+	dRNA	3	TRUE	172654; 172711	10.4913; 10.4913	0.000428; 0.000428	0.199; 0.199	1E03; 1E03	172654; 172711	172654; 172711	172654; 172711	TRUE	172654	10.4913	0.000428	0.199	1E03	172654	172654	172654
ON563414.3	172696	172696	+	dRNA	35	TRUE	172711; 172713	10.4913; 10.4913	0.000428; 0.000428	0.199; 0.199	1E03; 1E03	172711; 172713	172711; 172713	172711; 172713	TRUE	172711; 172713	10.4913; 10.4913	0.000428; 0.000428	0.199; 0.199	1E03; 1E03	172711; 172713	172711; 172713	172711; 172713
ON563414.3	172745	172745	+	dRNA	2	FALSE									FALSE
ON563414.3	172756	172756	+	dRNA	5	FALSE									FALSE
ON563414.3	172779	172779	+	dRNA	2	FALSE									FALSE
ON563414.3	174147	174147	+	dRNA	2	FALSE									FALSE
ON563414.3	174496	174496	+	dRNA	3	FALSE									FALSE
ON563414.3	174717	174717	+	dRNA	2	FALSE									FALSE
ON563414.3	174878	174878	+	dRNA	7	FALSE									FALSE
ON563414.3	175152	175152	+	dRNA	2	FALSE									FALSE
ON563414.3	175538	175538	+	dRNA	2	TRUE	175597	10.4913	0.000428	0.199	1E03	175597	175597	175597	FALSE
ON563414.3	175589	175589	+	dRNA	4	TRUE	175597	10.4913	0.000428	0.199	1E03	175597	175597	175597	TRUE	175597	10.4913	0.000428	0.199	1E03	175597	175597	175597
ON563414.3	175608	175608	+	dRNA	2	FALSE									FALSE
ON563414.3	175634	175634	+	dRNA	164	FALSE									FALSE
ON563414.3	175666	175666	+	dRNA	5	FALSE									FALSE
ON563414.3	175747	175747	+	dRNA	2	FALSE									FALSE
ON563414.3	175850	175850	+	dRNA	2	FALSE									FALSE
ON563414.3	176056	176056	+	dRNA	2	FALSE									FALSE
ON563414.3	176522	176522	+	dRNA	2	FALSE									FALSE
ON563414.3	176646	176646	+	dRNA	2	FALSE									FALSE
ON563414.3	178074	178074	+	dRNA	10	FALSE									FALSE
ON563414.3	178847	178847	+	dRNA	2	FALSE									FALSE
ON563414.3	178987	178987	+	dRNA	3	FALSE									FALSE
ON563414.3	180336	180336	+	dRNA	5	FALSE									FALSE
ON563414.3	180716	180716	+	dRNA	2	FALSE									FALSE
ON563414.3	181062	181062	+	dRNA	2	TRUE	181104; 181127	10.4913; 10.4913	0.000428; 0.000428	0.199; 0.199	1E03; 1E03	181104; 181127	181104; 181127	181104; 181127	TRUE	181104	10.4913	0.000428	0.199	1E03	181104	181104	181104
ON563414.3	181083	181083	+	dRNA	2	TRUE	181104; 181127	10.4913; 10.4913	0.000428; 0.000428	0.199; 0.199	1E03; 1E03	181104; 181127	181104; 181127	181104; 181127	TRUE	181104; 181127	10.4913; 10.4913	0.000428; 0.000428	0.199; 0.199	1E03; 1E03	181104; 181127	181104; 181127	181104; 181127
ON563414.3	181106	181106	+	dRNA	3	TRUE	181127	10.4913	0.000428	0.199	1E03	181127	181127	181127	TRUE	181127	10.4913	0.000428	0.199	1E03	181127	181127	181127
ON563414.3	181147	181147	+	dRNA	38	FALSE									FALSE
ON563414.3	181167	181167	+	dRNA	10	FALSE									FALSE
ON563414.3	181184	181184	+	dRNA	3	FALSE									FALSE
ON563414.3	181196	181196	+	dRNA	2	FALSE									FALSE
ON563414.3	181606	181606	+	dRNA	2	FALSE									FALSE
ON563414.3	181903	181903	+	dRNA	2	FALSE									FALSE
ON563414.3	182125	182125	+	dRNA	2	FALSE									FALSE
ON563414.3	182167	182167	+	dRNA	3	FALSE									FALSE
ON563414.3	182957	182957	+	dRNA	3	FALSE									FALSE
ON563414.3	183591	183591	+	dRNA	2	FALSE									FALSE
ON563414.3	183866	183866	+	dRNA	2	FALSE									FALSE
ON563414.3	184249	184249	+	dRNA	2	FALSE									FALSE
ON563414.3	186233	186233	+	dRNA	2	FALSE									FALSE
ON563414.3	187088	187088	+	dRNA	20	FALSE									FALSE
ON563414.3	187116	187116	+	dRNA	2	FALSE									FALSE
ON563414.3	187794	187794	+	dRNA	4	FALSE									FALSE
ON563414.3	188006	188006	+	dRNA	2	FALSE									FALSE
ON563414.3	188285	188285	+	dRNA	2	FALSE									FALSE
ON563414.3	188547	188547	+	dRNA	2	TRUE	188595	10.4913	0.000428	0.199	1E03	188595	188595	188595	TRUE	188595	10.4913	0.000428	0.199	1E03	188595	188595	188595
ON563414.3	188636	188636	+	dRNA	16	FALSE									FALSE
ON563414.3	188679	188679	+	dRNA	2	FALSE									FALSE
ON563414.3	189095	189095	+	dRNA	2	FALSE									FALSE
ON563414.3	189303	189303	+	dRNA	2	FALSE									FALSE
ON563414.3	189655	189655	+	dRNA	2	TRUE	189682	10.4913	0.000428	0.199	1E03	189682	189682	189682	TRUE	189682	10.4913	0.000428	0.199	1E03	189682	189682	189682
ON563414.3	189715	189715	+	dRNA	22	FALSE									FALSE
ON563414.3	189753	189753	+	dRNA	4	FALSE									FALSE
ON563414.3	189779	189779	+	dRNA	2	FALSE									FALSE
ON563414.3	189804	189804	+	dRNA	2	FALSE									FALSE
ON563414.3	189820	189820	+	dRNA	2	FALSE									FALSE
ON563414.3	190330	190330	+	dRNA	2	FALSE									FALSE
ON563414.3	190364	190364	+	dRNA	2	FALSE									FALSE
ON563414.3	190403	190403	+	dRNA	2	FALSE									FALSE
ON563414.3	190465	190465	+	dRNA	2	FALSE									FALSE
ON563414.3	190544	190544	+	dRNA	2	FALSE									FALSE
ON563414.3	190606	190606	+	dRNA	2	FALSE									FALSE
ON563414.3	190664	190664	+	dRNA	2	FALSE									FALSE
ON563414.3	190811	190811	+	dRNA	2	FALSE									FALSE
ON563414.3	191020	191020	+	dRNA	4	FALSE									FALSE
ON563414.3	191179	191179	+	dRNA	2	FALSE									FALSE
ON563414.3	191201	191201	+	dRNA	2	FALSE									FALSE
ON563414.3	191237	191237	+	dRNA	2	FALSE									FALSE
ON563414.3	191257	191257	+	dRNA	2	FALSE									FALSE
ON563414.3	191272	191272	+	dRNA	3	FALSE									FALSE
ON563414.3	191287	191287	+	dRNA	2	FALSE									FALSE
ON563414.3	191312	191312	+	dRNA	2	FALSE									FALSE
ON563414.3	191333	191333	+	dRNA	2	FALSE									FALSE
ON563414.3	191345	191345	+	dRNA	2	FALSE									FALSE
ON563414.3	191360	191360	+	dRNA	4	FALSE									FALSE
ON563414.3	191409	191409	+	dRNA	2	FALSE									FALSE
ON563414.3	191436	191436	+	dRNA	2	FALSE									FALSE
ON563414.3	191476	191476	+	dRNA	3	FALSE									FALSE
ON563414.3	191490	191490	+	dRNA	2	FALSE									FALSE
ON563414.3	191543	191543	+	dRNA	2	FALSE									FALSE
ON563414.3	191643	191643	+	dRNA	2	FALSE									FALSE
ON563414.3	191717	191717	+	dRNA	2	FALSE									FALSE
ON563414.3	191740	191740	+	dRNA	2	FALSE									FALSE
ON563414.3	191836	191836	+	dRNA	2	FALSE									FALSE
ON563414.3	191986	191986	+	dRNA	2	FALSE									FALSE
ON563414.3	192010	192010	+	dRNA	2	FALSE									FALSE
ON563414.3	192169	192169	+	dRNA	3	FALSE									FALSE
ON563414.3	192358	192358	+	dRNA	5	FALSE									FALSE
ON563414.3	192390	192390	+	dRNA	2	FALSE									FALSE
ON563414.3	192460	192460	+	dRNA	2	TRUE	192529; 192545	10.4913; 10.7514	0.000428; 0.000193	0.199; 0.199	1E03; 1E03	192545	192545	192529; 192545	FALSE
ON563414.3	192577	192577	+	dRNA	7	FALSE									FALSE
ON563414.3	192722	192722	+	dRNA	2	FALSE									FALSE
ON563414.3	193217	193217	+	dRNA	3	FALSE									FALSE
ON563414.3	193332	193332	+	dRNA	2	FALSE									FALSE
ON563414.3	193775	193775	+	dRNA	4	FALSE									FALSE
ON563414.3	193889	193889	+	dRNA	2	FALSE									FALSE
ON563414.3	194605	194605	+	dRNA	2	FALSE									FALSE
ON563414.3	194622	194622	+	dRNA	3	FALSE									FALSE
ON563414.3	194636	194636	+	dRNA	2	FALSE									FALSE
ON563414.3	194781	194781	+	dRNA	2	FALSE									FALSE
ON563414.3	194803	194803	+	dRNA	2	FALSE									FALSE
ON563414.3	194912	194912	+	dRNA	2	FALSE									FALSE
ON563414.3	195272	195272	+	dRNA	2	FALSE									FALSE
ON563414.3	195299	195299	+	dRNA	2	FALSE									FALSE
ON563414.3	195456	195456	+	dRNA	2	TRUE	195492	10.4913	0.000428	0.199	1E03	195492	195492	195492	TRUE	195492	10.4913	0.000428	0.199	1E03	195492	195492	195492
ON563414.3	195496	195496	+	dRNA	5	FALSE									FALSE
ON563414.3	195530	195530	+	dRNA	133	FALSE									FALSE
ON563414.3	195550	195550	+	dRNA	15	FALSE									FALSE
ON563414.3	195586	195586	+	dRNA	6	FALSE									FALSE
ON563414.3	195597	195597	+	dRNA	3	FALSE									FALSE
ON563414.3	195676	195676	+	dRNA	2	FALSE									FALSE
ON563414.3	195925	195925	+	dRNA	3	FALSE									FALSE
ON563414.3	196474	196474	+	dRNA	12	FALSE									FALSE
ON563414.3	196495	196495	+	dRNA	11	FALSE									FALSE
ON563414.3	196555	196555	+	dRNA	6	TRUE	196596	10.4913	0.000428	0.199	1E03	196596	196596	196596	TRUE	196596	10.4913	0.000428	0.199	1E03	196596	196596	196596
ON563414.3	196623	196623	+	dRNA	6	FALSE									FALSE
ON563414.3	196643	196643	+	dRNA	31	FALSE									FALSE
ON563414.3	196659	196659	+	dRNA	8	FALSE									FALSE
ON563414.3	196684	196684	+	dRNA	11	FALSE									FALSE
ON563414.3	196715	196715	+	dRNA	6	FALSE									FALSE
ON563414.3	196732	196732	+	dRNA	2	FALSE									FALSE
ON563414.3	196746	196746	+	dRNA	6	FALSE									FALSE
ON563414.3	196761	196761	+	dRNA	4	TRUE	196860	10.7514	0.000193	0.199	1E03	196860	196860	196860	FALSE
ON563414.3	196778	196778	+	dRNA	8	TRUE	196860	10.7514	0.000193	0.199	1E03	196860	196860	196860	FALSE
ON563414.3	196798	196798	+	dRNA	6	TRUE	196860; 196889	10.7514; 10.4913	0.000193; 0.000428	0.199; 0.199	1E03; 1E03	196860	196860	196860; 196889	FALSE
ON563414.3	196811	196811	+	dRNA	10	TRUE	196860; 196889	10.7514; 10.4913	0.000193; 0.000428	0.199; 0.199	1E03; 1E03	196860	196860	196860; 196889	TRUE	196860	10.7514	0.000193	0.199	1E03	196860	196860	196860
ON563414.3	196826	196826	+	dRNA	4	TRUE	196860; 196889	10.7514; 10.4913	0.000193; 0.000428	0.199; 0.199	1E03; 1E03	196860	196860	196860; 196889	TRUE	196860	10.7514	0.000193	0.199	1E03	196860	196860	196860
ON563414.3	196838	196838	+	dRNA	8	TRUE	196860; 196889	10.7514; 10.4913	0.000193; 0.000428	0.199; 0.199	1E03; 1E03	196860	196860	196860; 196889	TRUE	196860	10.7514	0.000193	0.199	1E03	196860	196860	196860
ON563414.3	196857	196857	+	dRNA	167	TRUE	196860; 196889	10.7514; 10.4913	0.000193; 0.000428	0.199; 0.199	1E03; 1E03	196860	196860	196860; 196889	TRUE	196860; 196889	10.7514; 10.4913	0.000193; 0.000428	0.199; 0.199	1E03; 1E03	196860	196860	196860; 196889
ON563414.3	196884	196884	+	dRNA	39	TRUE	196889	10.4913	0.000428	0.199	1E03	196889	196889	196889	TRUE	196889	10.4913	0.000428	0.199	1E03	196889	196889	196889
ON563414.3	196916	196916	+	dRNA	27	FALSE									FALSE
ON563414.3	196940	196940	+	dRNA	5	TRUE	197035	10.4913	0.000428	0.199	1E03	197035	197035	197035	FALSE
ON563414.3	196959	196959	+	dRNA	5	TRUE	197035	10.4913	0.000428	0.199	1E03	197035	197035	197035	FALSE
ON563414.3	196972	196972	+	dRNA	12	TRUE	197035	10.4913	0.000428	0.199	1E03	197035	197035	197035	FALSE
ON563414.3	197010	197010	+	dRNA	5	TRUE	197035; 197110	10.4913; 10.7514	0.000428; 0.000193	0.199; 0.199	1E03; 1E03	197110	197110	197035; 197110	TRUE	197035	10.4913	0.000428	0.199	1E03	197035	197035	197035
ON563414.3	197045	197045	+	dRNA	8	TRUE	197110	10.7514	0.000193	0.199	1E03	197110	197110	197110	FALSE
ON563414.3	197081	197081	+	dRNA	5	TRUE	197110; 197153; 197155	10.7514; 10.4913; 10.7514	0.000193; 0.000428; 0.000193	0.199; 0.199; 0.199	1E03; 1E03; 1E03	197110; 197155	197110; 197155	197110; 197153; 197155	TRUE	197110	10.7514	0.000193	0.199	1E03	197110	197110	197110
ON563414.3	197114	197114	+	dRNA	7	TRUE	197153; 197155	10.4913; 10.7514	0.000428; 0.000193	0.199; 0.199	1E03; 1E03	197155	197155	197153; 197155	TRUE	197153; 197155	10.4913; 10.7514	0.000428; 0.000193	0.199; 0.199	1E03; 1E03	197155	197155	197153; 197155
ON563414.3	197133	197133	+	dRNA	10	TRUE	197153; 197155	10.4913; 10.7514	0.000428; 0.000193	0.199; 0.199	1E03; 1E03	197155	197155	197153; 197155	TRUE	197153; 197155	10.4913; 10.7514	0.000428; 0.000193	0.199; 0.199	1E03; 1E03	197155	197155	197153; 197155
ON563414.3	197157	197157	+	dRNA	12	FALSE									FALSE
ON563414.3	197196	197196	+	dRNA	16	FALSE									FALSE
ON563414.3	10	10	-	dRNA	16	FALSE									FALSE
ON563414.3	49	49	-	dRNA	12	FALSE									FALSE
ON563414.3	73	73	-	dRNA	10	TRUE	45; 47	10.7514; 10.4913	0.000193; 0.000428	0.199; 0.199	1E03; 1E03	45	45	45; 47	TRUE	45; 47	10.7514; 10.4913	0.000193; 0.000428	0.199; 0.199	1E03; 1E03	45	45	45; 47
ON563414.3	92	92	-	dRNA	7	TRUE	45; 47	10.7514; 10.4913	0.000193; 0.000428	0.199; 0.199	1E03; 1E03	45	45	45; 47	TRUE	45; 47	10.7514; 10.4913	0.000193; 0.000428	0.199; 0.199	1E03; 1E03	45	45	45; 47
ON563414.3	125	125	-	dRNA	5	TRUE	45; 47; 90	10.7514; 10.4913; 10.7514	0.000193; 0.000428; 0.000193	0.199; 0.199; 0.199	1E03; 1E03; 1E03	45; 90	45; 90	45; 47; 90	TRUE	90	10.7514	0.000193	0.199	1E03	90	90	90
ON563414.3	161	161	-	dRNA	8	TRUE	90	10.7514	0.000193	0.199	1E03	90	90	90	FALSE
ON563414.3	196	196	-	dRNA	5	TRUE	90; 165	10.7514; 10.4913	0.000193; 0.000428	0.199; 0.199	1E03; 1E03	90	90	90; 165	TRUE	165	10.4913	0.000428	0.199	1E03	165	165	165
ON563414.3	234	234	-	dRNA	12	TRUE	165	10.4913	0.000428	0.199	1E03	165	165	165	FALSE
ON563414.3	247	247	-	dRNA	5	TRUE	165	10.4913	0.000428	0.199	1E03	165	165	165	FALSE
ON563414.3	266	266	-	dRNA	5	TRUE	165	10.4913	0.000428	0.199	1E03	165	165	165	FALSE
ON563414.3	290	290	-	dRNA	27	FALSE									FALSE
ON563414.3	322	322	-	dRNA	39	TRUE	311	10.4913	0.000428	0.199	1E03	311	311	311	TRUE	311	10.4913	0.000428	0.199	1E03	311	311	311
ON563414.3	349	349	-	dRNA	166	TRUE	311; 340	10.4913; 10.7514	0.000428; 0.000193	0.199; 0.199	1E03; 1E03	340	340	311; 340	TRUE	311; 340	10.4913; 10.7514	0.000428; 0.000193	0.199; 0.199	1E03; 1E03	340	340	311; 340
ON563414.3	368	368	-	dRNA	8	TRUE	311; 340	10.4913; 10.7514	0.000428; 0.000193	0.199; 0.199	1E03; 1E03	340	340	311; 340	TRUE	340	10.7514	0.000193	0.199	1E03	340	340	340
ON563414.3	380	380	-	dRNA	4	TRUE	311; 340	10.4913; 10.7514	0.000428; 0.000193	0.199; 0.199	1E03; 1E03	340	340	311; 340	TRUE	340	10.7514	0.000193	0.199	1E03	340	340	340
ON563414.3	395	395	-	dRNA	10	TRUE	311; 340	10.4913; 10.7514	0.000428; 0.000193	0.199; 0.199	1E03; 1E03	340	340	311; 340	TRUE	340	10.7514	0.000193	0.199	1E03	340	340	340
ON563414.3	408	408	-	dRNA	6	TRUE	311; 340	10.4913; 10.7514	0.000428; 0.000193	0.199; 0.199	1E03; 1E03	340	340	311; 340	FALSE
ON563414.3	428	428	-	dRNA	8	TRUE	340	10.7514	0.000193	0.199	1E03	340	340	340	FALSE
ON563414.3	445	445	-	dRNA	4	TRUE	340	10.7514	0.000193	0.199	1E03	340	340	340	FALSE
ON563414.3	460	460	-	dRNA	6	FALSE									FALSE
ON563414.3	474	474	-	dRNA	2	FALSE									FALSE
ON563414.3	491	491	-	dRNA	6	FALSE									FALSE
ON563414.3	522	522	-	dRNA	11	FALSE									FALSE
ON563414.3	547	547	-	dRNA	8	FALSE									FALSE
ON563414.3	563	563	-	dRNA	31	FALSE									FALSE
ON563414.3	583	583	-	dRNA	6	FALSE									FALSE
ON563414.3	607	607	-	dRNA	4	FALSE									FALSE
ON563414.3	651	651	-	dRNA	6	TRUE	604	10.4913	0.000428	0.199	1E03	604	604	604	TRUE	604	10.4913	0.000428	0.199	1E03	604	604	604
ON563414.3	711	711	-	dRNA	11	FALSE									FALSE
ON563414.3	732	732	-	dRNA	12	FALSE									FALSE
ON563414.3	1281	1281	-	dRNA	3	FALSE									FALSE
ON563414.3	1530	1530	-	dRNA	2	FALSE									FALSE
ON563414.3	1609	1609	-	dRNA	3	FALSE									FALSE
ON563414.3	1620	1620	-	dRNA	6	FALSE									FALSE
ON563414.3	1656	1656	-	dRNA	15	FALSE									FALSE
ON563414.3	1676	1676	-	dRNA	132	FALSE									FALSE
ON563414.3	1710	1710	-	dRNA	5	FALSE									FALSE
ON563414.3	1750	1750	-	dRNA	2	TRUE	1708	10.4913	0.000428	0.199	1E03	1708	1708	1708	TRUE	1708	10.4913	0.000428	0.199	1E03	1708	1708	1708
ON563414.3	1907	1907	-	dRNA	2	FALSE									FALSE
ON563414.3	1934	1934	-	dRNA	2	FALSE									FALSE
ON563414.3	2294	2294	-	dRNA	2	FALSE									FALSE
ON563414.3	2403	2403	-	dRNA	2	FALSE									FALSE
ON563414.3	2425	2425	-	dRNA	2	FALSE									FALSE
ON563414.3	2570	2570	-	dRNA	2	FALSE									FALSE
ON563414.3	2584	2584	-	dRNA	3	FALSE									FALSE
ON563414.3	2601	2601	-	dRNA	3	FALSE									FALSE
ON563414.3	2834	2834	-	dRNA	2	FALSE									FALSE
ON563414.3	3317	3317	-	dRNA	2	FALSE									FALSE
ON563414.3	3431	3431	-	dRNA	4	FALSE									FALSE
ON563414.3	3874	3874	-	dRNA	2	FALSE									FALSE
ON563414.3	3989	3989	-	dRNA	3	FALSE									FALSE
ON563414.3	4348	4348	-	dRNA	2	FALSE									FALSE
ON563414.3	4484	4484	-	dRNA	2	FALSE									FALSE
ON563414.3	4629	4629	-	dRNA	8	FALSE									FALSE
ON563414.3	4746	4746	-	dRNA	2	TRUE	4655; 4671	10.7514; 10.4913	0.000193; 0.000428	0.199; 0.199	1E03; 1E03	4655	4655	4655; 4671	FALSE
ON563414.3	4816	4816	-	dRNA	2	FALSE									FALSE
ON563414.3	4848	4848	-	dRNA	5	FALSE									FALSE
ON563414.3	5037	5037	-	dRNA	3	FALSE									FALSE
ON563414.3	5196	5196	-	dRNA	2	FALSE									FALSE
ON563414.3	5220	5220	-	dRNA	2	FALSE									FALSE
ON563414.3	5370	5370	-	dRNA	2	FALSE									FALSE
ON563414.3	5496	5496	-	dRNA	2	FALSE									FALSE
ON563414.3	5656	5656	-	dRNA	2	FALSE									FALSE
ON563414.3	5716	5716	-	dRNA	2	FALSE									FALSE
ON563414.3	5730	5730	-	dRNA	2	FALSE									FALSE
ON563414.3	5797	5797	-	dRNA	2	FALSE									FALSE
ON563414.3	5810	5810	-	dRNA	2	FALSE									FALSE
ON563414.3	5842	5842	-	dRNA	2	FALSE									FALSE
ON563414.3	5861	5861	-	dRNA	2	FALSE									FALSE
ON563414.3	5873	5873	-	dRNA	2	FALSE									FALSE
ON563414.3	5919	5919	-	dRNA	2	FALSE									FALSE
ON563414.3	5934	5934	-	dRNA	3	FALSE									FALSE
ON563414.3	5949	5949	-	dRNA	2	FALSE									FALSE
ON563414.3	5969	5969	-	dRNA	2	FALSE									FALSE
ON563414.3	6005	6005	-	dRNA	2	FALSE									FALSE
ON563414.3	6027	6027	-	dRNA	2	FALSE									FALSE
ON563414.3	6186	6186	-	dRNA	2	FALSE									FALSE
ON563414.3	6230	6230	-	dRNA	7	FALSE									FALSE
ON563414.3	6256	6256	-	dRNA	2	FALSE									FALSE
ON563414.3	6387	6387	-	dRNA	2	FALSE									FALSE
ON563414.3	6441	6441	-	dRNA	2	FALSE									FALSE
ON563414.3	6620	6620	-	dRNA	2	FALSE									FALSE
ON563414.3	6945	6945	-	dRNA	7	FALSE									FALSE
ON563414.3	7222	7222	-	dRNA	2	FALSE									FALSE
ON563414.3	7242	7242	-	dRNA	2	FALSE									FALSE
ON563414.3	7691	7691	-	dRNA	2	FALSE									FALSE
ON563414.3	7764	7764	-	dRNA	2	FALSE									FALSE
ON563414.3	7866	7866	-	dRNA	2	FALSE									FALSE
ON563414.3	8192	8192	-	dRNA	2	TRUE	8142	10.7514	0.000193	0.199	1E03	8142	8142	8142	TRUE	8142	10.7514	0.000193	0.199	1E03	8142	8142	8142
ON563414.3	8675	8675	-	dRNA	2	FALSE									FALSE
ON563414.3	8728	8728	-	dRNA	2	FALSE									FALSE
ON563414.3	8760	8760	-	dRNA	2	FALSE									FALSE
ON563414.3	9066	9066	-	dRNA	2	FALSE									FALSE
ON563414.3	9203	9203	-	dRNA	25	FALSE									FALSE
ON563414.3	9222	9222	-	dRNA	2	FALSE									FALSE
ON563414.3	9266	9266	-	dRNA	2	TRUE	9233	10.4913	0.000428	0.199	1E03	9233	9233	9233	TRUE	9233	10.4913	0.000428	0.199	1E03	9233	9233	9233
ON563414.3	9340	9340	-	dRNA	2	FALSE									FALSE
ON563414.3	9404	9404	-	dRNA	3	FALSE									FALSE
ON563414.3	9672	9672	-	dRNA	3	FALSE									FALSE
ON563414.3	9683	9683	-	dRNA	2	FALSE									FALSE
ON563414.3	9722	9722	-	dRNA	2	FALSE									FALSE
ON563414.3	9883	9883	-	dRNA	2	FALSE									FALSE
ON563414.3	10113	10113	-	dRNA	2	FALSE									FALSE
ON563414.3	10166	10166	-	dRNA	4	TRUE	10110	10.7514	0.000193	0.199	1E03	10110	10110	10110	TRUE	10110	10.7514	0.000193	0.199	1E03	10110	10110	10110
ON563414.3	10194	10194	-	dRNA	40	TRUE	10110	10.7514	0.000193	0.199	1E03	10110	10110	10110	FALSE
ON563414.3	10297	10297	-	dRNA	3	TRUE	10291	10.4913	0.000428	0.199	1E03	10291	10291	10291	TRUE	10291	10.4913	0.000428	0.199	1E03	10291	10291	10291
ON563414.3	10309	10309	-	dRNA	3	TRUE	10291	10.4913	0.000428	0.199	1E03	10291	10291	10291	TRUE	10291	10.4913	0.000428	0.199	1E03	10291	10291	10291
ON563414.3	10357	10357	-	dRNA	2	TRUE	10291; 10336	10.4913; 10.4913	0.000428; 0.000428	0.199; 0.199	1E03; 1E03	10291; 10336	10291; 10336	10291; 10336	TRUE	10336	10.4913	0.000428	0.199	1E03	10336	10336	10336
ON563414.3	10388	10388	-	dRNA	5	TRUE	10291; 10336	10.4913; 10.4913	0.000428; 0.000428	0.199; 0.199	1E03; 1E03	10291; 10336	10291; 10336	10291; 10336	TRUE	10336	10.4913	0.000428	0.199	1E03	10336	10336	10336
ON563414.3	10406	10406	-	dRNA	10	TRUE	10336	10.4913	0.000428	0.199	1E03	10336	10336	10336	FALSE
ON563414.3	10441	10441	-	dRNA	181	TRUE	10336	10.4913	0.000428	0.199	1E03	10336	10336	10336	FALSE
ON563414.3	10473	10473	-	dRNA	4	FALSE									FALSE
ON563414.3	10499	10499	-	dRNA	7	TRUE	10476	10.4913	0.000428	0.199	1E03	10476	10476	10476	TRUE	10476	10.4913	0.000428	0.199	1E03	10476	10476	10476
ON563414.3	10564	10564	-	dRNA	2	TRUE	10476	10.4913	0.000428	0.199	1E03	10476	10476	10476	FALSE
ON563414.3	10591	10591	-	dRNA	2	FALSE									FALSE
ON563414.3	10673	10673	-	dRNA	2	FALSE									FALSE
ON563414.3	10862	10862	-	dRNA	2	FALSE									FALSE
ON563414.3	10890	10890	-	dRNA	17	FALSE									FALSE
ON563414.3	12236	12236	-	dRNA	2	FALSE									FALSE
ON563414.3	12449	12449	-	dRNA	2	FALSE									FALSE
ON563414.3	12884	12884	-	dRNA	2	FALSE									FALSE
ON563414.3	12950	12950	-	dRNA	5	FALSE									FALSE
ON563414.3	12966	12966	-	dRNA	29	FALSE									FALSE
ON563414.3	12984	12984	-	dRNA	21	FALSE									FALSE
ON563414.3	12997	12997	-	dRNA	228	FALSE									FALSE
ON563414.3	13037	13037	-	dRNA	3	FALSE									FALSE
ON563414.3	14140	14140	-	dRNA	3	FALSE									FALSE
ON563414.3	14272	14272	-	dRNA	2	FALSE									FALSE
ON563414.3	14357	14357	-	dRNA	2	FALSE									FALSE
ON563414.3	14417	14417	-	dRNA	3	FALSE									FALSE
ON563414.3	14457	14457	-	dRNA	4	FALSE									FALSE
ON563414.3	14713	14713	-	dRNA	2	FALSE									FALSE
ON563414.3	14897	14897	-	dRNA	2	FALSE									FALSE
ON563414.3	15061	15061	-	dRNA	2	FALSE									FALSE
ON563414.3	15219	15219	-	dRNA	2	FALSE									FALSE
ON563414.3	15536	15536	-	dRNA	2	FALSE									FALSE
ON563414.3	15826	15826	-	dRNA	2	FALSE									FALSE
ON563414.3	15839	15839	-	dRNA	4	FALSE									FALSE
ON563414.3	15895	15895	-	dRNA	2	FALSE									FALSE
ON563414.3	16526	16526	-	dRNA	2	FALSE									FALSE
ON563414.3	16550	16550	-	dRNA	6	FALSE									FALSE
ON563414.3	16579	16579	-	dRNA	89	FALSE									FALSE
ON563414.3	16613	16613	-	dRNA	3	FALSE									FALSE
ON563414.3	16817	16817	-	dRNA	2	FALSE									FALSE
ON563414.3	17088	17088	-	dRNA	3	FALSE									FALSE
ON563414.3	17148	17148	-	dRNA	9	FALSE									FALSE
ON563414.3	17163	17163	-	dRNA	17	FALSE									FALSE
ON563414.3	17409	17409	-	dRNA	2	FALSE									FALSE
ON563414.3	17475	17475	-	dRNA	2	FALSE									FALSE
ON563414.3	17554	17554	-	dRNA	3	FALSE									FALSE
ON563414.3	17565	17565	-	dRNA	6	FALSE									FALSE
ON563414.3	17691	17691	-	dRNA	2	FALSE									FALSE
ON563414.3	17785	17785	-	dRNA	3	FALSE									FALSE
ON563414.3	17835	17835	-	dRNA	29	FALSE									FALSE
ON563414.3	17854	17854	-	dRNA	2	FALSE									FALSE
ON563414.3	18184	18184	-	dRNA	6	FALSE									FALSE
ON563414.3	18216	18216	-	dRNA	2	FALSE									FALSE
ON563414.3	18318	18318	-	dRNA	4	FALSE									FALSE
ON563414.3	18378	18378	-	dRNA	2	FALSE									FALSE
ON563414.3	18398	18398	-	dRNA	2	FALSE									FALSE
ON563414.3	18417	18417	-	dRNA	2	FALSE									FALSE
ON563414.3	18501	18501	-	dRNA	2	FALSE									FALSE
ON563414.3	18526	18526	-	dRNA	3	FALSE									FALSE
ON563414.3	18567	18567	-	dRNA	2	FALSE									FALSE
ON563414.3	18607	18607	-	dRNA	5	FALSE									FALSE
ON563414.3	18694	18694	-	dRNA	2	FALSE									FALSE
ON563414.3	18751	18751	-	dRNA	3	FALSE									FALSE
ON563414.3	18823	18823	-	dRNA	2	FALSE									FALSE
ON563414.3	19006	19006	-	dRNA	2	FALSE									FALSE
ON563414.3	19041	19041	-	dRNA	3	FALSE									FALSE
ON563414.3	19081	19081	-	dRNA	4	FALSE									FALSE
ON563414.3	19182	19182	-	dRNA	3	FALSE									FALSE
ON563414.3	19264	19264	-	dRNA	4	FALSE									FALSE
ON563414.3	19287	19287	-	dRNA	2	FALSE									FALSE
ON563414.3	19315	19315	-	dRNA	3	FALSE									FALSE
ON563414.3	19343	19343	-	dRNA	70	FALSE									FALSE
ON563414.3	19372	19372	-	dRNA	4	FALSE									FALSE
ON563414.3	19439	19439	-	dRNA	2	TRUE	19368; 19370; 19371	10.4913; 10.4913; 10.4913	0.000428; 0.000428; 0.000428	0.199; 0.199; 0.199	1E03; 1E03; 1E03	19368; 19370; 19371	19368; 19370; 19371	19368; 19370; 19371	FALSE
ON563414.3	19481	19481	-	dRNA	2	FALSE									FALSE
ON563414.3	19610	19610	-	dRNA	2	FALSE									FALSE
ON563414.3	19648	19648	-	dRNA	2	FALSE									FALSE
ON563414.3	19749	19749	-	dRNA	2	FALSE									FALSE
ON563414.3	19823	19823	-	dRNA	4	FALSE									FALSE
ON563414.3	19924	19924	-	dRNA	2	FALSE									FALSE
ON563414.3	19944	19944	-	dRNA	2	FALSE									FALSE
ON563414.3	20105	20105	-	dRNA	2	FALSE									FALSE
ON563414.3	20123	20123	-	dRNA	2	FALSE									FALSE
ON563414.3	20154	20154	-	dRNA	2	FALSE									FALSE
ON563414.3	20262	20262	-	dRNA	2	FALSE									FALSE
ON563414.3	20329	20329	-	dRNA	2	FALSE									FALSE
ON563414.3	20356	20356	-	dRNA	2	FALSE									FALSE
ON563414.3	20380	20380	-	dRNA	5	FALSE									FALSE
ON563414.3	20395	20395	-	dRNA	2	FALSE									FALSE
ON563414.3	20413	20413	-	dRNA	4	FALSE									FALSE
ON563414.3	20486	20486	-	dRNA	10	FALSE									FALSE
ON563414.3	20501	20501	-	dRNA	34	FALSE									FALSE
ON563414.3	20527	20527	-	dRNA	3	FALSE									FALSE
ON563414.3	20625	20625	-	dRNA	3	TRUE	20533	10.7514	0.000193	0.199	1E03	20533	20533	20533	FALSE
ON563414.3	20657	20657	-	dRNA	4	FALSE									FALSE
ON563414.3	20672	20672	-	dRNA	2	FALSE									FALSE
ON563414.3	20839	20839	-	dRNA	2	FALSE									FALSE
ON563414.3	20919	20919	-	dRNA	2	FALSE									FALSE
ON563414.3	20976	20976	-	dRNA	2	FALSE									FALSE
ON563414.3	21011	21011	-	dRNA	2	FALSE									FALSE
ON563414.3	21059	21059	-	dRNA	11	FALSE									FALSE
ON563414.3	21087	21087	-	dRNA	3	FALSE									FALSE
ON563414.3	21161	21161	-	dRNA	2	TRUE	21092	10.4913	0.000428	0.199	1E03	21092	21092	21092	FALSE
ON563414.3	21173	21173	-	dRNA	3	TRUE	21092	10.4913	0.000428	0.199	1E03	21092	21092	21092	FALSE
ON563414.3	21257	21257	-	dRNA	2	FALSE									FALSE
ON563414.3	21324	21324	-	dRNA	2	FALSE									FALSE
ON563414.3	21355	21355	-	dRNA	2	FALSE									FALSE
ON563414.3	21387	21387	-	dRNA	2	FALSE									FALSE
ON563414.3	21432	21432	-	dRNA	2	FALSE									FALSE
ON563414.3	21514	21514	-	dRNA	3	FALSE									FALSE
ON563414.3	21525	21525	-	dRNA	2	FALSE									FALSE
ON563414.3	21558	21558	-	dRNA	2	FALSE									FALSE
ON563414.3	21575	21575	-	dRNA	2	FALSE									FALSE
ON563414.3	21631	21631	-	dRNA	2	FALSE									FALSE
ON563414.3	21684	21684	-	dRNA	2	FALSE									FALSE
ON563414.3	21830	21830	-	dRNA	4	FALSE									FALSE
ON563414.3	21865	21865	-	dRNA	2	FALSE									FALSE
ON563414.3	21933	21933	-	dRNA	2	FALSE									FALSE
ON563414.3	21982	21982	-	dRNA	2	FALSE									FALSE
ON563414.3	22059	22059	-	dRNA	2	FALSE									FALSE
ON563414.3	22107	22107	-	dRNA	2	FALSE									FALSE
ON563414.3	22175	22175	-	dRNA	2	FALSE									FALSE
ON563414.3	22376	22376	-	dRNA	2	FALSE									FALSE
ON563414.3	22444	22444	-	dRNA	78	FALSE									FALSE
ON563414.3	22477	22477	-	dRNA	5	FALSE									FALSE
ON563414.3	22508	22508	-	dRNA	3	TRUE	22474	10.4913	0.000428	0.199	1E03	22474	22474	22474	TRUE	22474	10.4913	0.000428	0.199	1E03	22474	22474	22474
ON563414.3	22522	22522	-	dRNA	2	TRUE	22474	10.4913	0.000428	0.199	1E03	22474	22474	22474	TRUE	22474	10.4913	0.000428	0.199	1E03	22474	22474	22474
ON563414.3	22586	22586	-	dRNA	2	FALSE									FALSE
ON563414.3	22606	22606	-	dRNA	3	FALSE									FALSE
ON563414.3	22650	22650	-	dRNA	4	FALSE									FALSE
ON563414.3	22665	22665	-	dRNA	4	FALSE									FALSE
ON563414.3	22679	22679	-	dRNA	3	FALSE									FALSE
ON563414.3	22692	22692	-	dRNA	2	FALSE									FALSE
ON563414.3	22711	22711	-	dRNA	3	FALSE									FALSE
ON563414.3	22730	22730	-	dRNA	2	FALSE									FALSE
ON563414.3	22748	22748	-	dRNA	2	FALSE									FALSE
ON563414.3	22824	22824	-	dRNA	2	FALSE									FALSE
ON563414.3	22854	22854	-	dRNA	4	FALSE									FALSE
ON563414.3	22904	22904	-	dRNA	2	FALSE									FALSE
ON563414.3	22965	22965	-	dRNA	2	FALSE									FALSE
ON563414.3	23005	23005	-	dRNA	2	FALSE									FALSE
ON563414.3	23023	23023	-	dRNA	7	FALSE									FALSE
ON563414.3	23063	23063	-	dRNA	11	FALSE									FALSE
ON563414.3	23085	23085	-	dRNA	2	FALSE									FALSE
ON563414.3	23100	23100	-	dRNA	2	FALSE									FALSE
ON563414.3	23144	23144	-	dRNA	3	FALSE									FALSE
ON563414.3	23156	23156	-	dRNA	2	FALSE									FALSE
ON563414.3	23178	23178	-	dRNA	3	FALSE									FALSE
ON563414.3	23194	23194	-	dRNA	9	FALSE									FALSE
ON563414.3	23232	23232	-	dRNA	47	FALSE									FALSE
ON563414.3	23260	23260	-	dRNA	4	FALSE									FALSE
ON563414.3	23274	23274	-	dRNA	5	TRUE	23263	10.7514	0.000193	0.199	1E03	23263	23263	23263	TRUE	23263	10.7514	0.000193	0.199	1E03	23263	23263	23263
ON563414.3	23371	23371	-	dRNA	2	FALSE									FALSE
ON563414.3	23392	23392	-	dRNA	2	FALSE									FALSE
ON563414.3	23408	23408	-	dRNA	2	FALSE									FALSE
ON563414.3	23562	23562	-	dRNA	2	FALSE									FALSE
ON563414.3	23593	23593	-	dRNA	2	FALSE									FALSE
ON563414.3	23606	23606	-	dRNA	2	FALSE									FALSE
ON563414.3	23639	23639	-	dRNA	2	FALSE									FALSE
ON563414.3	23657	23657	-	dRNA	4	FALSE									FALSE
ON563414.3	23675	23675	-	dRNA	2	FALSE									FALSE
ON563414.3	23704	23704	-	dRNA	3	FALSE									FALSE
ON563414.3	23723	23723	-	dRNA	4	FALSE									FALSE
ON563414.3	23742	23742	-	dRNA	3	FALSE									FALSE
ON563414.3	23826	23826	-	dRNA	4	FALSE									FALSE
ON563414.3	23843	23843	-	dRNA	3	FALSE									FALSE
ON563414.3	23874	23874	-	dRNA	2	FALSE									FALSE
ON563414.3	23889	23889	-	dRNA	2	FALSE									FALSE
ON563414.3	23954	23954	-	dRNA	2	FALSE									FALSE
ON563414.3	23980	23980	-	dRNA	2	FALSE									FALSE
ON563414.3	23993	23993	-	dRNA	2	FALSE									FALSE
ON563414.3	24014	24014	-	dRNA	3	FALSE									FALSE
ON563414.3	24062	24062	-	dRNA	3	FALSE									FALSE
ON563414.3	24083	24083	-	dRNA	2	FALSE									FALSE
ON563414.3	24123	24123	-	dRNA	3	FALSE									FALSE
ON563414.3	24146	24146	-	dRNA	3	FALSE									FALSE
ON563414.3	24208	24208	-	dRNA	3	FALSE									FALSE
ON563414.3	24241	24241	-	dRNA	41	FALSE									FALSE
ON563414.3	24260	24260	-	dRNA	2	FALSE									FALSE
ON563414.3	24273	24273	-	dRNA	3	FALSE									FALSE
ON563414.3	24288	24288	-	dRNA	2	TRUE	24272	10.4913	0.000428	0.199	1E03	24272	24272	24272	TRUE	24272	10.4913	0.000428	0.199	1E03	24272	24272	24272
ON563414.3	24327	24327	-	dRNA	3	TRUE	24272	10.4913	0.000428	0.199	1E03	24272	24272	24272	TRUE	24272	10.4913	0.000428	0.199	1E03	24272	24272	24272
ON563414.3	24565	24565	-	dRNA	2	FALSE									FALSE
ON563414.3	24609	24609	-	dRNA	2	FALSE									FALSE
ON563414.3	24758	24758	-	dRNA	2	FALSE									FALSE
ON563414.3	24977	24977	-	dRNA	3	FALSE									FALSE
ON563414.3	25542	25542	-	dRNA	4	FALSE									FALSE
ON563414.3	25572	25572	-	dRNA	2	TRUE	25539	10.4913	0.000428	0.199	1E03	25539	25539	25539	TRUE	25539	10.4913	0.000428	0.199	1E03	25539	25539	25539
ON563414.3	25686	25686	-	dRNA	2	FALSE									FALSE
ON563414.3	25699	25699	-	dRNA	2	FALSE									FALSE
ON563414.3	25960	25960	-	dRNA	2	FALSE									FALSE
ON563414.3	26072	26072	-	dRNA	2	TRUE	25994	10.4913	0.000428	0.199	1E03	25994	25994	25994	FALSE
ON563414.3	26283	26283	-	dRNA	2	FALSE									FALSE
ON563414.3	26381	26381	-	dRNA	2	FALSE									FALSE
ON563414.3	26440	26440	-	dRNA	3	FALSE									FALSE
ON563414.3	26731	26731	-	dRNA	2	FALSE									FALSE
ON563414.3	26939	26939	-	dRNA	10	FALSE									FALSE
ON563414.3	27074	27074	-	dRNA	7	TRUE	26971	10.4913	0.000428	0.199	1E03	26971	26971	26971	FALSE
ON563414.3	27089	27089	-	dRNA	20	FALSE									FALSE
ON563414.3	27667	27667	-	dRNA	3	FALSE									FALSE
ON563414.3	28102	28102	-	dRNA	2	FALSE									FALSE
ON563414.3	28195	28195	-	dRNA	2	FALSE									FALSE
ON563414.3	28475	28475	-	dRNA	2	TRUE	28448	10.7514	0.000193	0.199	1E03	28448	28448	28448	TRUE	28448	10.7514	0.000193	0.199	1E03	28448	28448	28448
ON563414.3	28510	28510	-	dRNA	5	TRUE	28448	10.7514	0.000193	0.199	1E03	28448	28448	28448	FALSE
ON563414.3	28554	28554	-	dRNA	10	TRUE	28448; 28539; 28541; 28542; 28543	10.7514; 10.7514; 10.4913; 10.4913; 10.4913	0.000193; 0.000193; 0.000428; 0.000428; 0.000428	0.199; 0.199; 0.199; 0.199; 0.199	1E03; 1E03; 1E03; 1E03; 1E03	28448; 28539	28448; 28539	28448; 28539; 28541; 28542; 28543	TRUE	28539; 28541; 28542; 28543	10.7514; 10.4913; 10.4913; 10.4913	0.000193; 0.000428; 0.000428; 0.000428	0.199; 0.199; 0.199; 0.199	1E03; 1E03; 1E03; 1E03	28539	28539	28539; 28541; 28542; 28543
ON563414.3	28582	28582	-	dRNA	173	TRUE	28539; 28541; 28542; 28543	10.7514; 10.4913; 10.4913; 10.4913	0.000193; 0.000428; 0.000428; 0.000428	0.199; 0.199; 0.199; 0.199	1E03; 1E03; 1E03; 1E03	28539	28539	28539; 28541; 28542; 28543	TRUE	28539; 28541; 28542; 28543	10.7514; 10.4913; 10.4913; 10.4913	0.000193; 0.000428; 0.000428; 0.000428	0.199; 0.199; 0.199; 0.199	1E03; 1E03; 1E03; 1E03	28539	28539	28539; 28541; 28542; 28543
ON563414.3	28614	28614	-	dRNA	9	TRUE	28539; 28541; 28542; 28543	10.7514; 10.4913; 10.4913; 10.4913	0.000193; 0.000428; 0.000428; 0.000428	0.199; 0.199; 0.199; 0.199	1E03; 1E03; 1E03; 1E03	28539	28539	28539; 28541; 28542; 28543	FALSE
ON563414.3	28755	28755	-	dRNA	2	FALSE									FALSE
ON563414.3	28968	28968	-	dRNA	2	FALSE									FALSE
ON563414.3	29087	29087	-	dRNA	2	FALSE									FALSE
ON563414.3	29176	29176	-	dRNA	2	FALSE									FALSE
ON563414.3	29251	29251	-	dRNA	2	FALSE									FALSE
ON563414.3	29621	29621	-	dRNA	2	FALSE									FALSE
ON563414.3	29702	29702	-	dRNA	12	FALSE									FALSE
ON563414.3	29730	29730	-	dRNA	3	FALSE									FALSE
ON563414.3	30198	30198	-	dRNA	2	FALSE									FALSE
ON563414.3	30491	30491	-	dRNA	2	FALSE									FALSE
ON563414.3	30567	30567	-	dRNA	2	FALSE									FALSE
ON563414.3	30599	30599	-	dRNA	3	FALSE									FALSE
ON563414.3	30717	30717	-	dRNA	2	FALSE									FALSE
ON563414.3	30915	30915	-	dRNA	2	FALSE									FALSE
ON563414.3	30933	30933	-	dRNA	2	FALSE									FALSE
ON563414.3	31065	31065	-	dRNA	2	FALSE									FALSE
ON563414.3	31082	31082	-	dRNA	4	FALSE									FALSE
ON563414.3	31127	31127	-	dRNA	2	FALSE									FALSE
ON563414.3	31162	31162	-	dRNA	3	FALSE									FALSE
ON563414.3	31207	31207	-	dRNA	296	FALSE									FALSE
ON563414.3	31242	31242	-	dRNA	4	FALSE									FALSE
ON563414.3	31263	31263	-	dRNA	2	TRUE	31240	10.7514	0.000193	0.199	1E03	31240	31240	31240	TRUE	31240	10.7514	0.000193	0.199	1E03	31240	31240	31240
ON563414.3	31288	31288	-	dRNA	2	TRUE	31240	10.7514	0.000193	0.199	1E03	31240	31240	31240	TRUE	31240	10.7514	0.000193	0.199	1E03	31240	31240	31240
ON563414.3	31343	31343	-	dRNA	2	TRUE	31240	10.7514	0.000193	0.199	1E03	31240	31240	31240	FALSE
ON563414.3	31550	31550	-	dRNA	3	FALSE									FALSE
ON563414.3	31562	31562	-	dRNA	2	FALSE									FALSE
ON563414.3	31746	31746	-	dRNA	3	FALSE									FALSE
ON563414.3	31799	31799	-	dRNA	2	FALSE									FALSE
ON563414.3	31853	31853	-	dRNA	2	FALSE									FALSE
ON563414.3	31874	31874	-	dRNA	2	FALSE									FALSE
ON563414.3	31920	31920	-	dRNA	2	FALSE									FALSE
ON563414.3	31979	31979	-	dRNA	5	FALSE									FALSE
ON563414.3	32077	32077	-	dRNA	2	FALSE									FALSE
ON563414.3	32276	32276	-	dRNA	2	FALSE									FALSE
ON563414.3	32392	32392	-	dRNA	2	FALSE									FALSE
ON563414.3	32582	32582	-	dRNA	8	FALSE									FALSE
ON563414.3	32675	32675	-	dRNA	2	FALSE									FALSE
ON563414.3	32732	32732	-	dRNA	2	FALSE									FALSE
ON563414.3	32813	32813	-	dRNA	4	FALSE									FALSE
ON563414.3	32828	32828	-	dRNA	2	FALSE									FALSE
ON563414.3	32943	32943	-	dRNA	2	FALSE									FALSE
ON563414.3	32971	32971	-	dRNA	3	FALSE									FALSE
ON563414.3	32986	32986	-	dRNA	5	FALSE									FALSE
ON563414.3	33013	33013	-	dRNA	607	FALSE									FALSE
ON563414.3	33031	33031	-	dRNA	2	FALSE									FALSE
ON563414.3	33057	33057	-	dRNA	3	FALSE									FALSE
ON563414.3	33072	33072	-	dRNA	2	FALSE									FALSE
ON563414.3	33097	33097	-	dRNA	2	FALSE									FALSE
ON563414.3	33122	33122	-	dRNA	2	FALSE									FALSE
ON563414.3	33136	33136	-	dRNA	2	FALSE									FALSE
ON563414.3	33174	33174	-	dRNA	6	TRUE	33140	10.7514	0.000193	0.199	1E03	33140	33140	33140	TRUE	33140	10.7514	0.000193	0.199	1E03	33140	33140	33140
ON563414.3	33215	33215	-	dRNA	2	TRUE	33140	10.7514	0.000193	0.199	1E03	33140	33140	33140	FALSE
ON563414.3	33285	33285	-	dRNA	2	TRUE	33210	10.4913	0.000428	0.199	1E03	33210	33210	33210	FALSE
ON563414.3	33309	33309	-	dRNA	2	TRUE	33210	10.4913	0.000428	0.199	1E03	33210	33210	33210	FALSE
ON563414.3	33383	33383	-	dRNA	8	FALSE									FALSE
ON563414.3	33405	33405	-	dRNA	5	FALSE									FALSE
ON563414.3	33451	33451	-	dRNA	2	TRUE	33432	10.4913	0.000428	0.199	1E03	33432	33432	33432	TRUE	33432	10.4913	0.000428	0.199	1E03	33432	33432	33432
ON563414.3	33576	33576	-	dRNA	2	FALSE									FALSE
ON563414.3	33637	33637	-	dRNA	2	FALSE									FALSE
ON563414.3	33680	33680	-	dRNA	3	FALSE									FALSE
ON563414.3	33700	33700	-	dRNA	17	FALSE									FALSE
ON563414.3	34006	34006	-	dRNA	2	FALSE									FALSE
ON563414.3	34033	34033	-	dRNA	2	FALSE									FALSE
ON563414.3	35253	35253	-	dRNA	2	FALSE									FALSE
ON563414.3	35690	35690	-	dRNA	2	FALSE									FALSE
ON563414.3	35706	35706	-	dRNA	14	FALSE									FALSE
ON563414.3	35750	35750	-	dRNA	2	TRUE	35741	10.4913	0.000428	0.199	1E03	35741	35741	35741	TRUE	35741	10.4913	0.000428	0.199	1E03	35741	35741	35741
ON563414.3	35762	35762	-	dRNA	2	TRUE	35741	10.4913	0.000428	0.199	1E03	35741	35741	35741	TRUE	35741	10.4913	0.000428	0.199	1E03	35741	35741	35741
ON563414.3	35793	35793	-	dRNA	2	TRUE	35741	10.4913	0.000428	0.199	1E03	35741	35741	35741	TRUE	35741	10.4913	0.000428	0.199	1E03	35741	35741	35741
ON563414.3	35962	35962	-	dRNA	2	FALSE									FALSE
ON563414.3	35993	35993	-	dRNA	41	FALSE									FALSE
ON563414.3	36503	36503	-	dRNA	2	FALSE									FALSE
ON563414.3	36709	36709	-	dRNA	2	FALSE									FALSE
ON563414.3	37043	37043	-	dRNA	2	FALSE									FALSE
ON563414.3	37056	37056	-	dRNA	3	FALSE									FALSE
ON563414.3	37087	37087	-	dRNA	18	FALSE									FALSE
ON563414.3	37162	37162	-	dRNA	2	TRUE	37117	10.4913	0.000428	0.199	1E03	37117	37117	37117	TRUE	37117	10.4913	0.000428	0.199	1E03	37117	37117	37117
ON563414.3	37278	37278	-	dRNA	2	FALSE									FALSE
ON563414.3	37636	37636	-	dRNA	2	FALSE									FALSE
ON563414.3	37768	37768	-	dRNA	2	FALSE									FALSE
ON563414.3	38159	38159	-	dRNA	2	FALSE									FALSE
ON563414.3	38184	38184	-	dRNA	2	FALSE									FALSE
ON563414.3	38207	38207	-	dRNA	2	FALSE									FALSE
ON563414.3	38264	38264	-	dRNA	3	FALSE									FALSE
ON563414.3	38354	38354	-	dRNA	3	FALSE									FALSE
ON563414.3	38374	38374	-	dRNA	2	FALSE									FALSE
ON563414.3	38399	38399	-	dRNA	2	FALSE									FALSE
ON563414.3	38455	38455	-	dRNA	2	FALSE									FALSE
ON563414.3	38519	38519	-	dRNA	5	FALSE									FALSE
ON563414.3	38553	38553	-	dRNA	2	FALSE									FALSE
ON563414.3	38639	38639	-	dRNA	2	FALSE									FALSE
ON563414.3	38667	38667	-	dRNA	2	FALSE									FALSE
ON563414.3	38752	38752	-	dRNA	3	FALSE									FALSE
ON563414.3	38820	38820	-	dRNA	2	FALSE									FALSE
ON563414.3	38834	38834	-	dRNA	2	FALSE									FALSE
ON563414.3	38858	38858	-	dRNA	3	FALSE									FALSE
ON563414.3	38969	38969	-	dRNA	3	FALSE									FALSE
ON563414.3	39054	39054	-	dRNA	2	FALSE									FALSE
ON563414.3	39310	39310	-	dRNA	3	FALSE									FALSE
ON563414.3	39605	39605	-	dRNA	2	FALSE									FALSE
ON563414.3	39626	39626	-	dRNA	2	FALSE									FALSE
ON563414.3	39658	39658	-	dRNA	2	FALSE									FALSE
ON563414.3	39712	39712	-	dRNA	20	FALSE									FALSE
ON563414.3	39758	39758	-	dRNA	2	FALSE									FALSE
ON563414.3	39903	39903	-	dRNA	2	FALSE									FALSE
ON563414.3	39922	39922	-	dRNA	2	FALSE									FALSE
ON563414.3	39968	39968	-	dRNA	3	FALSE									FALSE
ON563414.3	39996	39996	-	dRNA	3	FALSE									FALSE
ON563414.3	40025	40025	-	dRNA	10	FALSE									FALSE
ON563414.3	40057	40057	-	dRNA	2	FALSE									FALSE
ON563414.3	40147	40147	-	dRNA	2	TRUE	40054	10.7514	0.000193	0.199	1E03	40054	40054	40054	FALSE
ON563414.3	40172	40172	-	dRNA	3	FALSE									FALSE
ON563414.3	40190	40190	-	dRNA	35	FALSE									FALSE
ON563414.3	40507	40507	-	dRNA	2	FALSE									FALSE
ON563414.3	40603	40603	-	dRNA	2	FALSE									FALSE
ON563414.3	40664	40664	-	dRNA	5	FALSE									FALSE
ON563414.3	40676	40676	-	dRNA	38	FALSE									FALSE
ON563414.3	41598	41598	-	dRNA	2	FALSE									FALSE
ON563414.3	43220	43220	-	dRNA	2	FALSE									FALSE
ON563414.3	43322	43322	-	dRNA	2	FALSE									FALSE
ON563414.3	43463	43463	-	dRNA	5	FALSE									FALSE
ON563414.3	43478	43478	-	dRNA	3	FALSE									FALSE
ON563414.3	43515	43515	-	dRNA	2	FALSE									FALSE
ON563414.3	43883	43883	-	dRNA	2	FALSE									FALSE
ON563414.3	45502	45502	-	dRNA	4	FALSE									FALSE
ON563414.3	45821	45821	-	dRNA	3	FALSE									FALSE
ON563414.3	45841	45841	-	dRNA	4	FALSE									FALSE
ON563414.3	45883	45883	-	dRNA	4	FALSE									FALSE
ON563414.3	45910	45910	-	dRNA	19	FALSE									FALSE
ON563414.3	45944	45944	-	dRNA	417	FALSE									FALSE
ON563414.3	45978	45978	-	dRNA	19	FALSE									FALSE
ON563414.3	45996	45996	-	dRNA	4	TRUE	45975	10.4913	0.000428	0.199	1E03	45975	45975	45975	TRUE	45975	10.4913	0.000428	0.199	1E03	45975	45975	45975
ON563414.3	46162	46162	-	dRNA	3	FALSE									FALSE
ON563414.3	46600	46600	-	dRNA	2	FALSE									FALSE
ON563414.3	46962	46962	-	dRNA	2	FALSE									FALSE
ON563414.3	49548	49548	-	dRNA	2	FALSE									FALSE
ON563414.3	50061	50061	-	dRNA	2	FALSE									FALSE
ON563414.3	50855	50855	-	dRNA	8	FALSE									FALSE
ON563414.3	51232	51232	-	dRNA	2	FALSE									FALSE
ON563414.3	51285	51285	-	dRNA	2	FALSE									FALSE
ON563414.3	51304	51304	-	dRNA	6	FALSE									FALSE
ON563414.3	51356	51356	-	dRNA	2	FALSE									FALSE
ON563414.3	51398	51398	-	dRNA	2	TRUE	51354	10.7514	0.000193	0.199	1E03	51354	51354	51354	TRUE	51354	10.7514	0.000193	0.199	1E03	51354	51354	51354
ON563414.3	51450	51450	-	dRNA	2	TRUE	51354	10.7514	0.000193	0.199	1E03	51354	51354	51354	FALSE
ON563414.3	51487	51487	-	dRNA	2	FALSE									FALSE
ON563414.3	51607	51607	-	dRNA	2	FALSE									FALSE
ON563414.3	51663	51663	-	dRNA	2	FALSE									FALSE
ON563414.3	51730	51730	-	dRNA	2	FALSE									FALSE
ON563414.3	51827	51827	-	dRNA	2	FALSE									FALSE
ON563414.3	52222	52222	-	dRNA	3	FALSE									FALSE
ON563414.3	52485	52485	-	dRNA	2	FALSE									FALSE
ON563414.3	52680	52680	-	dRNA	2	FALSE									FALSE
ON563414.3	52817	52817	-	dRNA	2	FALSE									FALSE
ON563414.3	52908	52908	-	dRNA	2	FALSE									FALSE
ON563414.3	53016	53016	-	dRNA	2	FALSE									FALSE
ON563414.3	53077	53077	-	dRNA	2	FALSE									FALSE
ON563414.3	53129	53129	-	dRNA	2	FALSE									FALSE
ON563414.3	53337	53337	-	dRNA	2	FALSE									FALSE
ON563414.3	53472	53472	-	dRNA	3	FALSE									FALSE
ON563414.3	53499	53499	-	dRNA	4	FALSE									FALSE
ON563414.3	53540	53540	-	dRNA	2	FALSE									FALSE
ON563414.3	53556	53556	-	dRNA	2	FALSE									FALSE
ON563414.3	53635	53635	-	dRNA	2	FALSE									FALSE
ON563414.3	53674	53674	-	dRNA	2	FALSE									FALSE
ON563414.3	53720	53720	-	dRNA	5	FALSE									FALSE
ON563414.3	53744	53744	-	dRNA	2	FALSE									FALSE
ON563414.3	53848	53848	-	dRNA	3	FALSE									FALSE
ON563414.3	53876	53876	-	dRNA	2	FALSE									FALSE
ON563414.3	53976	53976	-	dRNA	3	FALSE									FALSE
ON563414.3	54012	54012	-	dRNA	2	FALSE									FALSE
ON563414.3	54066	54066	-	dRNA	2	FALSE									FALSE
ON563414.3	54110	54110	-	dRNA	2	FALSE									FALSE
ON563414.3	54201	54201	-	dRNA	3	FALSE									FALSE
ON563414.3	54316	54316	-	dRNA	2	FALSE									FALSE
ON563414.3	54332	54332	-	dRNA	3	FALSE									FALSE
ON563414.3	54346	54346	-	dRNA	2	FALSE									FALSE
ON563414.3	54384	54384	-	dRNA	3	FALSE									FALSE
ON563414.3	54420	54420	-	dRNA	6	TRUE	54401	10.4913	0.000428	0.199	1E03	54401	54401	54401	TRUE	54401	10.4913	0.000428	0.199	1E03	54401	54401	54401
ON563414.3	54439	54439	-	dRNA	3	TRUE	54401	10.4913	0.000428	0.199	1E03	54401	54401	54401	TRUE	54401	10.4913	0.000428	0.199	1E03	54401	54401	54401
ON563414.3	54495	54495	-	dRNA	2	TRUE	54401	10.4913	0.000428	0.199	1E03	54401	54401	54401	FALSE
ON563414.3	54507	54507	-	dRNA	2	TRUE	54401	10.4913	0.000428	0.199	1E03	54401	54401	54401	FALSE
ON563414.3	54559	54559	-	dRNA	9	FALSE									FALSE
ON563414.3	54574	54574	-	dRNA	3	FALSE									FALSE
ON563414.3	54622	54622	-	dRNA	3	FALSE									FALSE
ON563414.3	54652	54652	-	dRNA	5	FALSE									FALSE
ON563414.3	54718	54718	-	dRNA	2	FALSE									FALSE
ON563414.3	54738	54738	-	dRNA	2	FALSE									FALSE
ON563414.3	54809	54809	-	dRNA	2	FALSE									FALSE
ON563414.3	54823	54823	-	dRNA	3	FALSE									FALSE
ON563414.3	54894	54894	-	dRNA	4	FALSE									FALSE
ON563414.3	54911	54911	-	dRNA	2	FALSE									FALSE
ON563414.3	54925	54925	-	dRNA	3	FALSE									FALSE
ON563414.3	54950	54950	-	dRNA	4	FALSE									FALSE
ON563414.3	54974	54974	-	dRNA	2	FALSE									FALSE
ON563414.3	55004	55004	-	dRNA	4	TRUE	54979	10.4913	0.000428	0.199	1E03	54979	54979	54979	TRUE	54979	10.4913	0.000428	0.199	1E03	54979	54979	54979
ON563414.3	55029	55029	-	dRNA	3	TRUE	54979	10.4913	0.000428	0.199	1E03	54979	54979	54979	TRUE	54979	10.4913	0.000428	0.199	1E03	54979	54979	54979
ON563414.3	55057	55057	-	dRNA	2	TRUE	54979	10.4913	0.000428	0.199	1E03	54979	54979	54979	FALSE
ON563414.3	55078	55078	-	dRNA	4	TRUE	54979	10.4913	0.000428	0.199	1E03	54979	54979	54979	FALSE
ON563414.3	55108	55108	-	dRNA	9	FALSE									FALSE
ON563414.3	55145	55145	-	dRNA	4	TRUE	55136	10.4913	0.000428	0.199	1E03	55136	55136	55136	TRUE	55136	10.4913	0.000428	0.199	1E03	55136	55136	55136
ON563414.3	55167	55167	-	dRNA	4	TRUE	55136	10.4913	0.000428	0.199	1E03	55136	55136	55136	TRUE	55136	10.4913	0.000428	0.199	1E03	55136	55136	55136
ON563414.3	55183	55183	-	dRNA	3	TRUE	55136	10.4913	0.000428	0.199	1E03	55136	55136	55136	TRUE	55136	10.4913	0.000428	0.199	1E03	55136	55136	55136
ON563414.3	55194	55194	-	dRNA	3	TRUE	55136	10.4913	0.000428	0.199	1E03	55136	55136	55136	FALSE
ON563414.3	55221	55221	-	dRNA	2	TRUE	55136	10.4913	0.000428	0.199	1E03	55136	55136	55136	FALSE
ON563414.3	55239	55239	-	dRNA	2	TRUE	55136	10.4913	0.000428	0.199	1E03	55136	55136	55136	FALSE
ON563414.3	55250	55250	-	dRNA	2	FALSE									FALSE
ON563414.3	55280	55280	-	dRNA	2	FALSE									FALSE
ON563414.3	55308	55308	-	dRNA	5	FALSE									FALSE
ON563414.3	55353	55353	-	dRNA	4	FALSE									FALSE
ON563414.3	55374	55374	-	dRNA	2	FALSE									FALSE
ON563414.3	55388	55388	-	dRNA	2	FALSE									FALSE
ON563414.3	55419	55419	-	dRNA	4	FALSE									FALSE
ON563414.3	55440	55440	-	dRNA	2	FALSE									FALSE
ON563414.3	55461	55461	-	dRNA	2	FALSE									FALSE
ON563414.3	55486	55486	-	dRNA	6	FALSE									FALSE
ON563414.3	55518	55518	-	dRNA	3	FALSE									FALSE
ON563414.3	55561	55561	-	dRNA	7	FALSE									FALSE
ON563414.3	55596	55596	-	dRNA	3	FALSE									FALSE
ON563414.3	55636	55636	-	dRNA	3	FALSE									FALSE
ON563414.3	55647	55647	-	dRNA	4	FALSE									FALSE
ON563414.3	55664	55664	-	dRNA	5	FALSE									FALSE
ON563414.3	55682	55682	-	dRNA	4	FALSE									FALSE
ON563414.3	55726	55726	-	dRNA	4	FALSE									FALSE
ON563414.3	55756	55756	-	dRNA	8	FALSE									FALSE
ON563414.3	55777	55777	-	dRNA	5	FALSE									FALSE
ON563414.3	55809	55809	-	dRNA	3	FALSE									FALSE
ON563414.3	55835	55835	-	dRNA	5	FALSE									FALSE
ON563414.3	55850	55850	-	dRNA	3	FALSE									FALSE
ON563414.3	55866	55866	-	dRNA	6	FALSE									FALSE
ON563414.3	55897	55897	-	dRNA	3	FALSE									FALSE
ON563414.3	55918	55918	-	dRNA	2	FALSE									FALSE
ON563414.3	55963	55963	-	dRNA	2	FALSE									FALSE
ON563414.3	55982	55982	-	dRNA	2	FALSE									FALSE
ON563414.3	55995	55995	-	dRNA	6	FALSE									FALSE
ON563414.3	56009	56009	-	dRNA	6	FALSE									FALSE
ON563414.3	56028	56028	-	dRNA	2	FALSE									FALSE
ON563414.3	56046	56046	-	dRNA	3	FALSE									FALSE
ON563414.3	56075	56075	-	dRNA	4	FALSE									FALSE
ON563414.3	56119	56119	-	dRNA	6	FALSE									FALSE
ON563414.3	56136	56136	-	dRNA	4	FALSE									FALSE
ON563414.3	56207	56207	-	dRNA	2	FALSE									FALSE
ON563414.3	56222	56222	-	dRNA	10	FALSE									FALSE
ON563414.3	56252	56252	-	dRNA	6	FALSE									FALSE
ON563414.3	56285	56285	-	dRNA	2	FALSE									FALSE
ON563414.3	56331	56331	-	dRNA	7	FALSE									FALSE
ON563414.3	56369	56369	-	dRNA	7	FALSE									FALSE
ON563414.3	56393	56393	-	dRNA	4	FALSE									FALSE
ON563414.3	56408	56408	-	dRNA	5	FALSE									FALSE
ON563414.3	56430	56430	-	dRNA	8	FALSE									FALSE
ON563414.3	56460	56460	-	dRNA	14	FALSE									FALSE
ON563414.3	56471	56471	-	dRNA	13	FALSE									FALSE
ON563414.3	56487	56487	-	dRNA	7	FALSE									FALSE
ON563414.3	56502	56502	-	dRNA	3	FALSE									FALSE
ON563414.3	56523	56523	-	dRNA	12	FALSE									FALSE
ON563414.3	56547	56547	-	dRNA	11	FALSE									FALSE
ON563414.3	56570	56570	-	dRNA	15	FALSE									FALSE
ON563414.3	56594	56594	-	dRNA	5	FALSE									FALSE
ON563414.3	56609	56609	-	dRNA	7	FALSE									FALSE
ON563414.3	56624	56624	-	dRNA	2	FALSE									FALSE
ON563414.3	56648	56648	-	dRNA	5	FALSE									FALSE
ON563414.3	56667	56667	-	dRNA	2	FALSE									FALSE
ON563414.3	56684	56684	-	dRNA	8	FALSE									FALSE
ON563414.3	56697	56697	-	dRNA	3	FALSE									FALSE
ON563414.3	56708	56708	-	dRNA	3	FALSE									FALSE
ON563414.3	56721	56721	-	dRNA	6	FALSE									FALSE
ON563414.3	56732	56732	-	dRNA	8	FALSE									FALSE
ON563414.3	56753	56753	-	dRNA	3	FALSE									FALSE
ON563414.3	56779	56779	-	dRNA	2	FALSE									FALSE
ON563414.3	56807	56807	-	dRNA	4	FALSE									FALSE
ON563414.3	56823	56823	-	dRNA	4	FALSE									FALSE
ON563414.3	56848	56848	-	dRNA	2	FALSE									FALSE
ON563414.3	56878	56878	-	dRNA	5	FALSE									FALSE
ON563414.3	56898	56898	-	dRNA	3	FALSE									FALSE
ON563414.3	56909	56909	-	dRNA	2	FALSE									FALSE
ON563414.3	56920	56920	-	dRNA	4	FALSE									FALSE
ON563414.3	56937	56937	-	dRNA	12	FALSE									FALSE
ON563414.3	56967	56967	-	dRNA	4	FALSE									FALSE
ON563414.3	56982	56982	-	dRNA	12	FALSE									FALSE
ON563414.3	57003	57003	-	dRNA	3	FALSE									FALSE
ON563414.3	57020	57020	-	dRNA	2	FALSE									FALSE
ON563414.3	57031	57031	-	dRNA	5	FALSE									FALSE
ON563414.3	57046	57046	-	dRNA	5	FALSE									FALSE
ON563414.3	57100	57100	-	dRNA	2	FALSE									FALSE
ON563414.3	57122	57122	-	dRNA	3	FALSE									FALSE
ON563414.3	57136	57136	-	dRNA	2	FALSE									FALSE
ON563414.3	57153	57153	-	dRNA	3	FALSE									FALSE
ON563414.3	57218	57218	-	dRNA	5	FALSE									FALSE
ON563414.3	57237	57237	-	dRNA	2	FALSE									FALSE
ON563414.3	57260	57260	-	dRNA	6	FALSE									FALSE
ON563414.3	57293	57293	-	dRNA	3	FALSE									FALSE
ON563414.3	57306	57306	-	dRNA	6	FALSE									FALSE
ON563414.3	57323	57323	-	dRNA	3	FALSE									FALSE
ON563414.3	57337	57337	-	dRNA	3	FALSE									FALSE
ON563414.3	57348	57348	-	dRNA	2	FALSE									FALSE
ON563414.3	57374	57374	-	dRNA	3	FALSE									FALSE
ON563414.3	57407	57407	-	dRNA	2	FALSE									FALSE
ON563414.3	57424	57424	-	dRNA	2	FALSE									FALSE
ON563414.3	57444	57444	-	dRNA	3	TRUE	57438	10.7514	0.000193	0.199	1E03	57438	57438	57438	TRUE	57438	10.7514	0.000193	0.199	1E03	57438	57438	57438
ON563414.3	57465	57465	-	dRNA	5	TRUE	57438	10.7514	0.000193	0.199	1E03	57438	57438	57438	TRUE	57438	10.7514	0.000193	0.199	1E03	57438	57438	57438
ON563414.3	57537	57537	-	dRNA	2	TRUE	57438; 57460	10.7514; 10.7514	0.000193; 0.000193	0.199; 0.199	1E03; 1E03	57438; 57460	57438; 57460	57438; 57460	FALSE
ON563414.3	57548	57548	-	dRNA	2	TRUE	57460	10.7514	0.000193	0.199	1E03	57460	57460	57460	FALSE
ON563414.3	57576	57576	-	dRNA	8	FALSE									FALSE
ON563414.3	57599	57599	-	dRNA	2	FALSE									FALSE
ON563414.3	57610	57610	-	dRNA	2	FALSE									FALSE
ON563414.3	57627	57627	-	dRNA	4	FALSE									FALSE
ON563414.3	57639	57639	-	dRNA	3	TRUE	57622	10.4913	0.000428	0.199	1E03	57622	57622	57622	TRUE	57622	10.4913	0.000428	0.199	1E03	57622	57622	57622
ON563414.3	57676	57676	-	dRNA	2	TRUE	57622	10.4913	0.000428	0.199	1E03	57622	57622	57622	TRUE	57622	10.4913	0.000428	0.199	1E03	57622	57622	57622
ON563414.3	57699	57699	-	dRNA	2	TRUE	57622	10.4913	0.000428	0.199	1E03	57622	57622	57622	FALSE
ON563414.3	57772	57772	-	dRNA	2	FALSE									FALSE
ON563414.3	57854	57854	-	dRNA	3	FALSE									FALSE
ON563414.3	57918	57918	-	dRNA	2	FALSE									FALSE
ON563414.3	57955	57955	-	dRNA	4	FALSE									FALSE
ON563414.3	57993	57993	-	dRNA	2	FALSE									FALSE
ON563414.3	58009	58009	-	dRNA	3	FALSE									FALSE
ON563414.3	58036	58036	-	dRNA	2	FALSE									FALSE
ON563414.3	58055	58055	-	dRNA	2	FALSE									FALSE
ON563414.3	58076	58076	-	dRNA	2	FALSE									FALSE
ON563414.3	58123	58123	-	dRNA	2	FALSE									FALSE
ON563414.3	58167	58167	-	dRNA	4	FALSE									FALSE
ON563414.3	58195	58195	-	dRNA	2	FALSE									FALSE
ON563414.3	58225	58225	-	dRNA	2	FALSE									FALSE
ON563414.3	58366	58366	-	dRNA	6	FALSE									FALSE
ON563414.3	58389	58389	-	dRNA	4	FALSE									FALSE
ON563414.3	58403	58403	-	dRNA	2	FALSE									FALSE
ON563414.3	58431	58431	-	dRNA	2	FALSE									FALSE
ON563414.3	58557	58557	-	dRNA	6	FALSE									FALSE
ON563414.3	58573	58573	-	dRNA	6	FALSE									FALSE
ON563414.3	58592	58592	-	dRNA	13	FALSE									FALSE
ON563414.3	58614	58614	-	dRNA	20	FALSE									FALSE
ON563414.3	58632	58632	-	dRNA	365	FALSE									FALSE
ON563414.3	58665	58665	-	dRNA	10	TRUE	58659	10.4913	0.000428	0.199	1E03	58659	58659	58659	TRUE	58659	10.4913	0.000428	0.199	1E03	58659	58659	58659
ON563414.3	58736	58736	-	dRNA	2	TRUE	58659; 58661; 58662	10.4913; 10.4913; 10.4913	0.000428; 0.000428; 0.000428	0.199; 0.199; 0.199	1E03; 1E03; 1E03	58659; 58661; 58662	58659; 58661; 58662	58659; 58661; 58662	FALSE
ON563414.3	59140	59140	-	dRNA	2	FALSE									FALSE
ON563414.3	59421	59421	-	dRNA	2	FALSE									FALSE
[truncated: 1,242 more rows]

## Sheet: Early PAS designated motifs
reference_genome	start	end	strand	source	motif_id	motif_alt_id	score	p-value	q-value	matched_sequence	kinetic_class	threshold	distance_from_TES
ON563414.3	135	141	+	PAS	1	TTTTTNT	10.7514	0.000193	0.199	TTTTTGT	E	1000
ON563414.3	205	211	+	PAS	1	TTTTTNT	10.7514	0.000193	0.199	TTTTTGT	E	1000	3
ON563414.3	252	258	+	PAS	1	TTTTTNT	10.7514	0.000193	0.199	TTTTTCT	E	1000	50
ON563414.3	573	579	+	PAS	1	TTTTTNT	10.7514	0.000193	0.199	TTTTTGT	E	1000	64
ON563414.3	613	619	+	PAS	1	TTTTTNT	10.4913	0.000428	0.199	TTTTTTT	E	1000	104
ON563414.3	614	620	+	PAS	1	TTTTTNT	10.4913	0.000428	0.199	TTTTTTT	E	1000	105
ON563414.3	615	621	+	PAS	1	TTTTTNT	10.4913	0.000428	0.199	TTTTTTT	E	1000	106
ON563414.3	616	622	+	PAS	1	TTTTTNT	10.4913	0.000428	0.199	TTTTTTT	E	1000	107
ON563414.3	617	623	+	PAS	1	TTTTTNT	10.4913	0.000428	0.199	TTTTTTT	E	1000	108
ON563414.3	618	624	+	PAS	1	TTTTTNT	10.4913	0.000428	0.199	TTTTTTT	E	1000	0
ON563414.3	619	625	+	PAS	1	TTTTTNT	10.4913	0.000428	0.199	TTTTTTT	E	1000	1
ON563414.3	620	626	+	PAS	1	TTTTTNT	10.4913	0.000428	0.199	TTTTTTT	E	1000	2
ON563414.3	622	628	+	PAS	1	TTTTTNT	10.7514	0.000193	0.199	TTTTTGT	E	1000	4
ON563414.3	635	641	+	PAS	1	TTTTTNT	10.4913	0.000428	0.199	TTTTTAT	E	1000	17
ON563414.3	717	723	+	PAS	1	TTTTTNT	10.7514	0.000193	0.199	TTTTTGT	E	1000	68
ON563414.3	739	745	+	PAS	1	TTTTTNT	10.7514	0.000193	0.199	TTTTTGT	E	1000	18
ON563414.3	3749	3755	+	PAS	1	TTTTTNT	10.7514	0.000193	0.199	TTTTTGT	E	1000	17
ON563414.3	4311	4317	+	PAS	1	TTTTTNT	10.4913	0.000428	0.199	TTTTTAT	E	1000	128
ON563414.3	5089	5095	+	PAS	1	TTTTTNT	10.7514	0.000193	0.199	TTTTTGT	E	1000	770
ON563414.3	6085	6091	+	PAS	1	TTTTTNT	10.4913	0.000428	0.199	TTTTTAT	E	1000	355
ON563414.3	6213	6219	+	PAS	1	TTTTTNT	10.4913	0.000428	0.199	TTTTTAT	E	1000	483
ON563414.3	6292	6298	+	PAS	1	TTTTTNT	10.4913	0.000428	0.199	TTTTTTT	E	1000	562
ON563414.3	6303	6309	+	PAS	1	TTTTTNT	10.7514	0.000193	0.199	TTTTTGT	E	1000	573
ON563414.3	6374	6380	+	PAS	1	TTTTTNT	10.7514	0.000193	0.199	TTTTTGT	E	1000	644
ON563414.3	6411	6417	+	PAS	1	TTTTTNT	10.4913	0.000428	0.199	TTTTTAT	E	1000	681
ON563414.3	6774	6780	+	PAS	1	TTTTTNT	10.4913	0.000428	0.199	TTTTTTT	E	1000	1044
ON563414.3	6950	6956	+	PAS	1	TTTTTNT	10.4913	0.000428	0.199	TTTTTAT	E	1000	1220
ON563414.3	7099	7105	+	PAS	1	TTTTTNT	10.7514	0.000193	0.199	TTTTTGT	E	1000	1369
ON563414.3	7495	7501	+	PAS	1	TTTTTNT	10.4913	0.000428	0.199	TTTTTAT	E	1000	1765
ON563414.3	8017	8023	+	PAS	1	TTTTTNT	10.4913	0.000428	0.199	TTTTTAT	E	1000	69
ON563414.3	8028	8034	+	PAS	1	TTTTTNT	10.4913	0.000428	0.199	TTTTTTT	E	1000	80
ON563414.3	8030	8036	+	PAS	1	TTTTTNT	10.4913	0.000428	0.199	TTTTTAT	E	1000	82
ON563414.3	8150	8156	+	PAS	1	TTTTTNT	10.4913	0.000428	0.199	TTTTTAT	E	1000	27
ON563414.3	8342	8348	+	PAS	1	TTTTTNT	10.4913	0.000428	0.199	TTTTTAT	E	1000	219
ON563414.3	8607	8613	+	PAS	1	TTTTTNT	10.4913	0.000428	0.199	TTTTTAT	E	1000	484
ON563414.3	8930	8936	+	PAS	1	TTTTTNT	10.4913	0.000428	0.199	TTTTTTT	E	1000	807
ON563414.3	8953	8959	+	PAS	1	TTTTTNT	10.7514	0.000193	0.199	TTTTTCT	E	1000	830
ON563414.3	9140	9146	+	PAS	1	TTTTTNT	10.4913	0.000428	0.199	TTTTTAT	E	1000	1017
ON563414.3	9525	9531	+	PAS	1	TTTTTNT	10.4913	0.000428	0.199	TTTTTTT	E	1000	1402
ON563414.3	10371	10377	+	PAS	1	TTTTTNT	10.7514	0.000193	0.199	TTTTTCT	E	1000	2248
ON563414.3	11201	11207	+	PAS	1	TTTTTNT	10.4913	0.000428	0.199	TTTTTTT	E	1000	776
ON563414.3	11665	11671	+	PAS	1	TTTTTNT	10.7514	0.000193	0.199	TTTTTGT	E	1000	1240
ON563414.3	12241	12247	+	PAS	1	TTTTTNT	10.4913	0.000428	0.199	TTTTTAT	E	1000	1816
ON563414.3	12724	12730	+	PAS	1	TTTTTNT	10.4913	0.000428	0.199	TTTTTAT	E	1000	403
ON563414.3	13389	13395	+	PAS	1	TTTTTNT	10.4913	0.000428	0.199	TTTTTAT	E	1000	1068
ON563414.3	14500	14506	+	PAS	1	TTTTTNT	10.7514	0.000193	0.199	TTTTTCT	E	1000	2179
ON563414.3	15082	15088	+	PAS	1	TTTTTNT	10.4913	0.000428	0.199	TTTTTAT	E	1000	2761
ON563414.3	15139	15145	+	PAS	1	TTTTTNT	10.4913	0.000428	0.199	TTTTTTT	E	1000	2818
ON563414.3	15140	15146	+	PAS	1	TTTTTNT	10.4913	0.000428	0.199	TTTTTTT	E	1000	2819
ON563414.3	16112	16118	+	PAS	1	TTTTTNT	10.4913	0.000428	0.199	TTTTTTT	E	1000	582
ON563414.3	16114	16120	+	PAS	1	TTTTTNT	10.7514	0.000193	0.199	TTTTTGT	E	1000	584
ON563414.3	17255	17261	+	PAS	1	TTTTTNT	10.4913	0.000428	0.199	TTTTTAT	E	1000	1725
ON563414.3	17733	17739	+	PAS	1	TTTTTNT	10.7514	0.000193	0.199	TTTTTCT	E	1000	427
ON563414.3	18879	18885	+	PAS	1	TTTTTNT	10.4913	0.000428	0.199	TTTTTAT	E	1000	1573
ON563414.3	19363	19369	+	PAS	1	TTTTTNT	10.4913	0.000428	0.199	TTTTTAT	E	1000	2057
ON563414.3	19635	19641	+	PAS	1	TTTTTNT	10.4913	0.000428	0.199	TTTTTTT	E	1000	2329
ON563414.3	20053	20059	+	PAS	1	TTTTTNT	10.7514	0.000193	0.199	TTTTTCT	E	1000	2747
ON563414.3	20456	20462	+	PAS	1	TTTTTNT	10.4913	0.000428	0.199	TTTTTAT	E	1000	3150
ON563414.3	20727	20733	+	PAS	1	TTTTTNT	10.4913	0.000428	0.199	TTTTTAT	E	1000	3421
ON563414.3	21106	21112	+	PAS	1	TTTTTNT	10.4913	0.000428	0.199	TTTTTAT	E	1000	3800
ON563414.3	21284	21290	+	PAS	1	TTTTTNT	10.7514	0.000193	0.199	TTTTTCT	E	1000	3978
ON563414.3	21988	21994	+	PAS	1	TTTTTNT	10.4913	0.000428	0.199	TTTTTTT	E	1000	4682
ON563414.3	23413	23419	+	PAS	1	TTTTTNT	10.7514	0.000193	0.199	TTTTTCT	E	1000	6107
ON563414.3	23628	23634	+	PAS	1	TTTTTNT	10.4913	0.000428	0.199	TTTTTAT	E	1000	6322
ON563414.3	23786	23792	+	PAS	1	TTTTTNT	10.7514	0.000193	0.199	TTTTTCT	E	1000	6480
ON563414.3	24174	24180	+	PAS	1	TTTTTNT	10.4913	0.000428	0.199	TTTTTAT	E	1000	353
ON563414.3	25264	25270	+	PAS	1	TTTTTNT	10.7514	0.000193	0.199	TTTTTCT	E	1000	888
ON563414.3	25404	25410	+	PAS	1	TTTTTNT	10.4913	0.000428	0.199	TTTTTAT	E	1000	1028
ON563414.3	25498	25504	+	PAS	1	TTTTTNT	10.4913	0.000428	0.199	TTTTTAT	E	1000	86
ON563414.3	25525	25531	+	PAS	1	TTTTTNT	10.4913	0.000428	0.199	TTTTTAT	E	1000	113
ON563414.3	25821	25827	+	PAS	1	TTTTTNT	10.4913	0.000428	0.199	TTTTTAT	E	1000	85
ON563414.3	26994	27000	+	PAS	1	TTTTTNT	10.4913	0.000428	0.199	TTTTTAT	E	1000	1258
ON563414.3	27243	27249	+	PAS	1	TTTTTNT	10.4913	0.000428	0.199	TTTTTAT	E	1000	1507
ON563414.3	27360	27366	+	PAS	1	TTTTTNT	10.7514	0.000193	0.199	TTTTTCT	E	1000	1624
ON563414.3	28023	28029	+	PAS	1	TTTTTNT	10.4913	0.000428	0.199	TTTTTAT	E	1000	2287
ON563414.3	28532	28538	+	PAS	1	TTTTTNT	10.7514	0.000193	0.199	TTTTTCT	E	1000	2796
ON563414.3	28793	28799	+	PAS	1	TTTTTNT	10.4913	0.000428	0.199	TTTTTAT	E	1000	224
ON563414.3	29030	29036	+	PAS	1	TTTTTNT	10.7514	0.000193	0.199	TTTTTGT	E	1000	461
ON563414.3	31040	31046	+	PAS	1	TTTTTNT	10.7514	0.000193	0.199	TTTTTGT	E	1000	2471
ON563414.3	31371	31377	+	PAS	1	TTTTTNT	10.4913	0.000428	0.199	TTTTTTT	E	1000	97
ON563414.3	31814	31820	+	PAS	1	TTTTTNT	10.4913	0.000428	0.199	TTTTTTT	E	1000	540
ON563414.3	32099	32105	+	PAS	1	TTTTTNT	10.4913	0.000428	0.199	TTTTTAT	E	1000	825
ON563414.3	32205	32211	+	PAS	1	TTTTTNT	10.4913	0.000428	0.199	TTTTTTT	E	1000	931
ON563414.3	32206	32212	+	PAS	1	TTTTTNT	10.4913	0.000428	0.199	TTTTTTT	E	1000	932
ON563414.3	33425	33431	+	PAS	1	TTTTTNT	10.4913	0.000428	0.199	TTTTTTT	E	1000	2151
ON563414.3	33427	33433	+	PAS	1	TTTTTNT	10.4913	0.000428	0.199	TTTTTAT	E	1000	2153
ON563414.3	33480	33486	+	PAS	1	TTTTTNT	10.4913	0.000428	0.199	TTTTTAT	E	1000	2206
ON563414.3	33508	33514	+	PAS	1	TTTTTNT	10.7514	0.000193	0.199	TTTTTCT	E	1000	2234
ON563414.3	34057	34063	+	PAS	1	TTTTTNT	10.4913	0.000428	0.199	TTTTTTT	E	1000	2783
ON563414.3	34059	34065	+	PAS	1	TTTTTNT	10.4913	0.000428	0.199	TTTTTAT	E	1000	2785
ON563414.3	34345	34351	+	PAS	1	TTTTTNT	10.7514	0.000193	0.199	TTTTTGT	E	1000	3071
ON563414.3	34645	34651	+	PAS	1	TTTTTNT	10.7514	0.000193	0.199	TTTTTGT	E	1000	3371
ON563414.3	34939	34945	+	PAS	1	TTTTTNT	10.4913	0.000428	0.199	TTTTTAT	E	1000	3665
ON563414.3	35025	35031	+	PAS	1	TTTTTNT	10.4913	0.000428	0.199	TTTTTAT	E	1000	3751
ON563414.3	35582	35588	+	PAS	1	TTTTTNT	10.4913	0.000428	0.199	TTTTTTT	E	1000	334
ON563414.3	35583	35589	+	PAS	1	TTTTTNT	10.4913	0.000428	0.199	TTTTTTT	E	1000	335
ON563414.3	35777	35783	+	PAS	1	TTTTTNT	10.7514	0.000193	0.199	TTTTTGT	E	1000	529
ON563414.3	37007	37013	+	PAS	1	TTTTTNT	10.4913	0.000428	0.199	TTTTTTT	E	1000	39
ON563414.3	37141	37147	+	PAS	1	TTTTTNT	10.4913	0.000428	0.199	TTTTTAT	E	1000	173
ON563414.3	37993	37999	+	PAS	1	TTTTTNT	10.4913	0.000428	0.199	TTTTTTT	E	1000	691
ON563414.3	37995	38001	+	PAS	1	TTTTTNT	10.4913	0.000428	0.199	TTTTTAT	E	1000	693
ON563414.3	38382	38388	+	PAS	1	TTTTTNT	10.4913	0.000428	0.199	TTTTTAT	E	1000	1080
ON563414.3	39089	39095	+	PAS	1	TTTTTNT	10.4913	0.000428	0.199	TTTTTTT	E	1000	493
ON563414.3	39144	39150	+	PAS	1	TTTTTNT	10.4913	0.000428	0.199	TTTTTTT	E	1000	53
ON563414.3	39878	39884	+	PAS	1	TTTTTNT	10.4913	0.000428	0.199	TTTTTTT	E	1000	637
ON563414.3	39879	39885	+	PAS	1	TTTTTNT	10.4913	0.000428	0.199	TTTTTTT	E	1000	638
ON563414.3	39881	39887	+	PAS	1	TTTTTNT	10.4913	0.000428	0.199	TTTTTAT	E	1000	640
ON563414.3	41210	41216	+	PAS	1	TTTTTNT	10.7514	0.000193	0.199	TTTTTGT	E	1000	8
ON563414.3	41475	41481	+	PAS	1	TTTTTNT	10.4913	0.000428	0.199	TTTTTTT	E	1000	273
ON563414.3	41477	41483	+	PAS	1	TTTTTNT	10.4913	0.000428	0.199	TTTTTAT	E	1000	275
ON563414.3	41755	41761	+	PAS	1	TTTTTNT	10.4913	0.000428	0.199	TTTTTTT	E	1000	553
ON563414.3	41756	41762	+	PAS	1	TTTTTNT	10.4913	0.000428	0.199	TTTTTTT	E	1000	554
ON563414.3	41946	41952	+	PAS	1	TTTTTNT	10.4913	0.000428	0.199	TTTTTTT	E	1000	744
ON563414.3	41948	41954	+	PAS	1	TTTTTNT	10.7514	0.000193	0.199	TTTTTCT	E	1000	746
ON563414.3	42318	42324	+	PAS	1	TTTTTNT	10.4913	0.000428	0.199	TTTTTAT	E	1000	1116
ON563414.3	42844	42850	+	PAS	1	TTTTTNT	10.4913	0.000428	0.199	TTTTTAT	E	1000	16
ON563414.3	43522	43528	+	PAS	1	TTTTTNT	10.4913	0.000428	0.199	TTTTTTT	E	1000	27
ON563414.3	43524	43530	+	PAS	1	TTTTTNT	10.4913	0.000428	0.199	TTTTTAT	E	1000	0
ON563414.3	43790	43796	+	PAS	1	TTTTTNT	10.7514	0.000193	0.199	TTTTTCT	E	1000	3
ON563414.3	44134	44140	+	PAS	1	TTTTTNT	10.7514	0.000193	0.199	TTTTTGT	E	1000	39
ON563414.3	44752	44758	+	PAS	1	TTTTTNT	10.7514	0.000193	0.199	TTTTTCT	E	1000	0
ON563414.3	45739	45745	+	PAS	1	TTTTTNT	10.7514	0.000193	0.199	TTTTTCT	E	1000	70
ON563414.3	46284	46290	+	PAS	1	TTTTTNT	10.4913	0.000428	0.199	TTTTTTT	E	1000	44
ON563414.3	46607	46613	+	PAS	1	TTTTTNT	10.4913	0.000428	0.199	TTTTTTT	E	1000	53
ON563414.3	46660	46666	+	PAS	1	TTTTTNT	10.4913	0.000428	0.199	TTTTTTT	E	1000	106
ON563414.3	46661	46667	+	PAS	1	TTTTTNT	10.4913	0.000428	0.199	TTTTTTT	E	1000	107
ON563414.3	46663	46669	+	PAS	1	TTTTTNT	10.4913	0.000428	0.199	TTTTTAT	E	1000	109
ON563414.3	48397	48403	+	PAS	1	TTTTTNT	10.4913	0.000428	0.199	TTTTTTT	E	1000	36
ON563414.3	48399	48405	+	PAS	1	TTTTTNT	10.7514	0.000193	0.199	TTTTTGT	E	1000	38
ON563414.3	48687	48693	+	PAS	1	TTTTTNT	10.4913	0.000428	0.199	TTTTTTT	E	1000	45
ON563414.3	50988	50994	+	PAS	1	TTTTTNT	10.4913	0.000428	0.199	TTTTTAT	E	1000	25
ON563414.3	51318	51324	+	PAS	1	TTTTTNT	10.4913	0.000428	0.199	TTTTTAT	E	1000	38
ON563414.3	51706	51712	+	PAS	1	TTTTTNT	10.4913	0.000428	0.199	TTTTTAT	E	1000	19
ON563414.3	52540	52546	+	PAS	1	TTTTTNT	10.4913	0.000428	0.199	TTTTTAT	E	1000	22
ON563414.3	52839	52845	+	PAS	1	TTTTTNT	10.7514	0.000193	0.199	TTTTTGT	E	1000	12
ON563414.3	53021	53027	+	PAS	1	TTTTTNT	10.7514	0.000193	0.199	TTTTTGT	E	1000	14
ON563414.3	53581	53587	+	PAS	1	TTTTTNT	10.7514	0.000193	0.199	TTTTTGT	E	1000	32
ON563414.3	54527	54533	+	PAS	1	TTTTTNT	10.4913	0.000428	0.199	TTTTTAT	E	1000	76
ON563414.3	55098	55104	+	PAS	1	TTTTTNT	10.4913	0.000428	0.199	TTTTTAT	E	1000	54
ON563414.3	55575	55581	+	PAS	1	TTTTTNT	10.7514	0.000193	0.199	TTTTTCT	E	1000	23
ON563414.3	55581	55587	+	PAS	1	TTTTTNT	10.4913	0.000428	0.199	TTTTTAT	E	1000	3
ON563414.3	56052	56058	+	PAS	1	TTTTTNT	10.4913	0.000428	0.199	TTTTTTT	E	1000	113
ON563414.3	56053	56059	+	PAS	1	TTTTTNT	10.4913	0.000428	0.199	TTTTTTT	E	1000	114
ON563414.3	57086	57092	+	PAS	1	TTTTTNT	10.4913	0.000428	0.199	TTTTTTT	E	1000	158
ON563414.3	57176	57182	+	PAS	1	TTTTTNT	10.4913	0.000428	0.199	TTTTTAT	E	1000	248
ON563414.3	57659	57665	+	PAS	1	TTTTTNT	10.4913	0.000428	0.199	TTTTTAT	E	1000	731
ON563414.3	58473	58479	+	PAS	1	TTTTTNT	10.7514	0.000193	0.199	TTTTTCT	E	1000	207
ON563414.3	59023	59029	+	PAS	1	TTTTTNT	10.7514	0.000193	0.199	TTTTTGT	E	1000	757
ON563414.3	59379	59385	+	PAS	1	TTTTTNT	10.4913	0.000428	0.199	TTTTTAT	E	1000	1113
ON563414.3	59714	59720	+	PAS	1	TTTTTNT	10.7514	0.000193	0.199	TTTTTGT	E	1000	1448
ON563414.3	59962	59968	+	PAS	1	TTTTTNT	10.4913	0.000428	0.199	TTTTTAT	E	1000	1696
ON563414.3	60795	60801	+	PAS	1	TTTTTNT	10.7514	0.000193	0.199	TTTTTGT	E	1000	2529
ON563414.3	61760	61766	+	PAS	1	TTTTTNT	10.4913	0.000428	0.199	TTTTTTT	E	1000	3494
ON563414.3	61762	61768	+	PAS	1	TTTTTNT	10.7514	0.000193	0.199	TTTTTGT	E	1000	3496
ON563414.3	62035	62041	+	PAS	1	TTTTTNT	10.7514	0.000193	0.199	TTTTTGT	E	1000	269
ON563414.3	62386	62392	+	PAS	1	TTTTTNT	10.4913	0.000428	0.199	TTTTTTT	E	1000	620
ON563414.3	62388	62394	+	PAS	1	TTTTTNT	10.7514	0.000193	0.199	TTTTTCT	E	1000	622
ON563414.3	63130	63136	+	PAS	1	TTTTTNT	10.4913	0.000428	0.199	TTTTTAT	E	1000	360
ON563414.3	63229	63235	+	PAS	1	TTTTTNT	10.4913	0.000428	0.199	TTTTTAT	E	1000	459
ON563414.3	63641	63647	+	PAS	1	TTTTTNT	10.4913	0.000428	0.199	TTTTTTT	E	1000	871
ON563414.3	63643	63649	+	PAS	1	TTTTTNT	10.4913	0.000428	0.199	TTTTTAT	E	1000	873
ON563414.3	63985	63991	+	PAS	1	TTTTTNT	10.4913	0.000428	0.199	TTTTTAT	E	1000	1215
ON563414.3	66150	66156	+	PAS	1	TTTTTNT	10.7514	0.000193	0.199	TTTTTGT	E	1000	3380
ON563414.3	66794	66800	+	PAS	1	TTTTTNT	10.4913	0.000428	0.199	TTTTTTT	E	1000	4024
ON563414.3	69542	69548	+	PAS	1	TTTTTNT	10.7514	0.000193	0.199	TTTTTCT	E	1000	1042
ON563414.3	70094	70100	+	PAS	1	TTTTTNT	10.4913	0.000428	0.199	TTTTTAT	E	1000	28
ON563414.3	71436	71442	+	PAS	1	TTTTTNT	10.4913	0.000428	0.199	TTTTTAT	E	1000	888
ON563414.3	71787	71793	+	PAS	1	TTTTTNT	10.7514	0.000193	0.199	TTTTTCT	E	1000	245
ON563414.3	71928	71934	+	PAS	1	TTTTTNT	10.7514	0.000193	0.199	TTTTTCT	E	1000	386
ON563414.3	72162	72168	+	PAS	1	TTTTTNT	10.4913	0.000428	0.199	TTTTTAT	E	1000	174
ON563414.3	72169	72175	+	PAS	1	TTTTTNT	10.4913	0.000428	0.199	TTTTTAT	E	1000	181
ON563414.3	72218	72224	+	PAS	1	TTTTTNT	10.7514	0.000193	0.199	TTTTTCT	E	1000	230
ON563414.3	74939	74945	+	PAS	1	TTTTTNT	10.4913	0.000428	0.199	TTTTTAT	E	1000	154
ON563414.3	75845	75851	+	PAS	1	TTTTTNT	10.4913	0.000428	0.199	TTTTTTT	E	1000	12
ON563414.3	75847	75853	+	PAS	1	TTTTTNT	10.4913	0.000428	0.199	TTTTTAT	E	1000	14
ON563414.3	76096	76102	+	PAS	1	TTTTTNT	10.4913	0.000428	0.199	TTTTTTT	E	1000	55
ON563414.3	76097	76103	+	PAS	1	TTTTTNT	10.4913	0.000428	0.199	TTTTTTT	E	1000	56
ON563414.3	76098	76104	+	PAS	1	TTTTTNT	10.4913	0.000428	0.199	TTTTTTT	E	1000	57
ON563414.3	76151	76157	+	PAS	1	TTTTTNT	10.4913	0.000428	0.199	TTTTTAT	E	1000	0
ON563414.3	76849	76855	+	PAS	1	TTTTTNT	10.7514	0.000193	0.199	TTTTTGT	E	1000	382
ON563414.3	79045	79051	+	PAS	1	TTTTTNT	10.4913	0.000428	0.199	TTTTTAT	E	1000	2
ON563414.3	79244	79250	+	PAS	1	TTTTTNT	10.7514	0.000193	0.199	TTTTTCT	E	1000	16
ON563414.3	80858	80864	+	PAS	1	TTTTTNT	10.4913	0.000428	0.199	TTTTTTT	E	1000	20
ON563414.3	80859	80865	+	PAS	1	TTTTTNT	10.4913	0.000428	0.199	TTTTTTT	E	1000	21
ON563414.3	80860	80866	+	PAS	1	TTTTTNT	10.4913	0.000428	0.199	TTTTTTT	E	1000	22
ON563414.3	81069	81075	+	PAS	1	TTTTTNT	10.4913	0.000428	0.199	TTTTTAT	E	1000	37
ON563414.3	85021	85027	+	PAS	1	TTTTTNT	10.7514	0.000193	0.199	TTTTTCT	E	1000	999
ON563414.3	85394	85400	+	PAS	1	TTTTTNT	10.4913	0.000428	0.199	TTTTTAT	E	1000	135
ON563414.3	85629	85635	+	PAS	1	TTTTTNT	10.7514	0.000193	0.199	TTTTTGT	E	1000	201
ON563414.3	86727	86733	+	PAS	1	TTTTTNT	10.4913	0.000428	0.199	TTTTTAT	E	1000	158
ON563414.3	86939	86945	+	PAS	1	TTTTTNT	10.7514	0.000193	0.199	TTTTTCT	E	1000	370
ON563414.3	87416	87422	+	PAS	1	TTTTTNT	10.4913	0.000428	0.199	TTTTTTT	E	1000	847
ON563414.3	87418	87424	+	PAS	1	TTTTTNT	10.7514	0.000193	0.199	TTTTTCT	E	1000	849
ON563414.3	87584	87590	+	PAS	1	TTTTTNT	10.7514	0.000193	0.199	TTTTTGT	E	1000	1015
ON563414.3	88107	88113	+	PAS	1	TTTTTNT	10.4913	0.000428	0.199	TTTTTTT	E	1000	513
ON563414.3	88728	88734	+	PAS	1	TTTTTNT	10.4913	0.000428	0.199	TTTTTAT	E	1000	402
ON563414.3	88848	88854	+	PAS	1	TTTTTNT	10.4913	0.000428	0.199	TTTTTTT	E	1000	522
ON563414.3	88849	88855	+	PAS	1	TTTTTNT	10.4913	0.000428	0.199	TTTTTTT	E	1000	523
ON563414.3	89028	89034	+	PAS	1	TTTTTNT	10.4913	0.000428	0.199	TTTTTAT	E	1000	702
ON563414.3	89352	89358	+	PAS	1	TTTTTNT	10.4913	0.000428	0.199	TTTTTAT	E	1000	1026
ON563414.3	89507	89513	+	PAS	1	TTTTTNT	10.4913	0.000428	0.199	TTTTTTT	E	1000	1181
ON563414.3	89516	89522	+	PAS	1	TTTTTNT	10.4913	0.000428	0.199	TTTTTAT	E	1000	1190
ON563414.3	90293	90299	+	PAS	1	TTTTTNT	10.4913	0.000428	0.199	TTTTTAT	E	1000	1967
ON563414.3	90454	90460	+	PAS	1	TTTTTNT	10.7514	0.000193	0.199	TTTTTGT	E	1000	38
ON563414.3	90541	90547	+	PAS	1	TTTTTNT	10.7514	0.000193	0.199	TTTTTGT	E	1000	5
ON563414.3	90637	90643	+	PAS	1	TTTTTNT	10.4913	0.000428	0.199	TTTTTAT	E	1000	11
ON563414.3	90661	90667	+	PAS	1	TTTTTNT	10.4913	0.000428	0.199	TTTTTAT	E	1000	13
ON563414.3	90972	90978	+	PAS	1	TTTTTNT	10.4913	0.000428	0.199	TTTTTAT	E	1000	48
ON563414.3	94351	94357	+	PAS	1	TTTTTNT	10.7514	0.000193	0.199	TTTTTGT	E	1000	77
ON563414.3	94657	94663	+	PAS	1	TTTTTNT	10.4913	0.000428	0.199	TTTTTTT	E	1000	153
ON563414.3	94658	94664	+	PAS	1	TTTTTNT	10.4913	0.000428	0.199	TTTTTTT	E	1000	154
ON563414.3	94660	94666	+	PAS	1	TTTTTNT	10.4913	0.000428	0.199	TTTTTAT	E	1000	156
ON563414.3	94684	94690	+	PAS	1	TTTTTNT	10.4913	0.000428	0.199	TTTTTAT	E	1000	1
ON563414.3	94806	94812	+	PAS	1	TTTTTNT	10.4913	0.000428	0.199	TTTTTTT	E	1000	86
ON563414.3	94808	94814	+	PAS	1	TTTTTNT	10.7514	0.000193	0.199	TTTTTCT	E	1000	88
ON563414.3	98786	98792	+	PAS	1	TTTTTNT	10.4913	0.000428	0.199	TTTTTAT	E	1000	21
ON563414.3	98854	98860	+	PAS	1	TTTTTNT	10.4913	0.000428	0.199	TTTTTAT	E	1000	16
ON563414.3	99711	99717	+	PAS	1	TTTTTNT	10.7514	0.000193	0.199	TTTTTGT	E	1000	167
ON563414.3	99794	99800	+	PAS	1	TTTTTNT	10.7514	0.000193	0.199	TTTTTCT	E	1000	250
ON563414.3	100110	100116	+	PAS	1	TTTTTNT	10.4913	0.000428	0.199	TTTTTTT	E	1000	566
ON563414.3	100112	100118	+	PAS	1	TTTTTNT	10.4913	0.000428	0.199	TTTTTAT	E	1000	0
ON563414.3	100860	100866	+	PAS	1	TTTTTNT	10.7514	0.000193	0.199	TTTTTCT	E	1000	441
ON563414.3	101383	101389	+	PAS	1	TTTTTNT	10.4913	0.000428	0.199	TTTTTAT	E	1000	161
ON563414.3	101439	101445	+	PAS	1	TTTTTNT	10.4913	0.000428	0.199	TTTTTTT	E	1000	9
ON563414.3	101467	101473	+	PAS	1	TTTTTNT	10.7514	0.000193	0.199	TTTTTCT	E	1000	24
ON563414.3	102760	102766	+	PAS	1	TTTTTNT	10.4913	0.000428	0.199	TTTTTTT	E	1000	1027
ON563414.3	102762	102768	+	PAS	1	TTTTTNT	10.7514	0.000193	0.199	TTTTTCT	E	1000	1029
ON563414.3	102918	102924	+	PAS	1	TTTTTNT	10.4913	0.000428	0.199	TTTTTTT	E	1000	103
ON563414.3	102920	102926	+	PAS	1	TTTTTNT	10.4913	0.000428	0.199	TTTTTAT	E	1000	105
ON563414.3	103224	103230	+	PAS	1	TTTTTNT	10.4913	0.000428	0.199	TTTTTAT	E	1000	10
ON563414.3	103379	103385	+	PAS	1	TTTTTNT	10.4913	0.000428	0.199	TTTTTTT	E	1000	165
ON563414.3	103380	103386	+	PAS	1	TTTTTNT	10.4913	0.000428	0.199	TTTTTTT	E	1000	166
ON563414.3	104247	104253	+	PAS	1	TTTTTNT	10.4913	0.000428	0.199	TTTTTAT	E	1000	1033
ON563414.3	105372	105378	+	PAS	1	TTTTTNT	10.4913	0.000428	0.199	TTTTTTT	E	1000	2158
ON563414.3	105373	105379	+	PAS	1	TTTTTNT	10.4913	0.000428	0.199	TTTTTTT	E	1000	2159
ON563414.3	105375	105381	+	PAS	1	TTTTTNT	10.4913	0.000428	0.199	TTTTTAT	E	1000	2161
ON563414.3	106103	106109	+	PAS	1	TTTTTNT	10.7514	0.000193	0.199	TTTTTGT	E	1000	2889
ON563414.3	106264	106270	+	PAS	1	TTTTTNT	10.7514	0.000193	0.199	TTTTTGT	E	1000	3050
ON563414.3	108163	108169	+	PAS	1	TTTTTNT	10.4913	0.000428	0.199	TTTTTTT	E	1000	4949
ON563414.3	108165	108171	+	PAS	1	TTTTTNT	10.4913	0.000428	0.199	TTTTTAT	E	1000	4951
ON563414.3	108535	108541	+	PAS	1	TTTTTNT	10.4913	0.000428	0.199	TTTTTAT	E	1000	5321
ON563414.3	108610	108616	+	PAS	1	TTTTTNT	10.4913	0.000428	0.199	TTTTTTT	E	1000	5396
ON563414.3	108727	108733	+	PAS	1	TTTTTNT	10.4913	0.000428	0.199	TTTTTTT	E	1000	5513
ON563414.3	108729	108735	+	PAS	1	TTTTTNT	10.7514	0.000193	0.199	TTTTTGT	E	1000	5515
ON563414.3	108932	108938	+	PAS	1	TTTTTNT	10.4913	0.000428	0.199	TTTTTTT	E	1000	5718
ON563414.3	112667	112673	+	PAS	1	TTTTTNT	10.7514	0.000193	0.199	TTTTTCT	E	1000	2
ON563414.3	113146	113152	+	PAS	1	TTTTTNT	10.4913	0.000428	0.199	TTTTTTT	E	1000	181
ON563414.3	113412	113418	+	PAS	1	TTTTTNT	10.7514	0.000193	0.199	TTTTTCT	E	1000	232
ON563414.3	113617	113623	+	PAS	1	TTTTTNT	10.7514	0.000193	0.199	TTTTTCT	E	1000	93
ON563414.3	113772	113778	+	PAS	1	TTTTTNT	10.7514	0.000193	0.199	TTTTTGT	E	1000	248
ON563414.3	114074	114080	+	PAS	1	TTTTTNT	10.4913	0.000428	0.199	TTTTTAT	E	1000	550
ON563414.3	114311	114317	+	PAS	1	TTTTTNT	10.7514	0.000193	0.199	TTTTTCT	E	1000	787
ON563414.3	114531	114537	+	PAS	1	TTTTTNT	10.4913	0.000428	0.199	TTTTTTT	E	1000	1007
ON563414.3	114700	114706	+	PAS	1	TTTTTNT	10.7514	0.000193	0.199	TTTTTCT	E	1000	1176
ON563414.3	114768	114774	+	PAS	1	TTTTTNT	10.4913	0.000428	0.199	TTTTTTT	E	1000	1244
ON563414.3	114770	114776	+	PAS	1	TTTTTNT	10.4913	0.000428	0.199	TTTTTAT	E	1000	1246
ON563414.3	115389	115395	+	PAS	1	TTTTTNT	10.4913	0.000428	0.199	TTTTTTT	E	1000	1865
ON563414.3	115391	115397	+	PAS	1	TTTTTNT	10.7514	0.000193	0.199	TTTTTCT	E	1000	1867
ON563414.3	116975	116981	+	PAS	1	TTTTTNT	10.4913	0.000428	0.199	TTTTTTT	E	1000	3451
ON563414.3	116976	116982	+	PAS	1	TTTTTNT	10.4913	0.000428	0.199	TTTTTTT	E	1000	3452
ON563414.3	117877	117883	+	PAS	1	TTTTTNT	10.7514	0.000193	0.199	TTTTTCT	E	1000	850
ON563414.3	120656	120662	+	PAS	1	TTTTTNT	10.4913	0.000428	0.199	TTTTTAT	E	1000	3629
ON563414.3	121133	121139	+	PAS	1	TTTTTNT	10.4913	0.000428	0.199	TTTTTTT	E	1000	110
ON563414.3	121134	121140	+	PAS	1	TTTTTNT	10.4913	0.000428	0.199	TTTTTTT	E	1000	111
ON563414.3	121136	121142	+	PAS	1	TTTTTNT	10.4913	0.000428	0.199	TTTTTAT	E	1000	113
ON563414.3	121166	121172	+	PAS	1	TTTTTNT	10.4913	0.000428	0.199	TTTTTAT	E	1000	28
ON563414.3	121854	121860	+	PAS	1	TTTTTNT	10.7514	0.000193	0.199	TTTTTGT	E	1000	355
ON563414.3	122936	122942	+	PAS	1	TTTTTNT	10.4913	0.000428	0.199	TTTTTAT	E	1000	608
ON563414.3	124764	124770	+	PAS	1	TTTTTNT	10.4913	0.000428	0.199	TTTTTTT	E	1000	955
ON563414.3	125799	125805	+	PAS	1	TTTTTNT	10.7514	0.000193	0.199	TTTTTGT	E	1000	902
ON563414.3	126697	126703	+	PAS	1	TTTTTNT	10.4913	0.000428	0.199	TTTTTAT	E	1000	164
ON563414.3	127507	127513	+	PAS	1	TTTTTNT	10.4913	0.000428	0.199	TTTTTAT	E	1000	33
ON563414.3	129018	129024	+	PAS	1	TTTTTNT	10.4913	0.000428	0.199	TTTTTAT	E	1000	1473
ON563414.3	132857	132863	+	PAS	1	TTTTTNT	10.7514	0.000193	0.199	TTTTTCT	E	1000	206
ON563414.3	133095	133101	+	PAS	1	TTTTTNT	10.4913	0.000428	0.199	TTTTTTT	E	1000	203
ON563414.3	133096	133102	+	PAS	1	TTTTTNT	10.4913	0.000428	0.199	TTTTTTT	E	1000	204
ON563414.3	133097	133103	+	PAS	1	TTTTTNT	10.4913	0.000428	0.199	TTTTTTT	E	1000	205
ON563414.3	133098	133104	+	PAS	1	TTTTTNT	10.4913	0.000428	0.199	TTTTTTT	E	1000	206
ON563414.3	133099	133105	+	PAS	1	TTTTTNT	10.4913	0.000428	0.199	TTTTTTT	E	1000	207
ON563414.3	133100	133106	+	PAS	1	TTTTTNT	10.4913	0.000428	0.199	TTTTTTT	E	1000	208
ON563414.3	133101	133107	+	PAS	1	TTTTTNT	10.4913	0.000428	0.199	TTTTTTT	E	1000	209
ON563414.3	133102	133108	+	PAS	1	TTTTTNT	10.4913	0.000428	0.199	TTTTTTT	E	1000	210
ON563414.3	133103	133109	+	PAS	1	TTTTTNT	10.4913	0.000428	0.199	TTTTTTT	E	1000	211
ON563414.3	133104	133110	+	PAS	1	TTTTTNT	10.4913	0.000428	0.199	TTTTTTT	E	1000	212
ON563414.3	133105	133111	+	PAS	1	TTTTTNT	10.4913	0.000428	0.199	TTTTTTT	E	1000	213
ON563414.3	133106	133112	+	PAS	1	TTTTTNT	10.4913	0.000428	0.199	TTTTTTT	E	1000	214
ON563414.3	133107	133113	+	PAS	1	TTTTTNT	10.4913	0.000428	0.199	TTTTTTT	E	1000	215
ON563414.3	133108	133114	+	PAS	1	TTTTTNT	10.4913	0.000428	0.199	TTTTTTT	E	1000	216
ON563414.3	133109	133115	+	PAS	1	TTTTTNT	10.4913	0.000428	0.199	TTTTTTT	E	1000	217
ON563414.3	133110	133116	+	PAS	1	TTTTTNT	10.4913	0.000428	0.199	TTTTTTT	E	1000	218
ON563414.3	133111	133117	+	PAS	1	TTTTTNT	10.4913	0.000428	0.199	TTTTTTT	E	1000	219
ON563414.3	133112	133118	+	PAS	1	TTTTTNT	10.4913	0.000428	0.199	TTTTTTT	E	1000	220
ON563414.3	133113	133119	+	PAS	1	TTTTTNT	10.4913	0.000428	0.199	TTTTTTT	E	1000	221
ON563414.3	133114	133120	+	PAS	1	TTTTTNT	10.4913	0.000428	0.199	TTTTTTT	E	1000	222
ON563414.3	133115	133121	+	PAS	1	TTTTTNT	10.4913	0.000428	0.199	TTTTTTT	E	1000	223
ON563414.3	133116	133122	+	PAS	1	TTTTTNT	10.4913	0.000428	0.199	TTTTTTT	E	1000	224
ON563414.3	133320	133326	+	PAS	1	TTTTTNT	10.4913	0.000428	0.199	TTTTTAT	E	1000	428
ON563414.3	133643	133649	+	PAS	1	TTTTTNT	10.4913	0.000428	0.199	TTTTTTT	E	1000	751
ON563414.3	135988	135994	+	PAS	1	TTTTTNT	10.7514	0.000193	0.199	TTTTTCT	E	1000	720
ON563414.3	136034	136040	+	PAS	1	TTTTTNT	10.7514	0.000193	0.199	TTTTTCT	E	1000	766
ON563414.3	136116	136122	+	PAS	1	TTTTTNT	10.4913	0.000428	0.199	TTTTTAT	E	1000	848
ON563414.3	136788	136794	+	PAS	1	TTTTTNT	10.4913	0.000428	0.199	TTTTTAT	E	1000	416
ON563414.3	137223	137229	+	PAS	1	TTTTTNT	10.4913	0.000428	0.199	TTTTTAT	E	1000	851
ON563414.3	137566	137572	+	PAS	1	TTTTTNT	10.4913	0.000428	0.199	TTTTTTT	E	1000	1194
ON563414.3	137568	137574	+	PAS	1	TTTTTNT	10.4913	0.000428	0.199	TTTTTAT	E	1000	1196
ON563414.3	137891	137897	+	PAS	1	TTTTTNT	10.4913	0.000428	0.199	TTTTTTT	E	1000	209
ON563414.3	138528	138534	+	PAS	1	TTTTTNT	10.4913	0.000428	0.199	TTTTTTT	E	1000	846
ON563414.3	139470	139476	+	PAS	1	TTTTTNT	10.7514	0.000193	0.199	TTTTTGT	E	1000	408
ON563414.3	140235	140241	+	PAS	1	TTTTTNT	10.7514	0.000193	0.199	TTTTTGT	E	1000	47
ON563414.3	140693	140699	+	PAS	1	TTTTTNT	10.4913	0.000428	0.199	TTTTTAT	E	1000	344
ON563414.3	140722	140728	+	PAS	1	TTTTTNT	10.7514	0.000193	0.199	TTTTTCT	E	1000	373
ON563414.3	140974	140980	+	PAS	1	TTTTTNT	10.7514	0.000193	0.199	TTTTTCT	E	1000	161
ON563414.3	141645	141651	+	PAS	1	TTTTTNT	10.7514	0.000193	0.199	TTTTTGT	E	1000	372
ON563414.3	141949	141955	+	PAS	1	TTTTTNT	10.4913	0.000428	0.199	TTTTTAT	E	1000	192
ON563414.3	142731	142737	+	PAS	1	TTTTTNT	10.4913	0.000428	0.199	TTTTTAT	E	1000	137
ON563414.3	143484	143490	+	PAS	1	TTTTTNT	10.4913	0.000428	0.199	TTTTTAT	E	1000	1
ON563414.3	144427	144433	+	PAS	1	TTTTTNT	10.4913	0.000428	0.199	TTTTTAT	E	1000	4
ON563414.3	145417	145423	+	PAS	1	TTTTTNT	10.4913	0.000428	0.199	TTTTTAT	E	1000	81
ON563414.3	146137	146143	+	PAS	1	TTTTTNT	10.4913	0.000428	0.199	TTTTTTT	E	1000	38
ON563414.3	146139	146145	+	PAS	1	TTTTTNT	10.7514	0.000193	0.199	TTTTTCT	E	1000	40
ON563414.3	148301	148307	+	PAS	1	TTTTTNT	10.4913	0.000428	0.199	TTTTTAT	E	1000	50
ON563414.3	148347	148353	+	PAS	1	TTTTTNT	10.4913	0.000428	0.199	TTTTTTT	E	1000	8
ON563414.3	148348	148354	+	PAS	1	TTTTTNT	10.4913	0.000428	0.199	TTTTTTT	E	1000	9
ON563414.3	150542	150548	+	PAS	1	TTTTTNT	10.4913	0.000428	0.199	TTTTTTT	E	1000	37
ON563414.3	150543	150549	+	PAS	1	TTTTTNT	10.4913	0.000428	0.199	TTTTTTT	E	1000	38
ON563414.3	150545	150551	+	PAS	1	TTTTTNT	10.4913	0.000428	0.199	TTTTTAT	E	1000	40
ON563414.3	150732	150738	+	PAS	1	TTTTTNT	10.4913	0.000428	0.199	TTTTTAT	E	1000	19
ON563414.3	150853	150859	+	PAS	1	TTTTTNT	10.4913	0.000428	0.199	TTTTTAT	E	1000	39
ON563414.3	151131	151137	+	PAS	1	TTTTTNT	10.4913	0.000428	0.199	TTTTTAT	E	1000	2
ON563414.3	152132	152138	+	PAS	1	TTTTTNT	10.4913	0.000428	0.199	TTTTTAT	E	1000	114
ON563414.3	152673	152679	+	PAS	1	TTTTTNT	10.4913	0.000428	0.199	TTTTTTT	E	1000	136
ON563414.3	152675	152681	+	PAS	1	TTTTTNT	10.4913	0.000428	0.199	TTTTTAT	E	1000	138
ON563414.3	155410	155416	+	PAS	1	TTTTTNT	10.4913	0.000428	0.199	TTTTTTT	E	1000	92
ON563414.3	155411	155417	+	PAS	1	TTTTTNT	10.4913	0.000428	0.199	TTTTTTT	E	1000	93
ON563414.3	156086	156092	+	PAS	1	TTTTTNT	10.4913	0.000428	0.199	TTTTTTT	E	1000	117
ON563414.3	156088	156094	+	PAS	1	TTTTTNT	10.7514	0.000193	0.199	TTTTTCT	E	1000	0
ON563414.3	157102	157108	+	PAS	1	TTTTTNT	10.4913	0.000428	0.199	TTTTTAT	E	1000	97
ON563414.3	157462	157468	+	PAS	1	TTTTTNT	10.4913	0.000428	0.199	TTTTTTT	E	1000	215
ON563414.3	158897	158903	+	PAS	1	TTTTTNT	10.4913	0.000428	0.199	TTTTTAT	E	1000	274
ON563414.3	160510	160516	+	PAS	1	TTTTTNT	10.4913	0.000428	0.199	TTTTTAT	E	1000	34
ON563414.3	161517	161523	+	PAS	1	TTTTTNT	10.7514	0.000193	0.199	TTTTTGT	E	1000	29
ON563414.3	163265	163271	+	PAS	1	TTTTTNT	10.7514	0.000193	0.199	TTTTTGT	E	1000	15
ON563414.3	163331	163337	+	PAS	1	TTTTTNT	10.4913	0.000428	0.199	TTTTTTT	E	1000	7
ON563414.3	163488	163494	+	PAS	1	TTTTTNT	10.4913	0.000428	0.199	TTTTTAT	E	1000	7
ON563414.3	163585	163591	+	PAS	1	TTTTTNT	10.4913	0.000428	0.199	TTTTTTT	E	1000	59
ON563414.3	163586	163592	+	PAS	1	TTTTTNT	10.4913	0.000428	0.199	TTTTTTT	E	1000	60
ON563414.3	163588	163594	+	PAS	1	TTTTTNT	10.7514	0.000193	0.199	TTTTTCT	E	1000	62
ON563414.3	163755	163761	+	PAS	1	TTTTTNT	10.7514	0.000193	0.199	TTTTTGT	E	1000	31
ON563414.3	164753	164759	+	PAS	1	TTTTTNT	10.7514	0.000193	0.199	TTTTTGT	E	1000	115
ON563414.3	166745	166751	+	PAS	1	TTTTTNT	10.4913	0.000428	0.199	TTTTTAT	E	1000	84
ON563414.3	168109	168115	+	PAS	1	TTTTTNT	10.4913	0.000428	0.199	TTTTTTT	E	1000	8
ON563414.3	168145	168151	+	PAS	1	TTTTTNT	10.4913	0.000428	0.199	TTTTTAT	E	1000	24
ON563414.3	168903	168909	+	PAS	1	TTTTTNT	10.4913	0.000428	0.199	TTTTTAT	E	1000	56
ON563414.3	169658	169664	+	PAS	1	TTTTTNT	10.4913	0.000428	0.199	TTTTTAT	E	1000	95
ON563414.3	169980	169986	+	PAS	1	TTTTTNT	10.4913	0.000428	0.199	TTTTTAT	E	1000	1
ON563414.3	170747	170753	+	PAS	1	TTTTTNT	10.4913	0.000428	0.199	TTTTTTT	E	1000	432
ON563414.3	170890	170896	+	PAS	1	TTTTTNT	10.4913	0.000428	0.199	TTTTTTT	E	1000	66
ON563414.3	170891	170897	+	PAS	1	TTTTTNT	10.4913	0.000428	0.199	TTTTTTT	E	1000	67
ON563414.3	170893	170899	+	PAS	1	TTTTTNT	10.4913	0.000428	0.199	TTTTTAT	E	1000	1
ON563414.3	172072	172078	+	PAS	1	TTTTTNT	10.4913	0.000428	0.199	TTTTTTT	E	1000	564
ON563414.3	172073	172079	+	PAS	1	TTTTTNT	10.4913	0.000428	0.199	TTTTTTT	E	1000	565
ON563414.3	172074	172080	+	PAS	1	TTTTTNT	10.4913	0.000428	0.199	TTTTTTT	E	1000	566
ON563414.3	172654	172660	+	PAS	1	TTTTTNT	10.4913	0.000428	0.199	TTTTTTT	E	1000	42
ON563414.3	172711	172717	+	PAS	1	TTTTTNT	10.4913	0.000428	0.199	TTTTTTT	E	1000	15
ON563414.3	172713	172719	+	PAS	1	TTTTTNT	10.4913	0.000428	0.199	TTTTTAT	E	1000	17
ON563414.3	173738	173744	+	PAS	1	TTTTTNT	10.4913	0.000428	0.199	TTTTTAT	E	1000	959
ON563414.3	174459	174465	+	PAS	1	TTTTTNT	10.7514	0.000193	0.199	TTTTTCT	E	1000	312
ON563414.3	175597	175603	+	PAS	1	TTTTTNT	10.4913	0.000428	0.199	TTTTTAT	E	1000	8
ON563414.3	178038	178044	+	PAS	1	TTTTTNT	10.4913	0.000428	0.199	TTTTTTT	E	1000	1392
ON563414.3	178039	178045	+	PAS	1	TTTTTNT	10.4913	0.000428	0.199	TTTTTTT	E	1000	1393
ON563414.3	178951	178957	+	PAS	1	TTTTTNT	10.4913	0.000428	0.199	TTTTTAT	E	1000	104
ON563414.3	180287	180293	+	PAS	1	TTTTTNT	10.4913	0.000428	0.199	TTTTTAT	E	1000	1300
ON563414.3	181104	181110	+	PAS	1	TTTTTNT	10.4913	0.000428	0.199	TTTTTAT	E	1000	21
ON563414.3	181127	181133	+	PAS	1	TTTTTNT	10.4913	0.000428	0.199	TTTTTAT	E	1000	21
ON563414.3	187052	187058	+	PAS	1	TTTTTNT	10.4913	0.000428	0.199	TTTTTTT	E	1000	819
ON563414.3	187053	187059	+	PAS	1	TTTTTNT	10.4913	0.000428	0.199	TTTTTTT	E	1000	820
ON563414.3	187750	187756	+	PAS	1	TTTTTNT	10.4913	0.000428	0.199	TTTTTAT	E	1000	634
ON563414.3	188595	188601	+	PAS	1	TTTTTNT	10.4913	0.000428	0.199	TTTTTAT	E	1000	48
ON563414.3	189032	189038	+	PAS	1	TTTTTNT	10.7514	0.000193	0.199	TTTTTCT	E	1000	353
ON563414.3	189682	189688	+	PAS	1	TTTTTNT	10.4913	0.000428	0.199	TTTTTAT	E	1000	27
ON563414.3	190326	190332	+	PAS	1	TTTTTNT	10.7514	0.000193	0.199	TTTTTCT	E	1000	506
ON563414.3	190943	190949	+	PAS	1	TTTTTNT	10.7514	0.000193	0.199	TTTTTGT	E	1000	132
ON563414.3	192529	192535	+	PAS	1	TTTTTNT	10.4913	0.000428	0.199	TTTTTAT	E	1000	69
ON563414.3	192545	192551	+	PAS	1	TTTTTNT	10.7514	0.000193	0.199	TTTTTCT	E	1000	85
ON563414.3	195492	195498	+	PAS	1	TTTTTNT	10.4913	0.000428	0.199	TTTTTTT	E	1000	36
ON563414.3	196596	196602	+	PAS	1	TTTTTNT	10.4913	0.000428	0.199	TTTTTAT	E	1000	41
ON563414.3	196860	196866	+	PAS	1	TTTTTNT	10.7514	0.000193	0.199	TTTTTCT	E	1000	3
ON563414.3	196889	196895	+	PAS	1	TTTTTNT	10.4913	0.000428	0.199	TTTTTAT	E	1000	5
ON563414.3	197035	197041	+	PAS	1	TTTTTNT	10.4913	0.000428	0.199	TTTTTAT	E	1000	25
ON563414.3	197110	197116	+	PAS	1	TTTTTNT	10.7514	0.000193	0.199	TTTTTCT	E	1000	29
ON563414.3	197153	197159	+	PAS	1	TTTTTNT	10.4913	0.000428	0.199	TTTTTTT	E	1000	20
ON563414.3	197155	197161	+	PAS	1	TTTTTNT	10.7514	0.000193	0.199	TTTTTCT	E	1000	22
ON563414.3	45	51	-	PAS	1	TTTTTNT	10.7514	0.000193	0.199	TTTTTCT	E	1000	22
ON563414.3	47	53	-	PAS	1	TTTTTNT	10.4913	0.000428	0.199	TTTTTTT	E	1000	20
ON563414.3	90	96	-	PAS	1	TTTTTNT	10.7514	0.000193	0.199	TTTTTCT	E	1000	29
ON563414.3	165	171	-	PAS	1	TTTTTNT	10.4913	0.000428	0.199	TTTTTAT	E	1000	25
ON563414.3	311	317	-	PAS	1	TTTTTNT	10.4913	0.000428	0.199	TTTTTAT	E	1000	5
ON563414.3	340	346	-	PAS	1	TTTTTNT	10.7514	0.000193	0.199	TTTTTCT	E	1000	3
ON563414.3	604	610	-	PAS	1	TTTTTNT	10.4913	0.000428	0.199	TTTTTAT	E	1000	41
ON563414.3	1708	1714	-	PAS	1	TTTTTNT	10.4913	0.000428	0.199	TTTTTTT	E	1000	36
ON563414.3	4655	4661	-	PAS	1	TTTTTNT	10.7514	0.000193	0.199	TTTTTCT	E	1000	85
ON563414.3	4671	4677	-	PAS	1	TTTTTNT	10.4913	0.000428	0.199	TTTTTAT	E	1000	69
ON563414.3	6257	6263	-	PAS	1	TTTTTNT	10.7514	0.000193	0.199	TTTTTGT	E	1000	124
ON563414.3	6976	6982	-	PAS	1	TTTTTNT	10.4913	0.000428	0.199	TTTTTAT	E	1000	240
ON563414.3	8047	8053	-	PAS	1	TTTTTNT	10.7514	0.000193	0.199	TTTTTGT	E	1000	139
ON563414.3	8063	8069	-	PAS	1	TTTTTNT	10.4913	0.000428	0.199	TTTTTAT	E	1000	123
ON563414.3	8065	8071	-	PAS	1	TTTTTNT	10.4913	0.000428	0.199	TTTTTTT	E	1000	121
ON563414.3	8066	8072	-	PAS	1	TTTTTNT	10.4913	0.000428	0.199	TTTTTTT	E	1000	120
ON563414.3	8142	8148	-	PAS	1	TTTTTNT	10.7514	0.000193	0.199	TTTTTGT	E	1000	44
ON563414.3	9233	9239	-	PAS	1	TTTTTNT	10.4913	0.000428	0.199	TTTTTAT	E	1000	27
ON563414.3	9538	9544	-	PAS	1	TTTTTNT	10.4913	0.000428	0.199	TTTTTAT	E	1000	128
ON563414.3	9540	9546	-	PAS	1	TTTTTNT	10.4913	0.000428	0.199	TTTTTTT	E	1000	126
ON563414.3	9745	9751	-	PAS	1	TTTTTNT	10.7514	0.000193	0.199	TTTTTGT	E	1000	132
ON563414.3	9881	9887	-	PAS	1	TTTTTNT	10.4913	0.000428	0.199	TTTTTTT	E	1000	226
ON563414.3	9887	9893	-	PAS	1	TTTTTNT	10.4913	0.000428	0.199	TTTTTAT	E	1000	220
ON563414.3	10110	10116	-	PAS	1	TTTTTNT	10.7514	0.000193	0.199	TTTTTCT	E	1000	50
ON563414.3	10291	10297	-	PAS	1	TTTTTNT	10.4913	0.000428	0.199	TTTTTTT	E	1000	12
ON563414.3	10336	10342	-	PAS	1	TTTTTNT	10.4913	0.000428	0.199	TTTTTAT	E	1000	15
ON563414.3	10476	10482	-	PAS	1	TTTTTNT	10.4913	0.000428	0.199	TTTTTAT	E	1000	17
ON563414.3	10893	10899	-	PAS	1	TTTTTNT	10.4913	0.000428	0.199	TTTTTAT	E	1000	1337
ON563414.3	10923	10929	-	PAS	1	TTTTTNT	10.4913	0.000428	0.199	TTTTTAT	E	1000	1307
ON563414.3	10925	10931	-	PAS	1	TTTTTNT	10.4913	0.000428	0.199	TTTTTTT	E	1000	1305
ON563414.3	13034	13040	-	PAS	1	TTTTTNT	10.4913	0.000428	0.199	TTTTTAT	E	1000	1100
ON563414.3	16611	16617	-	PAS	1	TTTTTNT	10.7514	0.000193	0.199	TTTTTCT	E	1000	200
ON563414.3	17192	17198	-	PAS	1	TTTTTNT	10.4913	0.000428	0.199	TTTTTAT	E	1000	211
ON563414.3	17864	17870	-	PAS	1	TTTTTNT	10.4913	0.000428	0.199	TTTTTAT	E	1000	314
ON563414.3	19368	19374	-	PAS	1	TTTTTNT	10.4913	0.000428	0.199	TTTTTAT	E	1000	65
ON563414.3	19370	19376	-	PAS	1	TTTTTNT	10.4913	0.000428	0.199	TTTTTTT	E	1000	63
ON563414.3	19371	19377	-	PAS	1	TTTTTNT	10.4913	0.000428	0.199	TTTTTTT	E	1000	62
ON563414.3	20533	20539	-	PAS	1	TTTTTNT	10.7514	0.000193	0.199	TTTTTGT	E	1000	86
ON563414.3	21092	21098	-	PAS	1	TTTTTNT	10.4913	0.000428	0.199	TTTTTTT	E	1000	63
ON563414.3	22474	22480	-	PAS	1	TTTTTNT	10.4913	0.000428	0.199	TTTTTAT	E	1000	28
ON563414.3	23263	23269	-	PAS	1	TTTTTNT	10.7514	0.000193	0.199	TTTTTGT	E	1000	5
ON563414.3	24272	24278	-	PAS	1	TTTTTNT	10.4913	0.000428	0.199	TTTTTAT	E	1000	10
ON563414.3	25539	25545	-	PAS	1	TTTTTNT	10.4913	0.000428	0.199	TTTTTAT	E	1000	27
ON563414.3	25994	26000	-	PAS	1	TTTTTNT	10.4913	0.000428	0.199	TTTTTAT	E	1000	72
ON563414.3	26971	26977	-	PAS	1	TTTTTNT	10.4913	0.000428	0.199	TTTTTAT	E	1000	97
ON563414.3	27125	27131	-	PAS	1	TTTTTNT	10.4913	0.000428	0.199	TTTTTTT	E	1000	536
ON563414.3	28448	28454	-	PAS	1	TTTTTNT	10.7514	0.000193	0.199	TTTTTGT	E	1000	21
ON563414.3	28539	28545	-	PAS	1	TTTTTNT	10.7514	0.000193	0.199	TTTTTCT	E	1000	9
ON563414.3	28541	28547	-	PAS	1	TTTTTNT	10.4913	0.000428	0.199	TTTTTTT	E	1000	7
ON563414.3	28542	28548	-	PAS	1	TTTTTNT	10.4913	0.000428	0.199	TTTTTTT	E	1000	6
ON563414.3	28543	28549	-	PAS	1	TTTTTNT	10.4913	0.000428	0.199	TTTTTTT	E	1000	5
ON563414.3	28613	28619	-	PAS	1	TTTTTNT	10.4913	0.000428	0.199	TTTTTTT	E	1000	136
ON563414.3	29733	29739	-	PAS	1	TTTTTNT	10.4913	0.000428	0.199	TTTTTAT	E	1000	459
ON563414.3	31240	31246	-	PAS	1	TTTTTNT	10.7514	0.000193	0.199	TTTTTCT	E	1000	17
ON563414.3	33140	33146	-	PAS	1	TTTTTNT	10.7514	0.000193	0.199	TTTTTGT	E	1000	28
ON563414.3	33210	33216	-	PAS	1	TTTTTNT	10.4913	0.000428	0.199	TTTTTTT	E	1000	69
ON563414.3	33432	33438	-	PAS	1	TTTTTNT	10.4913	0.000428	0.199	TTTTTAT	E	1000	13
ON563414.3	33732	33738	-	PAS	1	TTTTTNT	10.4913	0.000428	0.199	TTTTTAT	E	1000	268
ON563414.3	34077	34083	-	PAS	1	TTTTTNT	10.4913	0.000428	0.199	TTTTTAT	E	1000	1170
ON563414.3	34664	34670	-	PAS	1	TTTTTNT	10.4913	0.000428	0.199	TTTTTAT	E	1000	583
ON563414.3	35433	35439	-	PAS	1	TTTTTNT	10.7514	0.000193	0.199	TTTTTCT	E	1000	251
ON563414.3	35741	35747	-	PAS	1	TTTTTNT	10.4913	0.000428	0.199	TTTTTAT	E	1000	3
ON563414.3	36021	36027	-	PAS	1	TTTTTNT	10.7514	0.000193	0.199	TTTTTGT	E	1000	476
ON563414.3	37117	37123	-	PAS	1	TTTTTNT	10.4913	0.000428	0.199	TTTTTAT	E	1000	39
ON563414.3	40054	40060	-	PAS	1	TTTTTNT	10.7514	0.000193	0.199	TTTTTGT	E	1000	87
ON563414.3	40222	40228	-	PAS	1	TTTTTNT	10.4913	0.000428	0.199	TTTTTAT	E	1000	279
ON563414.3	40714	40720	-	PAS	1	TTTTTNT	10.4913	0.000428	0.199	TTTTTAT	E	1000	878
ON563414.3	43512	43518	-	PAS	1	TTTTTNT	10.4913	0.000428	0.199	TTTTTTT	E	1000	365
ON563414.3	43513	43519	-	PAS	1	TTTTTNT	10.4913	0.000428	0.199	TTTTTTT	E	1000	364
ON563414.3	45975	45981	-	PAS	1	TTTTTNT	10.4913	0.000428	0.199	TTTTTAT	E	1000	15
ON563414.3	48211	48217	-	PAS	1	TTTTTNT	10.4913	0.000428	0.199	TTTTTAT	E	1000	1331
ON563414.3	49035	49041	-	PAS	1	TTTTTNT	10.4913	0.000428	0.199	TTTTTAT	E	1000	507
ON563414.3	49728	49734	-	PAS	1	TTTTTNT	10.4913	0.000428	0.199	TTTTTAT	E	1000	327
ON563414.3	50186	50192	-	PAS	1	TTTTTNT	10.4913	0.000428	0.199	TTTTTAT	E	1000	663
ON563414.3	50581	50587	-	PAS	1	TTTTTNT	10.4913	0.000428	0.199	TTTTTAT	E	1000	268
ON563414.3	50641	50647	-	PAS	1	TTTTTNT	10.7514	0.000193	0.199	TTTTTGT	E	1000	208
ON563414.3	50885	50891	-	PAS	1	TTTTTNT	10.7514	0.000193	0.199	TTTTTCT	E	1000	341
ON563414.3	51354	51360	-	PAS	1	TTTTTNT	10.7514	0.000193	0.199	TTTTTGT	E	1000	38
ON563414.3	54401	54407	-	PAS	1	TTTTTNT	10.4913	0.000428	0.199	TTTTTAT	E	1000	13
ON563414.3	54979	54985	-	PAS	1	TTTTTNT	10.4913	0.000428	0.199	TTTTTAT	E	1000	19
ON563414.3	55136	55142	-	PAS	1	TTTTTNT	10.4913	0.000428	0.199	TTTTTTT	E	1000	3
ON563414.3	57438	57444	-	PAS	1	TTTTTNT	10.7514	0.000193	0.199	TTTTTGT	E	1000	21
ON563414.3	57460	57466	-	PAS	1	TTTTTNT	10.7514	0.000193	0.199	TTTTTGT	E	1000	71
ON563414.3	57622	57628	-	PAS	1	TTTTTNT	10.4913	0.000428	0.199	TTTTTAT	E	1000	11
ON563414.3	58659	58665	-	PAS	1	TTTTTNT	10.4913	0.000428	0.199	TTTTTAT	E	1000	71
ON563414.3	58661	58667	-	PAS	1	TTTTTNT	10.4913	0.000428	0.199	TTTTTTT	E	1000	69
ON563414.3	58662	58668	-	PAS	1	TTTTTNT	10.4913	0.000428	0.199	TTTTTTT	E	1000	68
ON563414.3	59705	59711	-	PAS	1	TTTTTNT	10.4913	0.000428	0.199	TTTTTAT	E	1000	527
ON563414.3	62049	62055	-	PAS	1	TTTTTNT	10.4913	0.000428	0.199	TTTTTAT	E	1000	195
ON563414.3	62051	62057	-	PAS	1	TTTTTNT	10.4913	0.000428	0.199	TTTTTTT	E	1000	193
ON563414.3	62052	62058	-	PAS	1	TTTTTNT	10.4913	0.000428	0.199	TTTTTTT	E	1000	192
ON563414.3	63912	63918	-	PAS	1	TTTTTNT	10.4913	0.000428	0.199	TTTTTAT	E	1000	192
ON563414.3	64948	64954	-	PAS	1	TTTTTNT	10.4913	0.000428	0.199	TTTTTTT	E	1000	61
ON563414.3	65548	65554	-	PAS	1	TTTTTNT	10.4913	0.000428	0.199	TTTTTTT	E	1000	123
ON563414.3	65977	65983	-	PAS	1	TTTTTNT	10.7514	0.000193	0.199	TTTTTCT	E	1000	32
ON563414.3	66043	66049	-	PAS	1	TTTTTNT	10.7514	0.000193	0.199	TTTTTCT	E	1000	244
ON563414.3	66854	66860	-	PAS	1	TTTTTNT	10.7514	0.000193	0.199	TTTTTCT	E	1000	55
ON563414.3	68037	68043	-	PAS	1	TTTTTNT	10.7514	0.000193	0.199	TTTTTGT	E	1000	203
ON563414.3	68847	68853	-	PAS	1	TTTTTNT	10.7514	0.000193	0.199	TTTTTGT	E	1000	11
ON563414.3	69376	69382	-	PAS	1	TTTTTNT	10.4913	0.000428	0.199	TTTTTAT	E	1000	310
ON563414.3	69756	69762	-	PAS	1	TTTTTNT	10.4913	0.000428	0.199	TTTTTTT	E	1000	59
ON563414.3	69757	69763	-	PAS	1	TTTTTNT	10.4913	0.000428	0.199	TTTTTTT	E	1000	58
ON563414.3	70114	70120	-	PAS	1	TTTTTNT	10.4913	0.000428	0.199	TTTTTAT	E	1000	135
ON563414.3	70174	70180	-	PAS	1	TTTTTNT	10.7514	0.000193	0.199	TTTTTCT	E	1000	75
ON563414.3	70312	70318	-	PAS	1	TTTTTNT	10.4913	0.000428	0.199	TTTTTAT	E	1000	19
ON563414.3	70516	70522	-	PAS	1	TTTTTNT	10.4913	0.000428	0.199	TTTTTAT	E	1000	39
ON563414.3	71267	71273	-	PAS	1	TTTTTNT	10.4913	0.000428	0.199	TTTTTTT	E	1000	307
ON563414.3	71485	71491	-	PAS	1	TTTTTNT	10.7514	0.000193	0.199	TTTTTCT	E	1000	89
ON563414.3	71736	71742	-	PAS	1	TTTTTNT	10.4913	0.000428	0.199	TTTTTAT	E	1000	2881
ON563414.3	72982	72988	-	PAS	1	TTTTTNT	10.7514	0.000193	0.199	TTTTTGT	E	1000	1635
ON563414.3	73007	73013	-	PAS	1	TTTTTNT	10.4913	0.000428	0.199	TTTTTAT	E	1000	1610
ON563414.3	73417	73423	-	PAS	1	TTTTTNT	10.7514	0.000193	0.199	TTTTTCT	E	1000	1200
ON563414.3	75065	75071	-	PAS	1	TTTTTNT	10.7514	0.000193	0.199	TTTTTGT	E	1000	569
ON563414.3	76332	76338	-	PAS	1	TTTTTNT	10.7514	0.000193	0.199	TTTTTCT	E	1000	955
ON563414.3	76898	76904	-	PAS	1	TTTTTNT	10.7514	0.000193	0.199	TTTTTGT	E	1000	389
ON563414.3	76900	76906	-	PAS	1	TTTTTNT	10.4913	0.000428	0.199	TTTTTTT	E	1000	387
ON563414.3	76901	76907	-	PAS	1	TTTTTNT	10.4913	0.000428	0.199	TTTTTTT	E	1000	386
ON563414.3	77271	77277	-	PAS	1	TTTTTNT	10.4913	0.000428	0.199	TTTTTTT	E	1000	16
ON563414.3	77518	77524	-	PAS	1	TTTTTNT	10.4913	0.000428	0.199	TTTTTAT	E	1000	142
ON563414.3	79194	79200	-	PAS	1	TTTTTNT	10.4913	0.000428	0.199	TTTTTTT	E	1000	19
ON563414.3	79799	79805	-	PAS	1	TTTTTNT	10.4913	0.000428	0.199	TTTTTTT	E	1000	2047
ON563414.3	80637	80643	-	PAS	1	TTTTTNT	10.7514	0.000193	0.199	TTTTTCT	E	1000	1209
ON563414.3	81038	81044	-	PAS	1	TTTTTNT	10.4913	0.000428	0.199	TTTTTAT	E	1000	808
ON563414.3	81083	81089	-	PAS	1	TTTTTNT	10.4913	0.000428	0.199	TTTTTAT	E	1000	763
ON563414.3	81137	81143	-	PAS	1	TTTTTNT	10.4913	0.000428	0.199	TTTTTAT	E	1000	709
ON563414.3	81519	81525	-	PAS	1	TTTTTNT	10.7514	0.000193	0.199	TTTTTCT	E	1000	327
ON563414.3	81579	81585	-	PAS	1	TTTTTNT	10.7514	0.000193	0.199	TTTTTCT	E	1000	267
ON563414.3	82930	82936	-	PAS	1	TTTTTNT	10.7514	0.000193	0.199	TTTTTCT	E	1000	50
ON563414.3	83411	83417	-	PAS	1	TTTTTNT	10.7514	0.000193	0.199	TTTTTCT	E	1000	139
ON563414.3	84010	84016	-	PAS	1	TTTTTNT	10.7514	0.000193	0.199	TTTTTGT	E	1000	47
ON563414.3	84491	84497	-	PAS	1	TTTTTNT	10.7514	0.000193	0.199	TTTTTGT	E	1000	87
ON563414.3	84819	84825	-	PAS	1	TTTTTNT	10.4913	0.000428	0.199	TTTTTAT	E	1000	21
ON563414.3	85098	85104	-	PAS	1	TTTTTNT	10.4913	0.000428	0.199	TTTTTAT	E	1000	48
ON563414.3	87160	87166	-	PAS	1	TTTTTNT	10.7514	0.000193	0.199	TTTTTGT	E	1000	1247
ON563414.3	89117	89123	-	PAS	1	TTTTTNT	10.4913	0.000428	0.199	TTTTTTT	E	1000	2424
ON563414.3	89118	89124	-	PAS	1	TTTTTNT	10.4913	0.000428	0.199	TTTTTTT	E	1000	2423
ON563414.3	89743	89749	-	PAS	1	TTTTTNT	10.4913	0.000428	0.199	TTTTTAT	E	1000	1798
ON563414.3	90589	90595	-	PAS	1	TTTTTNT	10.7514	0.000193	0.199	TTTTTGT	E	1000	952
ON563414.3	91135	91141	-	PAS	1	TTTTTNT	10.4913	0.000428	0.199	TTTTTAT	E	1000	406
ON563414.3	91594	91600	-	PAS	1	TTTTTNT	10.4913	0.000428	0.199	TTTTTAT	E	1000	476
ON563414.3	91596	91602	-	PAS	1	TTTTTNT	10.4913	0.000428	0.199	TTTTTTT	E	1000	474
ON563414.3	91715	91721	-	PAS	1	TTTTTNT	10.4913	0.000428	0.199	TTTTTTT	E	1000	355
ON563414.3	91716	91722	-	PAS	1	TTTTTNT	10.4913	0.000428	0.199	TTTTTTT	E	1000	354
ON563414.3	92204	92210	-	PAS	1	TTTTTNT	10.7514	0.000193	0.199	TTTTTGT	E	1000	9
ON563414.3	93915	93921	-	PAS	1	TTTTTNT	10.4913	0.000428	0.199	TTTTTAT	E	1000	1714
ON563414.3	93973	93979	-	PAS	1	TTTTTNT	10.7514	0.000193	0.199	TTTTTCT	E	1000	1656
ON563414.3	94483	94489	-	PAS	1	TTTTTNT	10.4913	0.000428	0.199	TTTTTAT	E	1000	1146
ON563414.3	95353	95359	-	PAS	1	TTTTTNT	10.4913	0.000428	0.199	TTTTTAT	E	1000	276
ON563414.3	95630	95636	-	PAS	1	TTTTTNT	10.7514	0.000193	0.199	TTTTTGT	E	1000	238
ON563414.3	95632	95638	-	PAS	1	TTTTTNT	10.4913	0.000428	0.199	TTTTTTT	E	1000	236
ON563414.3	95765	95771	-	PAS	1	TTTTTNT	10.7514	0.000193	0.199	TTTTTGT	E	1000	103
ON563414.3	96591	96597	-	PAS	1	TTTTTNT	10.7514	0.000193	0.199	TTTTTCT	E	1000	506
ON563414.3	96804	96810	-	PAS	1	TTTTTNT	10.4913	0.000428	0.199	TTTTTAT	E	1000	293
ON563414.3	97492	97498	-	PAS	1	TTTTTNT	10.7514	0.000193	0.199	TTTTTCT	E	1000	173
ON563414.3	98092	98098	-	PAS	1	TTTTTNT	10.7514	0.000193	0.199	TTTTTGT	E	1000	369
ON563414.3	98916	98922	-	PAS	1	TTTTTNT	10.4913	0.000428	0.199	TTTTTAT	E	1000	194
ON563414.3	98923	98929	-	PAS	1	TTTTTNT	10.4913	0.000428	0.199	TTTTTAT	E	1000	187
ON563414.3	99277	99283	-	PAS	1	TTTTTNT	10.4913	0.000428	0.199	TTTTTAT	E	1000	134
ON563414.3	100176	100182	-	PAS	1	TTTTTNT	10.4913	0.000428	0.199	TTTTTAT	E	1000	61
ON563414.3	100469	100475	-	PAS	1	TTTTTNT	10.4913	0.000428	0.199	TTTTTAT	E	1000	21
ON563414.3	102147	102153	-	PAS	1	TTTTTNT	10.4913	0.000428	0.199	TTTTTAT	E	1000	49
ON563414.3	103167	103173	-	PAS	1	TTTTTNT	10.4913	0.000428	0.199	TTTTTTT	E	1000	172
ON563414.3	104583	104589	-	PAS	1	TTTTTNT	10.4913	0.000428	0.199	TTTTTAT	E	1000	57
ON563414.3	104753	104759	-	PAS	1	TTTTTNT	10.4913	0.000428	0.199	TTTTTAT	E	1000	13
ON563414.3	108205	108211	-	PAS	1	TTTTTNT	10.7514	0.000193	0.199	TTTTTGT	E	1000	8
ON563414.3	108880	108886	-	PAS	1	TTTTTNT	10.4913	0.000428	0.199	TTTTTAT	E	1000	26
ON563414.3	109285	109291	-	PAS	1	TTTTTNT	10.4913	0.000428	0.199	TTTTTAT	E	1000	82
ON563414.3	110056	110062	-	PAS	1	TTTTTNT	10.4913	0.000428	0.199	TTTTTAT	E	1000	13
ON563414.3	110990	110996	-	PAS	1	TTTTTNT	10.4913	0.000428	0.199	TTTTTTT	E	1000	12
ON563414.3	113439	113445	-	PAS	1	TTTTTNT	10.4913	0.000428	0.199	TTTTTAT	E	1000	31
ON563414.3	113734	113740	-	PAS	1	TTTTTNT	10.7514	0.000193	0.199	TTTTTCT	E	1000	73
ON563414.3	114812	114818	-	PAS	1	TTTTTNT	10.4913	0.000428	0.199	TTTTTAT	E	1000	20
ON563414.3	115362	115368	-	PAS	1	TTTTTNT	10.4913	0.000428	0.199	TTTTTAT	E	1000	19
ON563414.3	116025	116031	-	PAS	1	TTTTTNT	10.4913	0.000428	0.199	TTTTTTT	E	1000	12
ON563414.3	116026	116032	-	PAS	1	TTTTTNT	10.4913	0.000428	0.199	TTTTTTT	E	1000	11
ON563414.3	116183	116189	-	PAS	1	TTTTTNT	10.7514	0.000193	0.199	TTTTTCT	E	1000	15
ON563414.3	116824	116830	-	PAS	1	TTTTTNT	10.7514	0.000193	0.199	TTTTTGT	E	1000	20
ON563414.3	119692	119698	-	PAS	1	TTTTTNT	10.7514	0.000193	0.199	TTTTTGT	E	1000	7
ON563414.3	119948	119954	-	PAS	1	TTTTTNT	10.7514	0.000193	0.199	TTTTTCT	E	1000	11
ON563414.3	121728	121734	-	PAS	1	TTTTTNT	10.7514	0.000193	0.199	TTTTTCT	E	1000	13
ON563414.3	121771	121777	-	PAS	1	TTTTTNT	10.4913	0.000428	0.199	TTTTTAT	E	1000	15
ON563414.3	121817	121823	-	PAS	1	TTTTTNT	10.4913	0.000428	0.199	TTTTTAT	E	1000	3
ON563414.3	122805	122811	-	PAS	1	TTTTTNT	10.7514	0.000193	0.199	TTTTTGT	E	1000	4
ON563414.3	124005	124011	-	PAS	1	TTTTTNT	10.4913	0.000428	0.199	TTTTTTT	E	1000	19
ON563414.3	124006	124012	-	PAS	1	TTTTTNT	10.4913	0.000428	0.199	TTTTTTT	E	1000	18
ON563414.3	124357	124363	-	PAS	1	TTTTTNT	10.7514	0.000193	0.199	TTTTTCT	E	1000	22
ON563414.3	124737	124743	-	PAS	1	TTTTTNT	10.4913	0.000428	0.199	TTTTTTT	E	1000	16
ON563414.3	124738	124744	-	PAS	1	TTTTTNT	10.4913	0.000428	0.199	TTTTTTT	E	1000	15
ON563414.3	125263	125269	-	PAS	1	TTTTTNT	10.4913	0.000428	0.199	TTTTTTT	E	1000	17
ON563414.3	126805	126811	-	PAS	1	TTTTTNT	10.7514	0.000193	0.199	TTTTTCT	E	1000	2135
ON563414.3	127044	127050	-	PAS	1	TTTTTNT	10.4913	0.000428	0.199	TTTTTAT	E	1000	1896
ON563414.3	127263	127269	-	PAS	1	TTTTTNT	10.4913	0.000428	0.199	TTTTTTT	E	1000	1677
ON563414.3	127762	127768	-	PAS	1	TTTTTNT	10.4913	0.000428	0.199	TTTTTAT	E	1000	1178
ON563414.3	127764	127770	-	PAS	1	TTTTTNT	10.4913	0.000428	0.199	TTTTTTT	E	1000	1176
ON563414.3	127765	127771	-	PAS	1	TTTTTNT	10.4913	0.000428	0.199	TTTTTTT	E	1000	1175
ON563414.3	128944	128950	-	PAS	1	TTTTTNT	10.4913	0.000428	0.199	TTTTTTT	E	1000	2494
ON563414.3	128945	128951	-	PAS	1	TTTTTNT	10.4913	0.000428	0.199	TTTTTTT	E	1000	2493
ON563414.3	129322	129328	-	PAS	1	TTTTTNT	10.4913	0.000428	0.199	TTTTTAT	E	1000	2116
ON563414.3	129353	129359	-	PAS	1	TTTTTNT	10.4913	0.000428	0.199	TTTTTAT	E	1000	2085
ON563414.3	129831	129837	-	PAS	1	TTTTTNT	10.7514	0.000193	0.199	TTTTTGT	E	1000	1607
ON563414.3	131707	131713	-	PAS	1	TTTTTNT	10.7514	0.000193	0.199	TTTTTCT	E	1000	61
ON563414.3	132286	132292	-	PAS	1	TTTTTNT	10.7514	0.000193	0.199	TTTTTGT	E	1000	16
ON563414.3	136108	136114	-	PAS	1	TTTTTNT	10.4913	0.000428	0.199	TTTTTAT	E	1000	16
ON563414.3	138000	138006	-	PAS	1	TTTTTNT	10.7514	0.000193	0.199	TTTTTCT	E	1000	15
ON563414.3	138440	138446	-	PAS	1	TTTTTNT	10.4913	0.000428	0.199	TTTTTAT	E	1000	2
ON563414.3	138476	138482	-	PAS	1	TTTTTNT	10.4913	0.000428	0.199	TTTTTAT	E	1000	15
ON563414.3	138478	138484	-	PAS	1	TTTTTNT	10.4913	0.000428	0.199	TTTTTTT	E	1000	13
ON563414.3	138479	138485	-	PAS	1	TTTTTNT	10.4913	0.000428	0.199	TTTTTTT	E	1000	12
ON563414.3	139810	139816	-	PAS	1	TTTTTNT	10.7514	0.000193	0.199	TTTTTCT	E	1000	1374
ON563414.3	141589	141595	-	PAS	1	TTTTTNT	10.7514	0.000193	0.199	TTTTTGT	E	1000	3024
ON563414.3	142171	142177	-	PAS	1	TTTTTNT	10.7514	0.000193	0.199	TTTTTGT	E	1000	2442
ON563414.3	142326	142332	-	PAS	1	TTTTTNT	10.4913	0.000428	0.199	TTTTTAT	E	1000	2287
ON563414.3	143815	143821	-	PAS	1	TTTTTNT	10.7514	0.000193	0.199	TTTTTGT	E	1000	798
ON563414.3	144232	144238	-	PAS	1	TTTTTNT	10.7514	0.000193	0.199	TTTTTGT	E	1000	381
ON563414.3	144234	144240	-	PAS	1	TTTTTNT	10.4913	0.000428	0.199	TTTTTTT	E	1000	379
ON563414.3	144377	144383	-	PAS	1	TTTTTNT	10.4913	0.000428	0.199	TTTTTAT	E	1000	236
ON563414.3	144892	144898	-	PAS	1	TTTTTNT	10.7514	0.000193	0.199	TTTTTGT	E	1000	1143
ON563414.3	145811	145817	-	PAS	1	TTTTTNT	10.4913	0.000428	0.199	TTTTTAT	E	1000	224
ON563414.3	145988	145994	-	PAS	1	TTTTTNT	10.4913	0.000428	0.199	TTTTTAT	E	1000	47
ON563414.3	146076	146082	-	PAS	1	TTTTTNT	10.7514	0.000193	0.199	TTTTTCT	E	1000	41
ON563414.3	146110	146116	-	PAS	1	TTTTTNT	10.4913	0.000428	0.199	TTTTTAT	E	1000	7
ON563414.3	147401	147407	-	PAS	1	TTTTTNT	10.4913	0.000428	0.199	TTTTTAT	E	1000	845
ON563414.3	148004	148010	-	PAS	1	TTTTTNT	10.4913	0.000428	0.199	TTTTTTT	E	1000	242
ON563414.3	148010	148016	-	PAS	1	TTTTTNT	10.4913	0.000428	0.199	TTTTTAT	E	1000	236
ON563414.3	148144	148150	-	PAS	1	TTTTTNT	10.7514	0.000193	0.199	TTTTTCT	E	1000	102
ON563414.3	148214	148220	-	PAS	1	TTTTTNT	10.7514	0.000193	0.199	TTTTTCT	E	1000	32
ON563414.3	148216	148222	-	PAS	1	TTTTTNT	10.4913	0.000428	0.199	TTTTTTT	E	1000	30
ON563414.3	148280	148286	-	PAS	1	TTTTTNT	10.4913	0.000428	0.199	TTTTTAT	E	1000	3
ON563414.3	148355	148361	-	PAS	1	TTTTTNT	10.4913	0.000428	0.199	TTTTTTT	E	1000	266
ON563414.3	150345	150351	-	PAS	1	TTTTTNT	10.4913	0.000428	0.199	TTTTTAT	E	1000	4120
ON563414.3	150620	150626	-	PAS	1	TTTTTNT	10.4913	0.000428	0.199	TTTTTAT	E	1000	3845
ON563414.3	150622	150628	-	PAS	1	TTTTTNT	10.4913	0.000428	0.199	TTTTTTT	E	1000	3843
ON563414.3	151667	151673	-	PAS	1	TTTTTNT	10.4913	0.000428	0.199	TTTTTTT	E	1000	2798
ON563414.3	151971	151977	-	PAS	1	TTTTTNT	10.4913	0.000428	0.199	TTTTTAT	E	1000	2494
ON563414.3	151973	151979	-	PAS	1	TTTTTNT	10.4913	0.000428	0.199	TTTTTTT	E	1000	2492
ON563414.3	152661	152667	-	PAS	1	TTTTTNT	10.4913	0.000428	0.199	TTTTTTT	E	1000	1804
ON563414.3	152662	152668	-	PAS	1	TTTTTNT	10.4913	0.000428	0.199	TTTTTTT	E	1000	1803
ON563414.3	152663	152669	-	PAS	1	TTTTTNT	10.4913	0.000428	0.199	TTTTTTT	E	1000	1802
ON563414.3	152747	152753	-	PAS	1	TTTTTNT	10.7514	0.000193	0.199	TTTTTCT	E	1000	1718
ON563414.3	153409	153415	-	PAS	1	TTTTTNT	10.4913	0.000428	0.199	TTTTTAT	E	1000	1056
ON563414.3	153411	153417	-	PAS	1	TTTTTNT	10.4913	0.000428	0.199	TTTTTTT	E	1000	1054
ON563414.3	153412	153418	-	PAS	1	TTTTTNT	10.4913	0.000428	0.199	TTTTTTT	E	1000	1053
ON563414.3	153595	153601	-	PAS	1	TTTTTNT	10.7514	0.000193	0.199	TTTTTGT	E	1000	870
ON563414.3	153610	153616	-	PAS	1	TTTTTNT	10.4913	0.000428	0.199	TTTTTAT	E	1000	855
ON563414.3	154116	154122	-	PAS	1	TTTTTNT	10.4913	0.000428	0.199	TTTTTTT	E	1000	349
ON563414.3	154468	154474	-	PAS	1	TTTTTNT	10.4913	0.000428	0.199	TTTTTAT	E	1000	9153
ON563414.3	154619	154625	-	PAS	1	TTTTTNT	10.4913	0.000428	0.199	TTTTTAT	E	1000	9002
ON563414.3	154660	154666	-	PAS	1	TTTTTNT	10.4913	0.000428	0.199	TTTTTAT	E	1000	8961
ON563414.3	155427	155433	-	PAS	1	TTTTTNT	10.4913	0.000428	0.199	TTTTTAT	E	1000	8194
ON563414.3	155552	155558	-	PAS	1	TTTTTNT	10.7514	0.000193	0.199	TTTTTCT	E	1000	8069
ON563414.3	155577	155583	-	PAS	1	TTTTTNT	10.7514	0.000193	0.199	TTTTTCT	E	1000	8044
ON563414.3	155820	155826	-	PAS	1	TTTTTNT	10.7514	0.000193	0.199	TTTTTGT	E	1000	7801
ON563414.3	157030	157036	-	PAS	1	TTTTTNT	10.4913	0.000428	0.199	TTTTTAT	E	1000	6591
ON563414.3	157124	157130	-	PAS	1	TTTTTNT	10.4913	0.000428	0.199	TTTTTAT	E	1000	6497
ON563414.3	157130	157136	-	PAS	1	TTTTTNT	10.4913	0.000428	0.199	TTTTTAT	E	1000	6491
ON563414.3	157668	157674	-	PAS	1	TTTTTNT	10.4913	0.000428	0.199	TTTTTAT	E	1000	5953
ON563414.3	157698	157704	-	PAS	1	TTTTTNT	10.4913	0.000428	0.199	TTTTTAT	E	1000	5923
ON563414.3	157982	157988	-	PAS	1	TTTTTNT	10.4913	0.000428	0.199	TTTTTAT	E	1000	5639
ON563414.3	157984	157990	-	PAS	1	TTTTTNT	10.4913	0.000428	0.199	TTTTTTT	E	1000	5637
ON563414.3	158450	158456	-	PAS	1	TTTTTNT	10.4913	0.000428	0.199	TTTTTAT	E	1000	5171
ON563414.3	158707	158713	-	PAS	1	TTTTTNT	10.7514	0.000193	0.199	TTTTTCT	E	1000	4914
ON563414.3	158979	158985	-	PAS	1	TTTTTNT	10.4913	0.000428	0.199	TTTTTTT	E	1000	4642
ON563414.3	161526	161532	-	PAS	1	TTTTTNT	10.4913	0.000428	0.199	TTTTTAT	E	1000	2095
ON563414.3	161528	161534	-	PAS	1	TTTTTNT	10.4913	0.000428	0.199	TTTTTTT	E	1000	2093
ON563414.3	161537	161543	-	PAS	1	TTTTTNT	10.4913	0.000428	0.199	TTTTTTT	E	1000	2084
ON563414.3	161701	161707	-	PAS	1	TTTTTNT	10.4913	0.000428	0.199	TTTTTAT	E	1000	1920
ON563414.3	161869	161875	-	PAS	1	TTTTTNT	10.7514	0.000193	0.199	TTTTTGT	E	1000	1752
ON563414.3	162892	162898	-	PAS	1	TTTTTNT	10.7514	0.000193	0.199	TTTTTCT	E	1000	729
ON563414.3	163945	163951	-	PAS	1	TTTTTNT	10.4913	0.000428	0.199	TTTTTAT	E	1000	4798
ON563414.3	164724	164730	-	PAS	1	TTTTTNT	10.4913	0.000428	0.199	TTTTTAT	E	1000	4019
ON563414.3	165109	165115	-	PAS	1	TTTTTNT	10.4913	0.000428	0.199	TTTTTAT	E	1000	3634
ON563414.3	165447	165453	-	PAS	1	TTTTTNT	10.7514	0.000193	0.199	TTTTTCT	E	1000	3296
ON563414.3	165449	165455	-	PAS	1	TTTTTNT	10.4913	0.000428	0.199	TTTTTTT	E	1000	3294
ON563414.3	165546	165552	-	PAS	1	TTTTTNT	10.7514	0.000193	0.199	TTTTTCT	E	1000	3197
ON563414.3	165663	165669	-	PAS	1	TTTTTNT	10.7514	0.000193	0.199	TTTTTGT	E	1000	3080
ON563414.3	166025	166031	-	PAS	1	TTTTTNT	10.7514	0.000193	0.199	TTTTTGT	E	1000	2718
ON563414.3	166449	166455	-	PAS	1	TTTTTNT	10.4913	0.000428	0.199	TTTTTAT	E	1000	2294
ON563414.3	166728	166734	-	PAS	1	TTTTTNT	10.4913	0.000428	0.199	TTTTTAT	E	1000	2015
ON563414.3	167869	167875	-	PAS	1	TTTTTNT	10.7514	0.000193	0.199	TTTTTCT	E	1000	874
ON563414.3	168159	168165	-	PAS	1	TTTTTNT	10.7514	0.000193	0.199	TTTTTGT	E	1000	584
ON563414.3	168922	168928	-	PAS	1	TTTTTNT	10.7514	0.000193	0.199	TTTTTCT	E	1000	3
ON563414.3	168949	168955	-	PAS	1	TTTTTNT	10.4913	0.000428	0.199	TTTTTTT	E	1000	7251
ON563414.3	169838	169844	-	PAS	1	TTTTTNT	10.4913	0.000428	0.199	TTTTTAT	E	1000	6362
ON563414.3	170001	170007	-	PAS	1	TTTTTNT	10.4913	0.000428	0.199	TTTTTAT	E	1000	6199
ON563414.3	170124	170130	-	PAS	1	TTTTTNT	10.7514	0.000193	0.199	TTTTTCT	E	1000	6076
ON563414.3	170714	170720	-	PAS	1	TTTTTNT	10.7514	0.000193	0.199	TTTTTGT	E	1000	5486
ON563414.3	170716	170722	-	PAS	1	TTTTTNT	10.4913	0.000428	0.199	TTTTTTT	E	1000	5484
ON563414.3	170717	170723	-	PAS	1	TTTTTNT	10.4913	0.000428	0.199	TTTTTTT	E	1000	5483
ON563414.3	172087	172093	-	PAS	1	TTTTTNT	10.7514	0.000193	0.199	TTTTTCT	E	1000	4113
ON563414.3	173229	173235	-	PAS	1	TTTTTNT	10.7514	0.000193	0.199	TTTTTCT	E	1000	2971
ON563414.3	174308	174314	-	PAS	1	TTTTTNT	10.7514	0.000193	0.199	TTTTTGT	E	1000	1892
ON563414.3	174319	174325	-	PAS	1	TTTTTNT	10.4913	0.000428	0.199	TTTTTAT	E	1000	1881
ON563414.3	176427	176433	-	PAS	1	TTTTTNT	10.7514	0.000193	0.199	TTTTTCT	E	1000	548
ON563414.3	176749	176755	-	PAS	1	TTTTTNT	10.4913	0.000428	0.199	TTTTTAT	E	1000	226
ON563414.3	176751	176757	-	PAS	1	TTTTTNT	10.4913	0.000428	0.199	TTTTTTT	E	1000	224
ON563414.3	179523	179529	-	PAS	1	TTTTTNT	10.7514	0.000193	0.199	TTTTTGT	E	1000	93
ON563414.3	179922	179928	-	PAS	1	TTTTTNT	10.7514	0.000193	0.199	TTTTTCT	E	1000	518
ON563414.3	179924	179930	-	PAS	1	TTTTTNT	10.4913	0.000428	0.199	TTTTTTT	E	1000	516
ON563414.3	180123	180129	-	PAS	1	TTTTTNT	10.7514	0.000193	0.199	TTTTTCT	E	1000	317
ON563414.3	180447	180453	-	PAS	1	TTTTTNT	10.4913	0.000428	0.199	TTTTTTT	E	1000	782
ON563414.3	180981	180987	-	PAS	1	TTTTTNT	10.4913	0.000428	0.199	TTTTTAT	E	1000	248
ON563414.3	181115	181121	-	PAS	1	TTTTTNT	10.7514	0.000193	0.199	TTTTTGT	E	1000	114
ON563414.3	181225	181231	-	PAS	1	TTTTTNT	10.4913	0.000428	0.199	TTTTTTT	E	1000	4
ON563414.3	181226	181232	-	PAS	1	TTTTTNT	10.4913	0.000428	0.199	TTTTTTT	E	1000	3
ON563414.3	181407	181413	-	PAS	1	TTTTTNT	10.7514	0.000193	0.199	TTTTTCT	E	1000	260
ON563414.3	181909	181915	-	PAS	1	TTTTTNT	10.4913	0.000428	0.199	TTTTTAT	E	1000	9561
ON563414.3	182448	182454	-	PAS	1	TTTTTNT	10.7514	0.000193	0.199	TTTTTCT	E	1000	9022
ON563414.3	182581	182587	-	PAS	1	TTTTTNT	10.7514	0.000193	0.199	TTTTTGT	E	1000	8889
ON563414.3	183158	183164	-	PAS	1	TTTTTNT	10.7514	0.000193	0.199	TTTTTGT	E	1000	8312
ON563414.3	184923	184929	-	PAS	1	TTTTTNT	10.7514	0.000193	0.199	TTTTTCT	E	1000	6547
ON563414.3	185020	185026	-	PAS	1	TTTTTNT	10.4913	0.000428	0.199	TTTTTAT	E	1000	6450
ON563414.3	185179	185185	-	PAS	1	TTTTTNT	10.4913	0.000428	0.199	TTTTTAT	E	1000	6291
ON563414.3	185590	185596	-	PAS	1	TTTTTNT	10.4913	0.000428	0.199	TTTTTAT	E	1000	5880
ON563414.3	186715	186721	-	PAS	1	TTTTTNT	10.4913	0.000428	0.199	TTTTTAT	E	1000	4755
ON563414.3	190373	190379	-	PAS	1	TTTTTNT	10.4913	0.000428	0.199	TTTTTAT	E	1000	1097
ON563414.3	190375	190381	-	PAS	1	TTTTTNT	10.4913	0.000428	0.199	TTTTTTT	E	1000	1095
ON563414.3	190612	190618	-	PAS	1	TTTTTNT	10.4913	0.000428	0.199	TTTTTAT	E	1000	858
ON563414.3	190789	190795	-	PAS	1	TTTTTNT	10.4913	0.000428	0.199	TTTTTAT	E	1000	681
ON563414.3	190826	190832	-	PAS	1	TTTTTNT	10.7514	0.000193	0.199	TTTTTGT	E	1000	644
ON563414.3	190897	190903	-	PAS	1	TTTTTNT	10.7514	0.000193	0.199	TTTTTGT	E	1000	573
ON563414.3	190908	190914	-	PAS	1	TTTTTNT	10.4913	0.000428	0.199	TTTTTTT	E	1000	562
ON563414.3	190987	190993	-	PAS	1	TTTTTNT	10.4913	0.000428	0.199	TTTTTAT	E	1000	483
ON563414.3	191115	191121	-	PAS	1	TTTTTNT	10.4913	0.000428	0.199	TTTTTAT	E	1000	355
ON563414.3	192111	192117	-	PAS	1	TTTTTNT	10.7514	0.000193	0.199	TTTTTGT	E	1000	770
ON563414.3	192889	192895	-	PAS	1	TTTTTNT	10.4913	0.000428	0.199	TTTTTAT	E	1000	128
ON563414.3	193451	193457	-	PAS	1	TTTTTNT	10.7514	0.000193	0.199	TTTTTGT	E	1000	17
ON563414.3	196461	196467	-	PAS	1	TTTTTNT	10.7514	0.000193	0.199	TTTTTGT	E	1000	18
ON563414.3	196483	196489	-	PAS	1	TTTTTNT	10.7514	0.000193	0.199	TTTTTGT	E	1000	68
ON563414.3	196565	196571	-	PAS	1	TTTTTNT	10.4913	0.000428	0.199	TTTTTAT	E	1000	17
ON563414.3	196578	196584	-	PAS	1	TTTTTNT	10.7514	0.000193	0.199	TTTTTGT	E	1000	4
ON563414.3	196580	196586	-	PAS	1	TTTTTNT	10.4913	0.000428	0.199	TTTTTTT	E	1000	2
ON563414.3	196581	196587	-	PAS	1	TTTTTNT	10.4913	0.000428	0.199	TTTTTTT	E	1000	1
ON563414.3	196582	196588	-	PAS	1	TTTTTNT	10.4913	0.000428	0.199	TTTTTTT	E	1000	109
ON563414.3	196583	196589	-	PAS	1	TTTTTNT	10.4913	0.000428	0.199	TTTTTTT	E	1000	108
ON563414.3	196584	196590	-	PAS	1	TTTTTNT	10.4913	0.000428	0.199	TTTTTTT	E	1000	107
ON563414.3	196585	196591	-	PAS	1	TTTTTNT	10.4913	0.000428	0.199	TTTTTTT	E	1000	106
ON563414.3	196586	196592	-	PAS	1	TTTTTNT	10.4913	0.000428	0.199	TTTTTTT	E	1000	105
ON563414.3	196587	196593	-	PAS	1	TTTTTNT	10.4913	0.000428	0.199	TTTTTTT	E	1000	104
ON563414.3	196627	196633	-	PAS	1	TTTTTNT	10.7514	0.000193	0.199	TTTTTGT	E	1000	64
ON563414.3	196948	196954	-	PAS	1	TTTTTNT	10.7514	0.000193	0.199	TTTTTCT	E	1000	50
ON563414.3	196995	197001	-	PAS	1	TTTTTNT	10.7514	0.000193	0.199	TTTTTGT	E	1000	3
ON563414.3	197065	197071	-	PAS	1	TTTTTNT	10.7514	0.000193	0.199	TTTTTGT	E	1000
