# Supplementary material for: Exploring the transcriptomic profile of human monkeypox virus via CAGE and native RNA sequencing approaches
Source: mSphere. 2024 Aug 27;9(9):e00356-24. doi: 10.1128/msphere.00356-24 (PMC11423596; doi:10.1128/msphere.00356-24)
Supplement: Table S5 — Estimated poly(A)-tail lengths. [file msphere.00356-24-s0007.csv]

read_number from Nanopolish	polya_length by Nanopolish_output_for_pAtail	read_number from Dorado	dorado_output_for_pAtail_length
1	80.67	1	111
2	90.46	2	118
3	84.46	3	76
4	89.18	4
5	62.96	5	77
6	142.05	6	186
7	88.92	7	97
8	34.76	8	69
9	63.09	9	138
10	158.27	10	57
11	101.81	11
12	64.05	12	76
13	49.25	13	106
14	8.43	14	104
15	71.36	15
16	5.29	16
17	128.97	17
18	60.56	18	119
19	21.78	19
20	93.42	20	82
21	19.24	21	38
22	104.39	22	88
23	107.96	23	77
24	42.58	24	84
25	11.45	25	109
26	81.64	26	64
27	49.71	27	101
28	113.14	28	68
29	54.85	29	95
30	77.29	30	112
31	78.27	31	32
32	60	32	130
33	72.16	33	44
34	92.76	34	127
35	3.15	35	31
36	21.67	36	46
37	128.22	37	73
38	76.12	38	10
39	29.73	39
40	64.29	40	75
41	72.29	41	25
42	20.54	42	74
43	46.36	43	52
44	7.65	44	78
45	85.33	45	86
46	76.81	46	30
47	19.84	47	10
48	10.62	48	105
49	35.61	49	135
50	160.28	50	78
51	44.69	51	24
52	16.7	52	71
53	40.65	53	84
54	65.27	54	144
55	12.32	55	38
56	17.05	56	67
57	67.91	57	138
58	229.89	58	66
59	119.83	59	68
60	56.57	60	100
61	104.96	61	72
62	140	62	55
63	72.61	63
64	68.58	64	64
65	72.58	65	116
66	119.93	66	75
67	134.33	67	89
68	99.32	68	110
69	64.46	69	136
70	111.28	70
71	165.73	71	88
72	86.83	72	67
73	218.74	73	31
74	66.17	74	114
75	79.59	75	80
76	43.74	76	61
77	81.15	77	68
78	8.35	78	72
79	20.79	79	79
80	149.09	80	72
81	62.09	81	157
82	112.22	82	77
83	16.09	83	59
84	58.83	84	25
85	87.26	85	228
86	96.31	86
87	83.78	87	71
88	49.37	88	72
89	78.65	89	56
90	9.96	90	110
91	83	91	64
92	27.12	92
93	70.77	93	116
94	25.69	94
95	256.67	95
96	91.44	96	131
97	61.46	97
98	63.37	98
99	145.88	99	78
100	101.26	100	31
101	41.04	101
102	4.63	102	149
103	46.39	103	115
104	5.42	104	151
105	68.56	105
106	62.58	106	20
107	93.05	107
108	74.96	108	47
109	27.08	109	41
110	65.79	110	94
111	97.04	111	63
112	63.36	112	58
113	17.58	113	40
114	76.12	114	114
115	50.14	115	57
116	51.8	116	117
117	129.65	117	116
118	83.92	118	74
119	66.7	119	32
120	11.96	120	106
121	94.39	121	171
122	6.26	122	48
123	41.75	123	94
124	70.78	124
125	128.55	125
126	89.08	126
127	95.53	127
128	63.26	128	66
129	142.72	129	55
130	94.39	130	97
131	117.74	131	96
132	83.73	132	107
133	120.14	133
134	8.56	134	101
135	112.08	135	64
136	18.9	136	68
137	51.52	137	49
138	10.48	138	65
139	44.83	139	95
140	53.86	140	60
141	14.21	141	69
142	152.27	142	81
143	79.42	143	81
144	72.25	144	27
145	47.67	145	60
146	104.07	146	93
147	64.28	147	45
148	59.85	148	121
149	126.38	149	27
150	107.87	150	160
151	18.33	151	45
152	66.38	152	47
153	34.45	153	130
154	79.55	154	25
155	15.81	155	106
156	25.87	156	84
157	76.85	157	12
158	64.77	158	92
159	76.58	159	121
160	90.21	160	8
161	53.77	161
162	98.22	162	112
163	93.32	163	31
164	92.35	164	72
165	15.31	165	68
166	108.76	166	91
167	76.26	167	63
168	92.39	168
169	52.96	169	71
170	69.27	170	35
171	71.14	171	12
172	74.83	172	30
173	87.04	173	76
174	19.71	174	138
175	81.11	175	81
176	13.12	176	38
177	65.04	177
178	16.09	178	8
179	23.27	179	94
180	36.48	180	98
181	17.09	181	28
182	110.04	182	127
183	60.67	183	118
184	71.41	184
185	103.62	185	67
186	69.04	186	135
187	47.32	187	59
188	17.3	188
189	33.78	189	53
190	59.35	190	75
191	33.78	191	65
192	105.5	192	31
193	47.09	193	175
194	28.54	194	95
195	59.29	195	67
196	12.1	196
197	82.26	197	47
198	61.08	198	21
199	79.54	199	54
200	63.32	200
201	93.08	201	117
202	51.04	202
203	76.08	203	61
204	103.77	204
205	142.4	205	109
206	57.12	206	18
207	63.23	207	92
208	49.19	208	60
209	27.58	209	153
210	48.19	210
211	44.54	211	39
212	88.78	212
213	124.24	213
214	89.1	214	136
215	41.37	215	27
216	66.46	216	82
217	6.26	217
218	97.67	218	182
219	111.19	219	116
220	101.16	220	32
221	8.35	221	68
222	60.67	222	48
223	62.27	223
224	63.68	224	103
225	86.69	225	85
226	20.96	226	35
227	178.15	227	30
228	49.46	228	23
229	139.44	229	42
230	129.67	230	70
231	120.79	231	121
232	50.48	232
233	118.93	233	196
234	113.71	234	77
235	88.2	235	46
236	125.76	236	97
237	125.76	237
238	97.36	238	53
239	90.04	239	74
240	8.67	240	88
241	137.5	241	73
242	49.63	242	68
243	49.63	243
244	33.08	244	85
245	128.91	245	21
246	84.65	246	114
247	59.93	247	60
248	87.84	248	8
249	83.72	249	30
250	81.72	250	48
251	68.86	251	134
252	99.7	252	123
253	71.29	253
254	20.64	254	74
255	120.66	255	111
256	89.14	256
257	62.85	257	48
258	48.46	258	244
259	77.37	259	71
260	102.2	260	131
261	78.52	261	48
262	73.61	262	70
263	75.96	263	12
264	5.04	264	110
265	124	265	45
266	81.19	266
267	139.67	267	44
268	18.71	268	41
269	121	269	99
270	72.74	270
271	96.33	271	30
272	105.79	272	77
273	55.07	273	20
274	32.31	274	59
275	133.68	275	37
276	115.19	276	74
277	106.37	277	123
278	91.79	278	39
279	63.08	279	60
280	78.81	280	308
281	71.83	281	13
282	9.25	282	96
283	123.12	283	51
284	56.04	284
285	104.68	285	112
286	11.93	286	121
287	74.65	287	101
288	85.25	288	136
289	81.92	289
290	40.33	290	108
291	23.57	291	94
292	33.04	292	129
293	19.04	293	86
294	85.19	294	88
295	85.56	295	121
296	102.04	296	40
297	42.68	297	69
298	97.59	298	51
299	142.6	299
300	36.46	300
301	58.8	301
302	40	302	58
303	46.3	303
304	76.89	304	33
305	90.07	305	81
306	147.04	306	83
307	68.05	307
308	36.25	308	85
309	5.88	309	32
310	43.82	310	21
311	14.21	311	81
312	97.08	312	36
313	84.6	313	56
314	82.24	314	54
315	80.94	315	122
316	15.41	316	24
317	11.12	317
318	175.77	318	116
319	159.36	319	86
320	65.78	320	81
321	75.63	321	74
322	19.36	322	49
323	100.42	323
324	63.19	324	188
325	60.67	325
326	29.26	326	122
327	158.8	327	95
328	108.67	328
329	28.08	329	95
330	34.35	330
331	11.18	331
332	98.25	332	51
333	19.56	333
334	103.89	334	86
335	91.13	335	94
336	91.07	336	67
337	94.23	337	105
338	1.66	338	64
339	63.18	339	87
340	10.31	340	119
341	58.97	341	124
342	40.2	342	143
343	139.39	343	100
344	155.72	344	75
345	85.79	345	54
346	15.28	346	11
347	67.61	347	151
348	8.89	348
349	71.55	349	91
350	124.4	350	69
351	110.77	351	32
352	40.64	352	187
353	95.09	353	76
354	21	354	94
355	18.95	355	56
356	98.6	356	78
357	6.85	357	87
358	85.32	358	99
359	60.37	359	112
360	67.17	360
361	44.54	361	72
362	135.45	362	91
363	104.7	363	81
364	100.29	364	88
365	38.67	365	160
366	66.55	366	58
367	107.5	367	54
368	42.05	368	212
369	6.85	369	69
370	6.69	370	16
371	19.76	371
372	105.44	372	146
373	192.33	373	103
374	28.22	374	80
375	88.81	375	72
376	53.56	376	37
377	100.66	377	49
378	7.25	378	86
379	87.08	379	49
380	6.04	380	99
381	14.67	381
382	67.64	382
383	58.04	383	99
384	100.82	384	106
385	93.96	385	110
386	109.43	386	118
387	128.55	387	58
388	59.37	388	93
389	91.64	389	98
390	80.25	390	126
391	20.23	391	116
392	65.38	392	107
393	44.96	393	172
394	59.41	394	88
395	83.04	395	74
396	111.69	396	70
397	56.52	397	113
398	62.16	398	71
399	89.75	399	52
400	16.58	400	63
401	16.96	401	65
402	9.87	402	132
403	136.78	403
404	65.36	404
405	98.68	405	112
406	114.3	406	99
407	19.97	407	102
408	12.43	408
409	52.04	409	62
410	26.19	410	63
411	27.49	411	91
412	36.32	412	28
413	82.5	413	128
414	103.13	414
415	83.42	415
416	77.04	416	141
417	136.58	417	119
418	112	418	102
419	76.17	419	96
420	13.85	420	77
421	38.13	421	89
422	163.59	422	84
423	47.91	423
424	20.67	424	55
425	65.45	425	17
426	40.33	426	191
427	46.2	427	115
428	132.27	428
429	53.16	429	20
430	172.79	430	39
431	14.77	431	71
432	10.96	432	61
433	71.24	433	70
434	11	434	113
435	53.92	435	50
436	180.45	436
437	151.44	437	74
438	97.82	438	45
439	11.96	439
440	49.81	440	164
441	67.9	441	108
442	49.96	442	82
443	161.69	443
444	46.47	444
445	115.2	445	94
446	162.37	446	33
447	82.62	447	49
448	65.67	448	145
449	82.96	449	52
450	45.75	450	152
451	100.39	451	184
452	12.48	452
453	65.26	453	45
454	8.19	454	54
455	6.92	455	37
456	52.18	456	36
457	55.04	457	56
458	39.5	458
459	107.92	459
460	130.59	460
461	62.29	461	49
462	10.87	462	30
463	50.79	463	23
464	19.79	464
465	97	465	84
466	42.69	466	25
467	70.75	467	107
468	58.48	468
469	58.04	469	155
470	77.19	470	75
471	79.6	471
472	133.48	472	78
473	135.39	473	140
474	57.86	474	108
475	34.48	475
476	46.95	476	84
477	92.44	477	65
478	6.54	478	72
479	94.12	479	18
480	102.93	480	54
481	89.6	481
482	57.64	482	93
483	119.16	483
484	71.38	484	143
485	147.7	485	65
486	29.52	486
487	68.32	487	119
488	53.19	488	88
489	114.42	489	128
490	9.92	490	105
491	24.62	491	66
492	40.18	492	64
493	135.61	493	93
494	29.86	494	56
495	65.79	495
496	82.37	496
497	22.58	497	56
498	16.82	498	40
499	65.67	499	151
500	69.24	500
501	101.29	501
502	10.88	502	168
503	109.48	503	112
504	47.87	504	66
505	38.36	505	59
506	356.42	506	41
507	95.67	507	73
508	43.6	508	42
509	102.26	509	88
510	62.28	510	54
511	73	511	181
512	63.74	512	109
513	70.96	513	94
514	25.87	514	91
515	63.52	515	116
516	98	516	49
517	16.82	517	41
518	106.75	518	71
519	104.12	519	163
520	52.43	520	56
521	49.17	521	102
522	100.83	522	343
523	110.35	523	11
524	201.86	524
525	132.59	525	130
526	30.12	526
527	69.11	527	75
528	58.19	528	19
529	80.54	529	94
530	153.75	530	53
531	87.58	531	35
532	63.17	532	39
533	59.69	533	100
534	105.17	534	42
535	68.58	535	121
536	56.87	536	83
537	57.78	537	15
538	107.87	538	102
539	137.39	539	91
540	33.96	540	102
541	35.05	541	174
542	71.3	542	53
543	6.43	543	79
544	44.87	544	132
545	129.45	545	135
546	108.82	546
547	130.08	547	69
548	55.04	548	109
549	69.52	549	61
550	53	550	100
551	161	551	86
552	13.14	552
553	41.37	553	36
554	6.26	554
555	27.3	555	50
556	71.43	556	54
557	31.04	557	100
558	53.52	558	39
559	36.17	559
560	74.34	560	46
561	67.35	561	61
562	47.64	562	73
563	84.26	563
564	54.87	564	101
565	41.48	565	105
566	57.71	566	137
567	89.71	567	40
568	79.19	568	87
569	27.14	569	140
570	34.96	570	104
571	121.7	571	90
572	95.17	572
573	43.81	573	75
574	96.96	574	68
575	109.41	575
576	218.22	576	119
577	22.67	577
578	121.5	578	109
579	54.96	579	13
580	63.25	580	70
581	42.78	581	55
582	64.79	582	65
583	72.92	583	90
584	77.81	584	46
585	49.3	585	82
586	26.71	586	105
587	24.35	587	163
588	7.19	588	9
589	18.46	589	98
590	38.61	590	108
591	71.31	591	91
592	144.03	592	207
593	73.36	593
594	50.97	594	87
595	85	595	116
596	168.75	596	182
597	48.94	597	57
598	50.15	598	60
599	67.75	599	74
600	3.5	600
601	54.77	601	136
602	122.55	602	22
603	120.4	603	48
604	59.54	604
605	61.3	605	128
606	96.61	606
607	59.52	607	163
608	55.96	608	107
609	82.89	609	86
610	208.67	610	98
611	80.8	611	61
612	113.42	612	63
613	88.21	613	132
614	67.22	614
615	86.12	615	40
616	86.33	616	136
617	57.97	617	196
618	116.24	618	71
619	58.04	619	71
620	34.52	620	51
621	104.57	621	68
622	8.56	622
623	90.62	623	73
624	37.64	624	73
625	15.96	625
626	51.15	626	82
627	24.41	627	37
628	160.27	628	107
629	25.92	629
630	27.57	630	55
631	48.19	631	181
632	97.92	632
633	112.08	633	17
634	85.26	634	7
635	90.17	635
636	105.48	636	110
637	34.91	637
638	28.91	638	98
639	65.17	639	32
640	57.04	640	152
641	127.08	641	117
642	88	642	39
643	39.78	643	8
644	56.73	644	81
645	86.33	645
646	83.69	646	13
647	116.1	647	137
648	76.42	648	53
649	102.67	649	96
650	120.37	650	17
651	103.12	651
652	102.72	652	63
653	76.31	653	24
654	95.62	654	90
655	46.04	655	145
656	114.52	656	74
657	52.87	657	127
658	69.64	658	16
659	133.64	659	119
660	20.14	660	147
661	67.11	661	63
662	58.04	662	59
663	92.22	663	142
664	85.86	664	65
665	112.31	665	98
666	36.68	666	56
667	22	667	21
668	76.58	668	40
669	104.41	669	155
670	44.32	670	168
671	88.14	671	118
672	82.54	672	33
673	47.14	673	56
674	16.42	674	106
675	95.62	675	118
676	26.1	676
677	28.31	677	66
678	74.78	678	64
679	31.62	679	106
680	76.29	680	104
681	59.08	681	92
682	34.54	682	101
683	82.42	683	116
684	66.87	684	58
685	15.29	685	59
686	11.96	686	75
687	67.26	687	71
688	6.75	688	101
689	64.13	689	149
690	49.19	690	71
691	40.24	691
692	98.18	692	41
693	59.88	693	65
694	30.89	694	69
695	59.24	695	115
696	103.78	696	73
697	56.26	697	92
698	95.79	698	88
699	75.67	699
700	55.14	700	143
701	146.8	701
702	88.55	702	23
703	108.47	703	84
704	61.53	704	78
705	65.21	705	18
706	41.58	706	35
707	45.12	707	44
708	81.09	708	61
709	23.79	709	100
710	130.04	710	74
711	39.86	711	61
712	31.93	712	27
713	78.35	713	136
714	106.43	714	53
715	11.3	715	44
716	122.77	716	75
717	162.15	717	68
718	47.27	718	70
719	97.08	719	54
720	78.36	720	105
721	82.07	721	55
722	50.15	722	104
723	46	723
724	40.86	724
725	85.33	725
726	17.96	726
727	57.95	727	128
728	79.96	728
729	63	729	142
730	74.54	730	122
731	86.19	731
732	62.67	732	160
733	9.96	733	87
734	196.96	734	42
735	6	735	103
736	10.92	736	67
737	47.65	737
738	96.81	738	106
739	59.14	739
740	12.36	740	45
741	66.26	741
742	74.58	742	71
743	124.72	743	115
744	104.16	744	64
745	90.04	745	148
746	37.81	746	28
747	3	747	142
748	59.79	748
749	42.19	749
750	108.93	750	88
751	54.34	751	75
752	36.44	752
753	59.23	753	94
754	28.19	754	86
755	39.41	755	119
756	12.83	756	49
757	52.62	757	53
758	34.29	758	44
759	59.18	759	59
760	74.59	760	36
761	45.87	761
762	121.9	762	88
763	23.3	763	17
764	12.92	764	168
765	120.3	765	95
766	78.61	766	89
767	104.43	767	57
768	55.85	768
769	100.86	769	58
770	75.41	770	128
771	63.43	771	44
772	80.44	772	28
773	54.65	773	82
774	78.92	774
775	38.82	775	96
776	62.77	776	74
777	88.64	777	86
778	74.46	778	102
779	9.82	779	85
780	124.7	780
781	46.95	781	121
782	68.45	782	118
783	120.03	783
784	84.87	784	133
785	96.59	785	33
786	25.38	786	119
787	39.07	787
788	3.96	788	12
789	29.81	789	46
790	24.52	790	40
791	58.13	791	65
792	94.63	792	40
793	63.74	793	109
794	84.79	794	39
795	36.91	795
796	74.73	796
797	63.46	797	101
798	22.23	798	39
799	67.52	799	144
800	135.29	800	25
801	57.48	801	99
802	15.14	802	46
803	46.92	803	126
804	12.21	804	105
805	151.65	805	41
806	60.54	806	37
807	80.48	807	70
808	141.32	808	64
809	112.56	809	23
810	27.42	810	117
811	82.87	811	16
812	66.77	812	43
813	100.5	813	114
814	76.86	814	279
815	66.95	815	113
816	255.61	816	41
817	66.73	817	75
818	38.79	818	73
819	14.87	819	47
820	47.27	820	266
821	19.81	821	53
822	81.48	822	38
823	86.08	823	78
824	157.25	824
825	31.28	825	8
826	92.11	826	67
827	61.68	827	203
828	53.04	828
829	126.5	829
830	134.6	830	13
831	83.52	831	17
832	71.86	832	22
833	3.79	833	134
834	34.66	834	9
835	39.64	835	30
836	7.4	836	69
837	74.58	837	52
838	25.38	838	83
839	100.04	839	59
840	56.52	840	44
841	16.83	841	103
842	87.23	842	57
843	98.21	843	185
844	79.3	844	155
845	83.48	845	22
846	2.54	846	62
847	7.45	847	125
848	111.39	848
849	19.04	849	21
850	146.26	850	81
851	92.43	851	103
852	55	852	46
853	85.75	853	54
854	33	854	29
855	70.77	855	119
856	55.67	856
857	3.07	857	45
858	138.59	858
859	126.48	859	63
860	34.85	860	41
861	38.75	861	85
862	18.11	862	69
863	63.08	863
864	40.76	864	124
865	68.85	865	150
866	57.5	866	19
867	72.31	867	131
868	48.32	868	55
869	14.07	869
870	64.62	870	61
871	19.62	871	106
872	10.32	872	89
873	105.44	873	81
874	43.46	874	146
875	34.44	875	38
876	77.5	876	90
877	14.61	877	65
878	60.77	878	117
879	36.67	879	55
880	76.4	880	43
881	70.22	881	118
882	42.71	882
883	20.53	883	30
884	115.13	884	9
885	148.25	885	59
886	84.68	886	111
887	82.23	887	77
888	54.65	888	92
889	65.81	889	47
890	8.38	890	151
891	123.97	891	142
892	98.6	892
893	136.28	893	89
894	117.75	894	61
895	25.67	895	77
896	131.28	896
897	67.67	897	59
898	58.86	898	49
899	112.95	899	62
900	71.15	900	27
901	39.58	901
902	32.46	902	31
903	43.46	903	70
904	48.33	904	69
905	98.54	905	22
906	92.26	906	105
907	43.37	907	83
908	108.38	908	121
909	69.17	909
910	139.13	910
911	120.96	911	60
912	59.09	912	50
913	18.22	913	182
914	115.38	914	23
915	57.71	915	21
916	67.8	916	101
917	130.48	917	64
918	72.07	918	69
919	64.91	919	100
920	93.92	920	86
921	66.75	921	86
922	29.88	922	106
923	40.03	923
924	57.21	924	76
925	119.04	925	76
926	6.58	926	68
927	58.46	927
928	75.82	928	15
929	124.2	929	51
930	89.08	930	85
931	62.88	931	91
932	87.08	932	139
933	59.52	933	88
934	51.76	934	193
935	78.76	935	70
936	95.04	936	26
937	119.25	937	100
938	9.08	938	78
939	116.71	939	121
940	61.28	940	21
941	52	941	85
942	168.31	942	78
943	68	943	93
944	105	944	116
945	47.42	945	157
946	58.15	946	40
947	93.22	947	55
948	9.69	948	66
949	44.61	949	82
950	97.09	950	63
951	75.96	951	73
952	76.15	952	132
953	73.21	953	58
954	134.95	954	57
955	115.54	955	92
956	17	956	32
957	85.23	957	68
958	86.12	958	131
959	64.3	959	43
960	52.24	960	69
961	49.65	961
962	124.38	962	22
963	103.64	963
964	9.31	964	170
965	101.24	965	100
966	13.55	966	64
967	89.23	967	43
968	102.8	968	88
969	153.08	969	91
970	64.76	970	17
971	134.59	971	35
972	75.12	972	237
973	105.33	973	61
974	91.82	974
975	87.44	975	157
976	110.67	976
977	92.93	977
978	39	978	74
979	51.32	979	85
980	86.67	980	99
981	57.87	981
982	83.04	982	66
983	111.36	983
984	63.92	984	152
985	63.08	985	68
986	58.83	986	64
987	62.54	987	160
988	238.83	988	54
989	96.78	989	63
990	64.84	990	67
991	93.1	991	88
992	15.67	992	50
993	119.85	993	59
994	26.03	994	54
995	65	995	97
996	44.81	996	64
997	144.73	997	126
998	73.08	998	45
999	100.75	999	128
1000	149.35	1000	9
1001	7.52	1001	29
1002	37.7	1002	30
1003	79.03	1003	45
1004	104.87	1004	58
1005	55.97	1005	25
1006	169.31	1006	96
1007	59.54	1007
1008	90.13	1008	127
1009	69.67	1009	81
1010	121.03	1010
1011	42.88	1011	65
1012	35.47	1012
1013	124.3	1013	16
1014	72.89	1014	112
1015	68.89	1015
1016	75.42	1016	63
1017	110.32	1017	45
1018	60	1018
1019	57.71	1019
1020	95.37	1020	39
1021	59.88	1021
1022	88.76	1022	49
1023	59.44	1023
1024	99.65	1024	113
1025	56.36	1025	92
1026	99.37	1026	66
1027	77.41	1027	91
1028	78.63	1028	153
1029	11.32	1029	88
1030	80.08	1030	11
1031	82.85	1031	146
1032	101.79	1032	98
1033	38.13	1033	191
1034	87	1034	19
1035	52.11	1035	115
1036	12.96	1036	64
1037	8.15	1037	105
1038	21.87	1038	119
1039	6.3	1039	74
1040	120.76	1040	88
1041	58.69	1041
1042	61	1042
1043	59.07	1043	70
1044	71.97	1044	120
1045	68.72	1045	59
1046	204.92	1046	130
1047	46.92	1047	188
1048	112.31	1048	85
1049	74	1049	89
1050	66.36	1050	48
1051	98.92	1051	23
1052	63.96	1052	106
1053	116.76	1053
1054	97.62	1054	50
1055	69.36	1055	88
1056	56.44	1056	60
1057	36.15	1057	104
1058	55.33	1058	31
1059	75.87	1059	73
1060	89.88	1060
1061	7.29	1061	129
1062	98.33	1062
1063	54.84	1063	76
1064	93.15	1064	131
1065	52.79	1065	32
1066	136.42	1066
1067	28.24	1067	104
1068	99	1068	78
1069	102.73	1069	122
1070	64.35	1070	38
1071	85.35	1071	48
1072	83.32	1072	59
1073	91.67	1073	43
1074	87.92	1074	52
1075	95.39	1075	152
1076	74.04	1076	80
1077	19.07	1077	130
1078	80.59	1078	128
1079	71.24	1079	115
1080	79.07	1080	63
1081	80.94	1081	60
1082	137.36	1082	84
1083	74.23	1083	117
1084	104.12	1084	70
1085	30.55	1085
1086	48.65	1086	95
1087	27.61	1087	114
1088	35.55	1088	60
1089	110.31	1089	202
1090	92.64	1090	103
1091	144.38	1091	90
1092	67.32	1092	191
1093	96.72	1093	84
1094	54.52	1094	291
1095	47.19	1095	77
1096	29.74	1096	59
1097	152.15	1097	97
1098	141.04	1098	145
1099	87.17	1099	170
1100	40.33	1100	65
1101	62.74	1101
1102	6.35	1102	44
1103	35.85	1103	16
1104	11.83	1104	11
1105	65.58	1105	11
1106	117.56	1106	71
1107	7.12	1107	40
1108	95.75	1108
1109	13.16	1109	106
1110	94.07	1110	58
1111	38.43	1111	183
1112	112.87	1112	27
1113	78.55	1113	20
1114	76.1	1114	225
1115	72.71	1115	128
1116	48.08	1116	107
1117	30.46	1117
1118	150.92	1118	89
1119	23.19	1119	33
1120	43.46	1120	40
1121	130.76	1121
1122	54.08	1122
1123	115.95	1123	104
1124	25.57	1124	83
1125	56	1125	111
1126	166.2	1126	83
1127	7.29	1127	128
1128	104.86	1128	44
1129	70.23	1129	166
1130	99.12	1130	65
1131	87.4	1131	29
1132	128.64	1132	90
1133	121.52	1133	56
1134	92.65	1134	70
1135	101.04	1135	115
1136	138.79	1136	129
1137	67.78	1137	55
1138	49.19	1138	70
1139	105	1139	96
1140	113.79	1140
1141	38.36	1141	43
1142	46.28	1142
1143	92.35	1143	71
1144	90.14	1144	48
1145	27.07	1145	63
1146	165.5	1146	24
1147	131.86	1147	73
1148	111.28	1148	100
1149	131.6	1149	95
1150	70.73	1150	71
1151	47.07	1151	77
1152	63.28	1152	103
1153	4	1153	112
1154	145.12	1154	60
1155	18.15	1155	162
1156	72.39	1156	53
1157	67.88	1157	143
1158	17.25	1158	74
1159	116.96	1159	56
1160	97.35	1160	87
1161	105.48	1161	68
1162	9.78	1162
1163	69.27	1163	54
1164	114.76	1164	82
1165	141.48	1165	85
1166	53.42	1166	134
1167	119.46	1167	51
1168	99.91	1168	87
1169	60.04	1169	137
1170	96.71	1170	145
1171	9.56	1171	116
1172	96.15	1172	89
1173	95.04	1173	129
1174	87.33	1174
1175	79.8	1175	53
1176	92.22	1176	130
1177	4.09	1177	94
1178	81.25	1178	99
1179	75.57	1179	49
1180	17.56	1180	57
1181	134.67	1181	103
1182	85.38	1182	78
1183	26	1183	107
1184	90.47	1184	99
1185	10.64	1185	100
1186	108.77	1186	20
1187	99.73	1187	52
1188	8.83	1188
1189	43.35	1189	49
1190	50.48	1190	115
1191	84.95	1191
1192	9.87	1192	46
1193	118.71	1193	59
1194	38.89	1194	108
1195	68.21	1195	114
1196	3.52	1196
1197	107.85	1197	91
1198	115.07	1198	51
1199	67.73	1199	127
1200	81.08	1200	109
1201	164.48	1201	50
1202	114.41	1202	58
1203	50.46	1203
1204	62.32	1204
1205	8.58	1205	8
1206	12.2	1206	95
1207	175.5	1207	112
1208	104.58	1208	76
1209	56.26	1209
1210	15.64	1210	50
1211	46.8	1211	9
1212	54	1212	71
1213	78.41	1213	79
1214	140.29	1214	104
1215	7.89	1215	93
1216	49.14	1216	17
1217	25.43	1217	232
1218	5.2	1218	64
1219	83.42	1219	144
1220	24.58	1220	40
1221	70.15	1221	83
1222	134.65	1222	96
1223	67.73	1223	108
1224	197.27	1224	148
1225	65.29	1225
1226	76.19	1226	28
1227	69.11	1227	8
1228	56.08	1228	193
1229	16.67	1229	98
1230	61.16	1230
1231	95.57	1231	20
1232	51.36	1232	67
1233	46.64	1233	73
1234	70.73	1234	84
1235	72.92	1235	48
1236	53.63	1236	85
1237	77.9	1237	175
1238	9.62	1238	95
1239	59.83	1239	28
1240	64.77	1240	62
1241	106.27	1241	93
1242	56.22	1242	19
1243	26.1	1243	66
1244	89.26	1244	135
1245	38.63	1245
1246	54.92	1246	83
1247	40.23	1247	179
1248	112.88	1248	91
1249	31.38	1249	109
1250	31.42	1250	86
1251	35.03	1251
1252	72.18	1252	232
1253	73.07	1253
1254	58.22	1254	73
1255	54.57	1255	102
1256	89.56	1256	107
1257	66.52	1257	63
1258	52.65	1258	105
1259	149.6	1259	62
1260	7.26	1260	61
1261	112.57	1261	83
1262	104.08	1262	96
1263	106.08	1263	22
1264	94.72	1264	65
1265	12.09	1265	125
1266	36.54	1266	78
1267	43.09	1267	123
1268	58.22	1268	66
1269	59.39	1269	59
1270	87.92	1270
1271	30.81	1271	44
1272	68.12	1272	23
1273	20.11	1273	33
1274	34.58	1274	62
1275	86	1275	86
1276	100.38	1276	92
1277	116.12	1277
1278	102.15	1278	29
1279	89.28	1279	94
1280	70.83	1280	118
1281	100.5	1281	54
1282	95.04	1282	91
1283	52.07	1283	60
1284	64	1284	88
1285	94.52	1285	78
1286	39.96	1286	114
1287	45.91	1287	70
1288	55.37	1288	71
1289	160.82	1289	103
1290	74.52	1290	93
1291	14.78	1291	71
1292	19.23	1292	66
1293	92	1293	19
1294	32.3	1294
1295	59.62	1295	28
1296	57.24	1296	58
1297	83	1297
1298	42.6	1298	22
1299	48.96	1299	81
1300	68.87	1300	109
1301	155.56	1301	98
1302	6.65	1302
1303	9.69	1303	91
1304	62.76	1304	58
1305	77.92	1305	41
1306	91.43	1306	132
1307	97.63	1307	56
1308	79.76	1308	89
1309	81.74	1309	159
1310	86.92	1310	85
1311	49.04	1311	67
1312	121.67	1312	84
1313	52.84	1313	82
1314	46.92	1314	110
1315	39.08	1315	46
1316	146.79	1316	108
1317	22.61	1317	74
1318	58.87	1318
1319	87.15	1319	46
1320	87	1320	128
1321	63.34	1321	51
1322	63.12	1322	18
1323	73.72	1323	55
1324	118.92	1324
1325	175.96	1325	43
1326	21.87	1326	76
1327	60.68	1327	98
1328	182.25	1328	171
1329	47.32	1329	59
1330	113.31	1330	143
1331	21.93	1331	82
1332	37.93	1332	31
1333	85.26	1333	62
1334	134.33	1334	307
1335	111	1335	82
1336	92.13	1336	88
1337	61.69	1337	60
1338	34	1338	75
1339	111.38	1339	61
1340	86.24	1340	41
1341	106.04	1341	72
1342	95.94	1342	68
1343	82.5	1343	65
1344	48	1344	157
1345	34.92	1345	39
1346	80.87	1346	100
1347	81.13	1347	80
1348	80.91	1348
1349	111.06	1349
1350	17.32	1350	62
1351	5.54	1351	51
1352	77.11	1352	51
1353	48.76	1353
1354	89.42	1354	216
1355	133.72	1355	94
1356	36.48	1356	100
1357	109.04	1357	29
1358	100.21	1358
1359	51.93	1359
1360	161.65	1360
1361	123.5	1361	68
1362	103.46	1362	95
1363	62.6	1363	58
1364	81.04	1364	65
1365	65	1365	130
1366	129.82	1366	66
1367	122.26	1367	79
1368	44.81	1368	137
1369	42.08	1369	111
1370	66.44	1370	9
1371	11.36	1371	133
1372	23.27	1372	18
1373	157.96	1373	136
1374	127.04	1374	44
1375	50.04	1375	71
1376	124.8	1376	86
1377	142.37	1377	58
1378	22.68	1378	84
1379	91.89	1379	126
1380	92.67	1380	68
1381	9.94	1381	83
1382	76.18	1382	59
1383	55.5	1383	178
1384	77.93	1384
1385	58.74	1385	36
1386	110.34	1386	16
1387	92.33	1387	11
1388	22.9	1388
1389	151.45	1389	84
1390	200.48	1390	93
1391	9.5	1391
1392	38.37	1392	59
1393	151.64	1393	17
1394	86.59	1394	87
1395	101.68	1395	52
1396	8.5	1396	83
1397	105.3	1397
1398	10.47	1398
1399	65.7	1399	73
1400	31.19	1400	44
1401	88.68	1401	60
1402	124.97	1402	56
1403	33.62	1403	108
1404	41.85	1404	90
1405	67.85	1405
1406	15.12	1406	171
1407	102.97	1407	44
1408	11.36	1408	73
1409	89.25	1409	54
1410	107.56	1410	59
1411	78.13	1411	14
1412	86.81	1412	118
1413	102.39	1413	27
1414	81.77	1414
1415	86.19	1415	42
1416	141.66	1416	62
1417	65.35	1417	89
1418	88.89	1418	10
1419	103.71	1419	71
1420	219.04	1420	88
1421	148.32	1421	181
1422	107.39	1422	107
1423	104.71	1423	69
1424	79.67	1424	120
1425	92.1	1425	47
1426	123.69	1426	43
1427	9.84	1427	72
1428	72.39	1428	60
1429	157	1429	58
1430	18.04	1430	75
1431	99.21	1431	56
1432	20.84	1432	98
1433	10.58	1433	110
1434	129.88	1434	70
1435	72.39	1435	84
1436	37.79	1436
1437	94.31	1437	84
1438	102.25	1438	172
1439	76.15	1439
1440	140.32	1440
1441	17.57	1441	84
1442	145	1442	123
1443	13.86	1443	31
1444	93.56	1444	22
1445	150.94	1445	78
1446	86.97	1446	7
1447	97.13	1447	41
1448	54.81	1448	197
1449	119.96	1449
1450	91	1450	21
1451	166.42	1451	79
1452	122.35	1452	51
1453	66.26	1453	40
1454	112.11	1454
1455	32.35	1455	71
1456	98.57	1456	82
1457	179.04	1457	61
1458	84.42	1458	67
1459	52	1459	13
1460	63.81	1460	133
1461	107.73	1461	65
1462	69.6	1462	85
1463	169.77	1463	66
1464	50.59	1464	58
1465	61.58	1465	128
1466	81.74	1466	8
1467	51.17	1467	105
1468	3.48	1468	62
1469	69.41	1469	80
1470	17.31	1470	109
1471	87.62	1471	79
1472	109.54	1472
1473	82.56	1473	128
1474	136.96	1474	18
1475	67.57	1475	116
1476	75.14	1476	64
1477	119.68	1477
1478	47	1478
1479	5.07	1479	37
1480	41.68	1480	58
1481	76.38	1481	108
1482	24.96	1482	54
1483	107.69	1483	87
1484	103.24	1484	24
1485	65.39	1485	24
1486	93.27	1486	89
1487	115.47	1487	63
1488	93.62	1488	77
1489	108.93	1489	166
1490	27.57	1490	15
1491	83.62	1491	34
1492	98.42	1492	17
1493	93.48	1493	67
1494	78.44	1494
1495	63.64	1495
1496	84.36	1496	124
1497	228	1497	68
1498	77.37	1498	28
1499	41.15	1499	91
1500	103.5	1500	109
1501	131.89	1501	51
1502	144.13	1502	44
1503	59.96	1503
1504	10.3	1504	106
1505	67.13	1505	114
1506	94.23	1506	9
1507	68.45	1507	95
1508	72.5	1508
1509	63.87	1509	75
1510	62.3	1510	94
1511	125.5	1511	115
1512	76.33	1512	97
1513	138.35	1513	76
1514	96.96	1514	131
1515	123.53	1515	55
1516	91.91	1516	77
1517	45.42	1517
1518	46.25	1518	198
1519	18.8	1519	115
1520	108.57	1520	32
1521	150.08	1521	192
1522	51.45	1522	106
1523	70.96	1523	129
1524	19.88	1524	132
1525	81.13	1525	84
1526	88.14	1526
1527	71.67	1527	88
1528	101.12	1528	76
1529	56.96	1529	99
1530	126	1530	125
1531	76.48	1531	80
1532	45	1532	112
1533	56.92	1533	71
1534	168.04	1534	68
1535	135.77	1535
1536	77.76	1536	85
1537	64.88	1537	58
1538	88.75	1538
1539	39.03	1539
1540	39.71	1540	147
1541	42.17	1541	25
1542	65.12	1542	36
1543	63.95	1543	90
1544	28.95	1544	42
1545	179.58	1545	16
1546	77.44	1546	94
1547	45.54	1547	102
1548	56.8	1548	47
1549	11.46	1549	50
1550	59.92	1550
1551	76.1	1551	198
1552	12.86	1552	70
1553	59.25	1553
1554	58.87	1554	91
1555	83.44	1555	40
1556	83	1556
1557	56.65	1557	75
1558	112.21	1558	176
1559	35.88	1559	109
1560	79.63	1560	89
1561	16.19	1561	161
1562	28.58	1562
1563	74.56	1563	54
1564	189.7	1564	57
1565	59	1565	56
1566	75	1566	12
1567	48.39	1567	92
1568	78.61	1568	57
1569	82.43	1569	90
1570	24.05	1570	89
1571	83.43	1571	63
1572	52.92	1572	51
1573	24.35	1573	15
1574	87.57	1574	25
1575	75.05	1575	70
1576	93.16	1576	80
1577	24.75	1577	65
1578	53.36	1578	64
1579	139.53	1579	106
1580	72.56	1580	83
1581	96.04	1581	91
1582	25.65	1582	86
1583	51.03	1583	68
1584	120.7	1584	65
1585	111.3	1585
1586	76.5	1586	71
1587	107.44	1587
1588	154.41	1588	71
1589	73.33	1589	74
1590	57.37	1590	49
1591	54.88	1591	47
1592	69.12	1592	54
1593	88.96	1593	53
1594	41.38	1594	31
1595	7.65	1595	88
1596	72.8	1596	45
1597	237.96	1597	151
1598	82.42	1598	46
1599	27.08	1599	14
1600	32.48	1600	123
1601	67.52	1601
1602	78.67	1602	108
1603	75.52	1603	110
1604	51.24	1604	174
1605	64.69	1605
1606	49.24	1606
1607	92.21	1607
1608	91.04	1608
1609	64.97	1609	94
1610	94.84	1610	36
1611	82.4	1611	125
1612	64.85	1612	133
1613	60.96	1613	22
1614	98.79	1614	110
1615	93.59	1615	16
1616	32.12	1616	96
1617	128.93	1617	54
1618	66.29	1618
1619	129.74	1619	168
1620	75.5	1620	113
1621	63.29	1621	45
1622	81.36	1622	53
1623	87.5	1623	33
1624	105.44	1624	121
1625	70.14	1625	122
1626	62.89	1626	84
1627	140.75	1627	72
1628	23.79	1628	56
1629	102.79	1629	73
1630	132.68	1630	91
1631	93.17	1631	117
1632	132.29	1632	87
1633	113.63	1633
1634	100.23	1634	52
1635	20.57	1635	47
1636	146.12	1636	15
1637	67.5	1637	103
1638	46.82	1638	211
1639	86	1639	40
1640	57.93	1640	95
1641	117.43	1641	54
1642	146.39	1642	51
1643	88.36	1643	169
1644	137.54	1644	120
1645	36.82	1645
1646	44.35	1646	95
1647	94.33	1647	101
1648	59.4	1648	129
1649	48.88	1649
1650	144.44	1650	62
1651	74.46	1651	72
1652	87.81	1652	136
1653	141.54	1653	178
1654	33.52	1654	103
1655	71.17	1655	176
1656	94.15	1656	175
1657	195.27	1657	45
1658	54.21	1658	110
1659	93.5	1659	55
1660	10.7	1660	147
1661	47.68	1661	86
1662	111.5	1662
1663	83.92	1663	65
1664	70.2	1664	49
1665	107.79	1665	124
1666	50.96	1666	100
1667	31.41	1667	229
1668	114.42	1668	97
1669	95.11	1669	48
1670	59.62	1670	88
1671	87.86	1671	110
1672	52.32	1672	57
1673	68.92	1673	138
1674	157.78	1674
1675	30.77	1675	26
1676	159.4	1676	48
1677	80.56	1677	194
1678	99.65	1678	110
1679	108.67	1679	64
1680	93.36	1680	20
1681	75.78	1681	97
1682	83.23	1682	120
1683	57.36	1683	56
1684	83.96	1684	52
1685	80.16	1685
1686	37.08	1686
1687	12.14	1687	170
1688	149.93	1688
1689	71	1689	55
1690	51.21	1690
1691	133.52	1691	91
1692	47.67	1692	11
1693	72.35	1693	25
1694	141	1694
1695	18	1695	80
1696	136	1696	122
1697	92.36	1697	77
1698	70.91	1698	83
1699	221.67	1699	43
1700	58.44	1700	111
1701	65.85	1701	79
1702	149.96	1702	78
1703	104.03	1703	11
1704	33.85	1704	92
1705	8.67	1705	74
1706	67.92	1706	72
1707	54.56	1707	129
1708	8.8	1708	66
1709	67.04	1709	21
1710	60.35	1710	43
1711	84.89	1711	86
1712	125.34	1712	60
1713	115.03	1713
1714	53.81	1714	22
1715	49.27	1715	109
1716	125	1716
1717	115.67	1717	13
1718	166.08	1718	164
1719	47.5	1719	86
1720	15	1720	72
1721	72	1721	144
1722	75.83	1722	14
1723	129.81	1723	143
1724	23.04	1724	40
1725	68.85	1725	22
1726	94.85	1726	88
1727	188.46	1727
1728	86.94	1728	65
1729	111.92	1729	133
1730	76.61	1730	65
1731	59.16	1731	45
1732	58.15	1732	105
1733	80.46	1733	9
1734	62.03	1734	97
1735	116.25	1735
1736	117.12	1736	96
1737	45.07	1737	92
1738	67.71	1738
1739	33.33	1739	106
1740	101.92	1740	90
1741	140.42	1741	76
1742	70.54	1742	117
1743	74.78	1743	90
1744	109.54	1744	100
1745	73.48	1745	73
1746	112.21	1746	36
1747	51.38	1747	79
1748	58.71	1748	93
1749	77.26	1749	72
1750	107.9	1750	110
1751	50.04	1751	41
1752	53.86	1752	82
1753	41.04	1753	87
1754	51.74	1754	76
1755	50.04	1755	171
1756	78.91	1756	50
1757	55.37	1757
1758	90.96	1758	64
1759	118.46	1759	86
1760	86.7	1760	112
1761	94.46	1761	22
1762	25.59	1762
1763	69.04	1763	44
1764	80.56	1764	54
1765	82.76	1765	80
1766	82.07	1766	111
1767	162.28	1767
1768	137.15	1768	66
1769	343.23	1769	94
1770	59.86	1770	42
1771	41.37	1771	78
1772	88.32	1772	85
1773	188.26	1773
1774	76.88	1774	176
1775	102.72	1775
1776	34.56	1776
1777	76.41	1777	104
1778	84.04	1778
1779	79.91	1779	142
1780	81.92	1780	68
1781	59.42	1781	59
1782	93.9	1782	128
1783	71.74	1783	50
1784	129.86	1784	48
1785	94.04	1785	102
1786	77.36	1786
1787	9.29	1787	71
1788	177.75	1788	43
1789	113.56	1789	10
1790	64.5	1790	62
1791	79.17	1791	38
1792	83.64	1792
1793	11.85	1793	70
1794	89.26	1794	50
1795	39.7	1795	57
1796	130.6	1796	55
1797	93.36	1797	66
1798	87.96	1798
1799	115.96	1799
1800	65.46	1800
1801	96.49	1801
1802	55.94	1802	70
1803	12.85	1803
1804	92.73	1804
1805	63.58	1805	128
1806	88.14	1806	181
1807	50.87	1807	80
1808	66.36	1808	90
1809	15.31	1809	178
1810	5.09	1810	60
1811	8.8	1811	113
1812	55.32	1812	130
1813	100.92	1813	88
1814	123.66	1814	146
1815	74.4	1815	102
1816	60.35	1816	77
1817	73.38	1817	36
1818	88.28	1818	75
1819	96.48	1819	102
1820	87.52	1820	92
1821	71.72	1821	66
1822	71.39	1822	86
1823	126.76	1823	266
1824	88.12	1824	46
1825	71.32	1825
1826	40.93	1826	11
1827	89.68	1827	104
1828	60.79	1828	34
1829	36.14	1829	72
1830	7.52	1830	52
1831	91.62	1831	169
1832	111.83	1832	92
1833	51.43	1833	161
1834	50.21	1834
1835	66.25	1835	167
1836	77.83	1836	114
1837	106.42	1837
1838	82.25	1838	83
1839	73.83	1839	54
1840	25.34	1840	164
1841	90.3	1841	84
1842	45.07	1842	86
1843	91.88	1843	126
1844	75	1844
1845	77.44	1845	10
1846	23.67	1846	127
1847	108	1847	130
1848	73.04	1848	117
1849	63	1849	81
1850	48	1850	123
1851	25.23	1851	100
1852	55.47	1852	162
1853	108.75	1853
1854	129.58	1854	131
1855	92.78	1855	61
1856	54	1856	35
1857	229.07	1857	95
1858	49	1858	76
1859	12.32	1859	7
1860	158.09	1860	57
1861	105.17	1861	108
1862	47.5	1862	51
1863	163.75	1863	99
1864	33.04	1864
1865	85.48	1865	129
1866	56.62	1866	81
1867	157.82	1867	114
1868	85.41	1868	296
1869	38.71	1869
1870	62	1870	184
1871	40.45	1871	90
1872	73.16	1872
1873	81.18	1873	99
1874	39.72	1874	119
1875	7.52	1875	114
1876	105.46	1876	11
1877	120.92	1877	67
1878	89.63	1878
1879	50.59	1879	45
1880	64.72	1880	56
1881	99.44	1881
1882	68.62	1882	50
1883	54.8	1883	78
1884	120.15	1884
1885	16.29	1885	25
1886	145.43	1886	74
1887	48.9	1887	66
1888	31.32	1888
1889	150.81	1889	167
1890	135.14	1890	36
1891	94.37	1891	92
1892	72.59	1892	109
1893	118.7	1893	48
1894	77.59	1894	152
1895	65.62	1895	181
1896	71.5	1896	181
1897	77.39	1897	73
1898	78.37	1898	9
1899	13.79	1899
1900	89.78	1900	84
1901	74.12	1901	27
1902	68.97	1902
1903	3.04	1903
1904	12.08	1904	138
1905	122.59	1905	115
1906	45	1906	35
1907	50.96	1907
1908	106	1908	84
1909	60.92	1909
1910	55.08	1910	90
1911	103.25	1911	97
1912	111.92	1912	113
1913	199.35	1913	71
1914	106.08	1914	100
1915	78.27	1915	109
1916	97.32	1916	168
1917	77.57	1917	44
1918	28.39	1918	99
1919	109.41	1919	66
1920	80.17	1920	28
1921	138.64	1921	44
1922	85.74	1922	25
1923	62.62	1923	42
1924	110.21	1924	79
1925	72	1925	244
1926	72.52	1926	183
1927	66.77	1927	90
1928	125.69	1928	132
1929	54.2	1929
1930	81.38	1930	18
1931	108.4	1931
1932	126.17	1932	135
1933	68.08	1933
1934	46.36	1934	66
1935	305.17	1935	78
1936	79.25	1936
1937	77	1937	39
1938	10.2	1938	59
1939	48.84	1939	85
1940	52.9	1940	9
1941	58	1941	35
1942	95.21	1942	120
1943	44.75	1943	128
1944	75.86	1944	70
1945	116.52	1945	16
1946	68.37	1946	76
1947	104.59	1947	51
1948	110.02	1948
1949	139.23	1949	61
1950	49.76	1950
1951	77.44	1951	64
1952	5.28	1952	87
1953	53.62	1953	39
1954	82.4	1954	42
1955	111.71	1955	63
1956	87.1	1956
1957	21.36	1957	58
1958	89.27	1958	15
1959	79.1	1959	200
1960	51.84	1960	114
1961	62.17	1961	95
1962	58.76	1962	34
1963	67.55	1963	62
1964	109.57	1964	13
1965	85.17	1965	68
1966	89.41	1966	53
1967	59.08	1967	136
1968	9.87	1968	120
1969	12.54	1969
1970	284.83	1970
1971	169.96	1971	63
1972	35.32	1972	74
1973	66	1973	40
1974	71.2	1974	50
1975	79.25	1975	32
1976	37.32	1976	77
1977	107	1977	95
1978	30.86	1978	46
1979	133.37	1979	128
1980	85.81	1980	134
1981	186.44	1981	159
1982	59.47	1982	104
1983	69.9	1983	70
1984	98.29	1984	66
1985	122.04	1985	47
1986	147.93	1986	14
1987	128.39	1987	39
1988	89.96	1988	129
1989	77.39	1989	64
1990	42.17	1990	118
1991	77.48	1991	73
1992	64.9	1992	69
1993	76.62	1993	71
1994	80.77	1994	83
1995	96.23	1995
1996	6.57	1996	42
1997	99.33	1997	184
1998	91.69	1998
1999	68.65	1999	164
[truncated: 323,110 more rows]
