# Supplementary material for: Exploring the transcriptomic profile of human monkeypox virus via CAGE and native RNA sequencing approaches
Source: mSphere. 2024 Aug 27;9(9):e00356-24. doi: 10.1128/msphere.00356-24 (PMC11423596; doi:10.1128/msphere.00356-24)
Supplement: Table S6 — 5'-UTRs. [file msphere.00356-24-s0008.xlsx]

## Sheet: a. 5_UTRs
ORF_name	Gene_name	ORF_start	ORF_end	strand	closest_TSS_from BigWig	count of closest TSS	closest_UTR_length	most_abundant_alternative_TSS_position	count_of_alternative/abundant_TSS	5'_aUTR length	anomalous_TSS_position	TSS	alternative_UTR_Type	within_ORF	Note
MA001-001	OPG001	852	1592	-	1643	N/A	51		2818	1592		F**	t, m		aUTR contains OPG002
MA001-002	OPG002	1719	2768	-	2818	N/A	50	4625	N/A	1857		F	t, m		aUTR contains OPG003
MA001-003	OPG003	2858	4624	-	4625	N/A	1	6185	N/A	1561		F	t, m		aUTR contains OPG015; 128 bp insertion of [AACTAACTTATGACTT]n tandem repeat is observable in our isolate between the genes OPG003 and OPG015
MA001-004	OPG015	4860	6173	-	6185	N/A	12	6453	2	280		T*	t, a
MA001-005	OPG018	6942	7160	-	7475	36	315	7478	99	315		T	b
MA001-006	OPG019	7597	8025	+	7566	2238	31					T	a
MA001-007	OPG020	9006	9119	-	9501	10	382					T	a
MA001-008	OPG021	9604	10332	+	9590	126	14	9587	295			T	b
MA001-009	OPG022	10495	10875	-	10881	11	6	10889	7636	14		T**	b
MA001-010	OPG023	10935	12917	-	12965	85	48	12967	144			T	b
MA001-011	OPG024	13051	13245	-	13357	34	112	13364	35512	119		T**	b
MA001-012	OPG025	13392	15284	-	15306	10	22					T	a
MA001-013	OPG027	15942	16394	-	16419	239	25					T	a
MA001-014	OPG029	16619	17086	-	17135	45	49	17137	859			T	b
MA001-015	OPG030	17230	17850	-	17856	25	6	17858	450			T	b
MA001-016	OPG031	17895	18845	-	18862	57	17				18862	T	a	u/o
MA001-017	OPG033	18776	19156	-	19276	5	120	20036	235	880		F	m		aUTR contains OPG034
MA001-018	OPG034	19378	20022	-	20036	235	14					T	a
MA001-019	OPG035	20068	20421	-	20440	28	19	20442	1021			T**	b
MA001-020	OPG036	20548	21081	-	21091	226	10					T	a
MA001-021	OPG037	21122	22450	-	22468	43	18	22470	54			T	b
MA001-022	OPG038	22514	23176	-	23211	2320	35	24149	653	973		F			aUTR contains OPG039
MA001-023	OPG039	23281	24135	-	24149	653	14					T	a
MA001-024	OPG040	24368	25495	-	25507	45	12					T	a
MA001-025	OPG041	25653	25784	-	25832	15	48					T	a
MA001-026	OPG042	25840	27114	-	27156	10	42	28005	278	890		F	m	u
MA001-027	OPG043	27142	27972	-	28004	78	32	28005	278			T	b
MA001-028	OPG044	28108	28557	+	28074	37	34	28066	61			T	b
MA001-029	OPG045	28620	29279	-	29413	195	134	29417	215		29417	T	b	u
MA001-030	OPG046	29291	29746	-	29732	5638	-14	30014	1613	268	29732	F**	b	h	anomalous TSS, downstream ATG
MA001-031	OPG047	29763	31211	-	31320	4	109	32193	1613	977		F**	m		aUTR contains OPG048
MA001-032	OPG048	31222	32181	-	32188	91	7	32193	1613			T**	b
MA001-033	OPG049	32212	33168	-	33176	53	8					T	a
MA001-034	OPG050	33198	33425	-	33430	10	5	33484	35		33484	T	b	u
MA001-035	OPG051	33442	33666	-	33674	12	8	33676	551			T	b
MA001-036	OPG052	33818	34012	-	34033	785	21					T	a
MA001-037	OPG053	34069	34707	-	34709	5	2	36018	5	1311		F*	m		aUTR contains OPG054
MA001-038	OPG054	34694	36013	-	36018	5	5	36641	14	628		F	m
MA001-039	OPG055	36036	37100	-	37115	1867	15					T	a
MA001-040	OPG056	37144	39051	-	39057	208	6					T	a
MA001-041	OPG057	39094	40212	-	40214	231	2					T	a
MA001-042	OPG058	40230	40451	-	40460	21	9	40471	297			T	b
MA001-043	OPG059	40501	40650	-	40652	71	2	41274	31	624		F	m		aUTR contains OPG060
MA001-044	OPG060	40723	41199	-	41274	31	75				41274	T	a	u
MA001-045	OPG061	41206	41901	-	41918	50	17					T	a
MA001-046	OPG062	41964	42269	+	41962	143	2					T	a
MA001-047	OPG063	42266	43705	-	43878	10	173	45935	42	2228		F	m		aUTR contains OPG063
MA001-048	OPG064	43702	45915	-	45933	23	18	45935	42			T	b
MA001-049	OPG065	46039	46500	-	46632	18	132	46635	17492			T**	b
MA001-050	OPG066	46666	47445	-	47463	27	18	47466	130			T	b
MA001-051	OPG067	47563	47964	+	47171	3	392	N/A				*
MA001-052	OPG068	48218	49921	+	48127	13	91	47171	3	1047		F*	m		aUTR contains OPG67
MA001-053	OPG069	50003	50503	+	50001	348	2					T	a
MA001-054	OPG070	50607	51428	+	50594	10	13	50574	77	33	50691, 50821	F		h
MA001-055	OPG071	51435	54455	-	54457	216	2					T	a
MA001-056	OPG072	54487	54774	+	54485	31	2					T	a
MA001-057	OPG073	54769	55158	-	55160	19	2				55160	T	a	u/o
MA001-058	OPG074	55145	57142	-	57145	49	3	57151	141			T	b
MA001-059	OPG075	57189	57515	-	57651	12	136					T	a
MA001-060	OPG077	57662	58600	-	58602	585	2					T	a
MA001-061	OPG078	58607	58828	-	59143	3	315	59663	1487	832		F**	m
MA001-062	OPG079	58829	59638	-	59660	11	22	59663	1487			T**	b
MA001-063	OPG080	59720	62035	-	62047	35	12	62050	327			T	b
MA001-064	OPG081	62063	62302	-	62304	3	2	64290	48	1988		F
MA001-065	OPG082	62321	63469	-	63489	5	20	64710	65			F
MA001-066	OPG083	63462	64733	-	64735	28	2				64710	T	a	h
MA001-067	OPG084	64739	66769	+	64433	5	306	63932	7	807		F*
MA001-068	OPG085	66773	68548	-	68550	8	2	69882	53	1334		F	m		aUTR contains OPG088
MA001-069	OPG086	68545	68880	-	68882	5	2	69882	53	1002		F	m		aUTR contains OPG088
MA001-070	OPG087	68874	69536	+	68870	1	4	67913	1	961		F*		u
MA001-071	OPG088	69506	69880	-	69882	53	2					T	a
MA001-072	OPG089	69883	71187	+	69791	30	92	69786	143		69786	T	b	u
MA001-073	OPG090	71196	71387	+	71183	12	13				71183	T	a	u
MA001-074	OPG091	71387	71884	+	N/A		N/A	71183	12	204		F	m		aUTR contains OPG090
MA001-075	OPG092	71849	72964	-	72966	10	2	73379	4	415		F*
MA001-076	OPG093	72995	73777	+	72992	99	3					T	a
MA001-077	OPG094	73797	74819	+	73793	34	4	72992	99	805		F	m		aUTR contains OPG93
MA001-078	OPG095	74820	75572	+	74818	61	2				74818	T	a	u
MA001-079	OPG096	75604	75882	+	75593	41	11					T	a
MA001-080	OPG097	75858	76892	-	76894	5	2	N/A				F	c
MA001-081	OPG098	76917	77672	+	76915	2	2	75593	41	1324		F
MA001-082	OPG099	77682	78068	+	77468	3	214	76453	18	1572		F
MA001-083	OPG100	78025	78483	+	78020	4	5	76453	18	1572		F	m		aUTR contains OPG098, OPG099
MA001-084	OPG101	78503	79036	+	78503	11	0	78497	9311			T**	b
MA001-085	OPG102	79102	80103	+	79099	13	3	79086	281			T	b
MA001-086	OPG103	80018	80575	+	79822	17	196	79822	17		79822	T	a	u/o
MA001-087	OPG104	80635	81036	-	81073	9	37	85517	55	4481		F	c		aUTR contains OPG106
MA001-088	OPG105	81143	85003	+	81113	136	30	81076	229			T	b
MA001-089	OPG106	85000	85515	-	85517	55	2	85517	55			T	a
MA001-090	OPG107	85529	86098	+	85527	7	2	81076	229	4416		F	m		aUTR contains the OPG105
MA001-091	OPG108	86102	87076	-	87078	80	2	87078	80		87078	T	a	u
MA001-092	OPG109	87077	89464	-	N/A			N/A				F	b		no exact TSS can be detected
MA001-093	OPG110	89649	90281	+	89575	18	74	89572	11470			T**	b
MA001-094	OPG111	90282	91226	+	90234	43	48	89574	11470	735		F**	m		aUTR contains the OPG110
MA001-095	OPG112	91264	91704	+	91262	61	2	90958	2	306		F*
MA001-096	OPG113	91748	94285	+	91735	114	13	91735	114			T	a
MA001-097	OPG114	94244	94684	-	94742	2	58	95667	60	1313		F	m		aUTR contains the OPG115
MA001-098	OPG115	94677	95378	+	94653	3	24	91735	114	2942		F	m		aUTR contains the OPG113
MA001-099	OPG116	95378	96034	+	95355	149	23	95355	149		95355	T	a	u
MA001-100	OPG117	96066	98423	+	95713	61	353	95713	61		95713	T	a	u
MA001-101	OPG118	98463	100376	+	98461	3	2	96064	312	2399		F	m
MA001-102	OPG119	100403	100888	+	100401	64	2	100397	66			T	b
MA001-103	OPG120	100851	101765	-	102344	17	579	105089	16	3249		F	m		aUTR contains OPG123, OPG122, OPG121
MA001-104	OPG121	101807	102448	+	101804	49	3	101798	245			T	b
MA001-105	OPG122	102445	103191	+	N/A	N/A		101798	245	641		F	c
MA001-106	OPG123	103192	105087	-	105089	16	2	105116	48			T	b
MA001-107	OPG124	105122	105985	-	105987	82	2	105987	82			T	a
MA001-108	OPG125	106016	107671	-	107680	343	9	107680	343			T	a
MA001-109	OPG126	107695	108147	-	108149	58	2	108149	58			T	a
MA001-110	OPG127	108168	108842	-	108877	21	35	109074	10	232		F	m
MA001-111	OPG128	108839	109072	-	109074	10	2	109074	10			T	a
MA001-112	OPG129	109087	111021	-	111026	58	5	111921	330	900		F	m
MA001-113	OPG130	111074	111919	-	111921	330	2	111921	330			T	a
MA001-114	OPG131	111957	112442	+	111957	11	0	111955	601			T	b
MA001-115	OPG132	112439	113557	-	113562	10	5	113566	144			T	b
MA001-116	OPG133	113581	115713	-	115717	30	4	118302	41	2589		F	m
MA001-117	OPG134	115767	116645	+	115759	10	8	115755	406			T	b
MA001-118	OPG135	116626	116928	-	116933	6	5	119610	34	2682		F	m
MA001-119	OPG136	116929	119604	-	119610	34	6	119610	34			T	a
MA001-120	OPG137	119619	120575	+	119617	17	2	119617	17			T	a
MA001-121	OPG138	120577	121149	-	121151	699	2	121151	699			T	a
MA001-122	OPG139	121173	121385	-	121390	30	5	121390	30			T	a
MA001-123	OPG140	121491	121763	-	121765	584	2	121765	584			T	a
MA001-124	OPG141	121780	121941	-	121943	5	2	123958	113	2010		F	m
MA001-125	OPG142	121931	122215	-	122300	17	85	123958	113	1736		F	m
MA001-126	OPG143	122199	123332	-	123353	11	21	123958	113	619		F	m
MA001-127	OPG144	123335	123949	-	123951	45	2	123958	113			T	b
MA001-128	OPG145	123964	125442	+	123959	9	5	119617	17	4347	123975	T	a	h
MA001-129	OPG146	125423	125656	-	125658	1158	2	125658	1158		125658	T**	a, m	u
MA001-130	OPG147	125657	126004	-	126022	12	18	126270	3	266		F*	m
MA001-131	OPG148	126003	127283	+	125988	27	15	125988	27		125988	T	a	u/o
MA001-132	OPG149	127213	127776	+	127187	20	26	127187	20		127187	T	a	u/o
MA001-133	OPG150	127796	128944	+	127787	18	9	127784	55			T	b
MA001-134	OPG151	128941	132435	+	128884	6	57	127784	55		128963	T	b	h/o
MA001-135	OPG152, [A26L]	133217	133444	-	133451	3	7	134741	129	1296		F	b
MA001-136	OPG152, [A27L]	134012	136102	-	136104	16	2	136107	590			T	b
MA001-137	OPG153	136148	137677	-	137746	3	69	139774	96	2097		F	m
MA001-138	OPG154	137728	138060	-	138062	311	2	139774	96	1714		F	m
MA001-139	OPG155	138061	138501	-	138503	7	2	139774	96	1273		F	m
MA001-140	OPG156	138502	139419	-	139445	490	26	139774	96	355		F	m
MA001-141	OPG157	139382	139618	-	139620	122	2	139774	96	156		F	m
MA001-142	OPG158	139651	139779	-	139779	9	0	141004	362	1225	139774	T	a, m	h/o
MA001-143	OPG159	139778	140215	+	139742	718	36	139742	718		139742	T	a	u
MA001-144	OPG160	140182	141084/140993	-	141004	3		146848	362	80	140993	F			anomalous TSS, downstream ATG
MA001-145	OPG161	141112	141657	+	141027	23	85	141014	66		141014	T	b	u
MA001-146	OPG162	141662	142168	+	141656	77	6	141656	77		141656	T	a	u
MA001-147	OPG163	142212	142742	+	142202	160	10	142202	160			T	a
MA001-148	OPG164	142788	143474	+	142741	19	47	142741	19		142741	T	a	u/o
MA001-149	OPG165	143526	144332	+	143519	388	7	143519	388			T	a
MA001-150	OPG167	144584	145417	-	N/A			146848	362	1431		F	c
MA001-151	OPG170	146123	146788	-	146848	362	60	146848	362			T	a
MA001-152	OPG171	146998	147399	+	146994	65	4	146987	778			T	b
MA001-153	OPG172	147437	148027	+	147257	4	180	146987	778	443		F	c
MA001-154	OPG173	148047	148271	+	148045	84	2	148043	915			T	b
MA001-155	OPG174	148365	149405	-	149412	13	7	149416	1140			T**	b, m
MA001-156	OPG175	149452	149829	+	149447	14	5	148043	915	1407		F	c
MA001-157	OPG176	149819	150541	+	149815	50	4	149808	2587		149808	T**	b	u/o
MA001-158	OPG178	151502	152116	+	151498	208	4	149808	2587	1687		F**	c
MA001-159	OPG180	152685	154364	+	152163	10	522	152144	965			T	b
MA001-160	OPG181	154405	155409	+	154395	10	10	154391	713			T	b
MA001-161	OPG184	158465	158860	+	158145	5	320	157160	26			F
MA001-162	OPG185	158910	159851	+	158907	41	3	158904	170			T	b
MA001-163	OPG187	160615	161526	+	160600	174	15	160600	174			T	a
MA001-164	OPG188	161589	163100	+	161568	13	21	161560	617			T	b
MA001-165	OPG189	163326	165011	+	163296	2	30	161560	617	1758		F	c
MA001-166	OPG190	165115	166068	+	165107	45	8	165107	45			T	a
MA001-167	OPG191	166154	166660	+	165564	6	590	165107	45	1047		F	c
MA001-168	OPG192	166724	167272	+	166722	19	2	166722	19			T	a
MA001-169	OPG193	167327	168130	+	167303	30	24	167300	4656			T**	b
MA001-170	OPG195	168223	168888	+	168188	142	35	167300	4656	920	168318	T**	a	h
MA001-171	OPG197	169663	169965	+	169665	51	-2	168981	21	682	169665	T	a	h
MA001-172	OPG198	170031	170879	+	170025	141	6	170022	209			T	b
MA001-173	OPG199	170981	172015	+	170905	52	76	170898	643			T	b
MA001-174	OPG200	172143	172592	+	172109	2461	34	172109	2461			T**	b
MA001-175	OPG201	172678	173220	+	172670	5	8	172109	2461	562		F**	c
MA001-176	OPG202	173741	173821	-	173914	21	93	N/A				F
MA001-177	OPG204	174529	175584	+	174510	2541	19	174510	2541			T**	b
MA001-178	OPG205	175653	178016	+	175637	1286	16	174510	2541			F**
MA001-179	OPG206	178158	178412	+	178104	57	54	174510	2541			F**
MA001-180	OPG208	179245	180318	+	179073	52	172	174510	2541			F**			211 bp long insertion of VNTR is detected compared to the ref. genome NC_063383 in LCR. The [ACATTATAT] VNTR occurs upstream of OPG208, making the UTR length variable. Upstream ATG (Monzon et al. 2024) is detected in the NC_063383, but not in our genome.
MA001-181	OPG209	180497	181069	+	180486	19	11	180434	605	63		T	b
MA001-182	OPG210	181335	186977	+	181312	15	23	181245	201	90		T	b
MA001-183	OPG214	188657	188974	+	188357	12	300	188351	1253	306		T**	b
MA001-184	OPG005	189178	189639	+	189132	24	46	189130	510	48		T	b
MA001-185	N/A	190076	190297	+	N/A	N/A	N/A	189320	4	756		F*	c		TSSs are in clusters
MA001-186	OPG016	190389	190919	+	190375	2	14	N/A				F	t
MA001-187	OPG015	191033	192346	+	191015	N/A	18	N/A				F	t
MA001-188	OPG003	192582	194348	+	192581	N/A	1	191015	N/A	1567		F	t, m		aUTR contains OPG015; 128 bp insertion of [AACTAACTTATGACTT]n tandem repeat is observable in our isolate between the genes OPG003 and OPG015
MA001-189	OPG002	194438	195487	+	194385	N/A	53	192581	N/A	1857		F	t, m
MA001-190	OPG001	195614	196354	+	195562	N/A	52	194385	N/A	1229		F	t, m		aUTR contains OPG002
a= single peak TSS, the closest TSS is the dominant
b=clusters of TSSs can be found upstream of the ORF
c= nor peak, nor cluster of TSSs can be determined, diffuse transcriptional initiation, no exact TSS can be found. It is a 'chaotic' transcriptional region according to Tombacz et Prazsak et al. (2020)
t= terminal repeat region
aUTR= alternative untranslated region (UTR)
h=TSS is within the host ORF, at the start codon or downstram ATG was detected
u=TSS is originated in the upstream ORF
h/o; u/o= TSS is in overlapping ORF
N/A=no TSS or count of TSS can be designated
T=alternative TSS is the same as the closest TSS
F=alternative TSS
*= low abundancy of alternative TSS
**= high abundancy of alternative TSS
m= multigenic UTR; long UTR is produced by using an alternative TSS, encompassing upstream gene(s)

## Sheet: b. TSS_within_host ORFs
type	start	end	strand	ORF_Name	Gene_Name	closest_TSS	closest_TSS_count	highest_count_pos	highest_count_count	distance_to_closest_TSS	canonic TSS	TSS	TSS_Type	within_ORF	ATG_position
gene	17895	18845	-	MA001-016	OPG031	18862	57	18862	57	17	18862	T	a	u/o
gene	28620	29279	-	MA001-029	OPG045	29413	195	29417	215	134	29417	T	b	u
gene	29291	29746	-	MA001-030	OPG046	32188	91	32193	1613	2442	29732	T	b	h	29725
gene	33198	33425	-	MA001-034	OPG050	33430	10	33484	35	5	33484	T	b	u
gene	40723	41199	-	MA001-044	OPG060	41274	31	41274	31	75	41274	T	a	u
gene	54769	55158	-	MA001-057	OPG073	55160	19	55160	19	2	55160	T	a	u/o
gene	63462	64733	-	MA001-066	OPG083	64735	28	64735	28	2	64710	T	a	h	64535
gene	69883	71187	+	MA001-072	OPG089	69791	30	69786	143	92	69786	T	b	u
gene	71196	71387	+	MA001-073	OPG090	71183	12	71183	12	13	71183	T	a	u
gene	74820	75572	+	MA001-078	OPG095	74818	61	74818	61	2	74818	T	a	u
gene	80018	80575	+	MA001-086	OPG103	79822	17	79822	17	196	79822	T	a	u/o
gene	86102	87076	-	MA001-091	OPG108	87078	80	87078	80	2	87078	T	a	u
gene	95378	96034	+	MA001-099	OPG116	95355	149	95355	149	23	95355	T	a	u
gene	96066	98423	+	MA001-100	OPG117	95713	61	95713	61	353	95713	T	a	u
gene	123964	125442	+	MA001-128	OPG145	119617	17	119617	17	4347	123975	T	a	h	123979
gene	125423	125656	-	MA001-129	OPG146	125658	1158	125658	1158	2	125658	T	a	u
gene	126003	127283	+	MA001-131	OPG148	125988	27	125988	27	15	125988	T	a	u/o
gene	127213	127776	+	MA001-132	OPG149	127187	20	127187	20	26	127187	T	a	u/o
gene	128941	132435	+	MA001-134	OPG151	127787	18	127784	55	1154	128963	T	b	h/o	128965
gene	139651	139779	-	MA001-142	OPG158	146848	362	146848	362	7069	139774	T	a	h/o	139770
gene	139778	140215	+	MA001-143	OPG159	139742	718	139742	718	36	139742	T	a	u
gene	141112	141657	+	MA001-145	OPG161	141027	23	141014	66	85	141014	T	b	u
gene	141662	142168	+	MA001-146	OPG162	141656	77	141656	77	6	141656	T	a	u
gene	142788	143474	+	MA001-148	OPG164	142741	19	142741	19	47	142741	T	a	u/o
gene	149819	150541	+	MA001-157	OPG176	149815	50	149808	2587	4	149808	T	b	u/o
gene	168223	168888	+	MA001-170	OPG195	167303	30	167300	4656	920	168318	T	a	h	168532
gene	169663	169965	+	MA001-171	OPG197	168981	21	168981	21	682	169665	T	a	h	169708
a= single peak TSS, the closest TSS is the dominant
b=clusters of TSSs can be found upstream of the ORF
h=TSS is within the host ORF
u=TSS is originated in the upstream ORF
h/o; u/o= TSS is in overlapping ORF
N/A=no TSS was detected
