# Supplementary material for: Exploring the transcriptomic profile of human monkeypox virus via CAGE and native RNA sequencing approaches
Source: mSphere. 2024 Aug 27;9(9):e00356-24. doi: 10.1128/msphere.00356-24 (PMC11423596; doi:10.1128/msphere.00356-24)
Supplement: Table S7 — 3'-UTRs. [file msphere.00356-24-s0009.xlsx]

## Sheet: 3_UTR
type	ORF start	ORF end	strand	ORF Name	Gene Name	closest_TES	closest_TES_count	UTR_length	position_of_highest_TES	highest_TES_count	aUTR_length	TES	Within_ORF	TES_type	UTR type	Note
gene	852	1592	-	MA001-001	OPG001	732	12	120	349	166	500-503	T		b		3 bp deletion compared to NC_063383 at the position 625 bp, 12 bp long [T] homopolymer
gene	1719	2768	-	MA001-002	OPG002	1676	132	43	1676	132	43	T		a
gene	2858	4624	-	MA001-003	OPG003	N/A			1676	132	1182	F		b	c, m
gene	4860	6173	-	MA001-004	OPG015	4629	8	231	4629	8	231-359	T		a		128 bp insertion of tandem repeat compared to the NC_063383. This intergenic region has a VNTR of [AACTAACTTATGACTT] among MPXV (Monzon et al. 2024)
gene	6942	7160	-	MA001-005	OPG018	6230	7	712	6230	7	712	T		a
gene	7597	8025	+	MA001-006	OPG019	8057	27	32	8057	27	32	T		a
gene	9006	9119	-	MA001-007	OPG020	N/A			6230	7	2061	F		b	c
gene	9604	10332	+	MA001-008	OPG021	10407	10	75	10407	10	75	T		a
gene	10495	10875	-	MA001-009	OPG022	10441	181	54	10441	181	54	T		a
gene	10935	12917	-	MA001-010	OPG023	10890	17	45	10441	181	45	T		b
gene	13051	13245	-	MA001-011	OPG024	12997	228	54	12997	228	54	T		a
gene	13392	15284	-	MA001-012	OPG025	12997	228	395	12997	228	395	F		a
gene	15942	16394	-	MA001-013	OPG027	15895	2	47	12997	228	2945	F		b	c, m
gene	16619	17086	-	MA001-014	OPG029	16579	89	40	16579	89	40	T		a
gene	17230	17850	-	MA001-015	OPG030	17163	17	67	16579	89	67	T		b
gene	17895	18845	-	MA001-016	OPG031	17835	29	60	17835	29	60	T	d	a
gene	18776	19156	-	MA001-017	OPG033	18184	6	592	17835	29	941	T	d	b
gene	19378	20022	-	MA001-018	OPG034	19343	70	35	19343	70	35	T		a
gene	20068	20421	-	MA001-019	OPG035	19343	70	725	19343	70	725	F		a
gene	20548	21081	-	MA001-020	OPG036	20501	34	47	20501	34	47	T		a
gene	21122	22450	-	MA001-021	OPG037	21059	11	63	20501	34	63	T	d	b
gene	22514	23176	-	MA001-022	OPG038	22444	78	70	22444	78	70	T	d	a
gene	23281	24135	-	MA001-023	OPG039	23232	47	49	22444	78	49	T		b
gene	24368	25495	-	MA001-024	OPG040	24241	41	127	24241	41	127	T		a
gene	25653	25784	-	MA001-025	OPG041	N/A			24241	41	1412	F		b	c, m
gene	25840	27114	-	MA001-026	OPG042	N/A	41		24241	41	1599	F		a	c, m
gene	27142	27972	-	MA001-027	OPG043	27089	20	53	27089	20	53	T		a
gene	28108	28557	+	MA001-028	OPG044	28569	4	12	N/A			F		b	c
gene	28620	29279	-	MA001-029	OPG045	28614	9	6	28582	173	38	T		b
gene	29291	29746	-	MA001-030	OPG046	28614	9	677	28582	173	677	F		b
gene	29763	31211	-	MA001-031	OPG047	29702	12	61	29702	12	61	T	d	a
gene	31222	32181	-	MA001-032	OPG048	31207	296	15	31207	296	15	T	d	a
gene	32212	33168	-	MA001-033	OPG049	N/A			31207	296	1005	F		b	c, m
gene	33198	33425	-	MA001-034	OPG050	33174	6	24	33013	607	24	T		b
gene	33442	33666	-	MA001-035	OPG051	33383	8	59	33013	607	59	T		b
gene	33818	34012	-	MA001-036	OPG052	33700	17	118	33013	607	118	T		b
gene	34069	34707	-	MA001-037	OPG053	33700	17	369	33013	607	369	F		b
gene	34694	36013	-	MA001-038	OPG054	33700	17	994	33013	607	994	F		b
gene	36036	37100	-	MA001-039	OPG055	35993	41	43	35993	41	43	T	d	a
gene	37144	39051	-	MA001-040	OPG056	37087	18	57	37087	18	57	T	d	a
gene	39094	40212	-	MA001-041	OPG057	39054	2	40	37087	18	2007	F		b	c, m
gene	40230	40451	-	MA001-042	OPG058	40190	35	40	40190	35	40	T	d	a
gene	40501	40650	-	MA001-043	OPG059	40190	35	311	40190	35	311	F		a
gene	40723	41199	-	MA001-044	OPG060	40676	38	47	40676	38	47	T		a
gene	41206	41901	-	MA001-045	OPG061	40676	38	530	40676	38	530	F		a
gene	41964	42269	+	MA001-046	OPG062	42396	8	127	43229	515	960	T	d	b
gene	42266	43705	-	MA001-047	OPG063	N/A	38		40676	38	1590	F		a	c, m
gene	43702	45915	-	MA001-048	OPG064	N/A			40676	38	3026	F		b	c, m
gene	46039	46500	-	MA001-049	OPG065	45978	19	61	45944	417	61	T		b
gene	46666	47445	-	MA001-050	OPG066	45978	19	688	45944	417	688	F		b
gene	47563	47964	+	MA001-051	OPG067	N/A			N/A			F		b
gene	48218	49921	+	MA001-052	OPG068	50520	6	599	51502	47	599	F		b
gene	50003	50503	+	MA001-053	OPG069	50520	6	17	51502	47	17	T		b
gene	50607	51428	+	MA001-054	OPG070	51442	15	14	51502	47	74	T	d	b
gene	51435	54455	-	MA001-055	OPG071	51304	6	131	50855	8	580	T	d	b
gene	54487	54774	+	MA001-056	OPG072	55876	8	1102	55876	8	1102	F		b
gene	54769	55158	-	MA001-057	OPG073	54559	9	210	54559	9	210	T	d	a
gene	55145	57142	-	MA001-058	OPG074	55108	9	37	54559	9	37	T	d	b
gene	57189	57515	-	MA001-059	OPG075	56982	12	207	56570	15	207	T	d	b
gene	57662	58600	-	MA001-060	OPG077	57576	8	86	56937	12	86	T		b
gene	58607	58828	-	MA001-061	OPG078	58592	13	15	58592	13	15	T	d	a
gene	58829	59638	-	MA001-062	OPG079	58665	10	164	58632	365	197	T	d	b
gene	59720	62035	-	MA001-063	OPG080	59673	20	47	59673	20	47	T		a
gene	62063	62302	-	MA001-064	OPG081	N/A			59673	20	2390	F		b	m	[T] homopolymer influences the UTR
gene	62321	63469	-	MA001-065	OPG082	N/A			59673	20	2648	F		b	c, m
gene	63462	64733	-	MA001-066	OPG083	N/A			59673	20	3789	F		b	c, m
gene	64739	66769	+	MA001-067	OPG084	N/A		N/A	N/A			F		b	c
gene	66773	68548	-	MA001-068	OPG085	N/A		N/A	N/A			F		b	c
gene	68545	68880	-	MA001-069	OPG086	N/A		N/A	N/A			F		b	c
gene	68874	69536	+	MA001-070	OPG087	69573	2	37	N/A			F		b
gene	69506	69880	-	MA001-071	OPG088	N/A		N/A	N/A			F		b	c
gene	69883	71187	+	MA001-072	OPG089	71470	19	283	71470	19	283	F		a
gene	71196	71387	+	MA001-073	OPG090	71470	19	83	71470	19	83	T		a
gene	71387	71884	+	MA001-074	OPG091	71988	2	104				F		b	c
gene	71849	72964	-	MA001-075	OPG092	N/A		N/A	N/A			F		b	c
gene	72995	73777	+	MA001-076	OPG093	73781	43	4				F		b
gene	73797	74819	+	MA001-077	OPG094	N/A			75883	43	1064	F		b	m
gene	74820	75572	+	MA001-078	OPG095	75883	43	311	75883	43	311	F		a
gene	75604	75882	+	MA001-079	OPG096	75883	43	1	75883	43	1	T		a
gene	75858	76892	-	MA001-080	OPG097	N/A		N/A	N/A			F		b	c
gene	76917	77672	+	MA001-081	OPG098	78389	7	717	79087	190	717	F		b
gene	77682	78068	+	MA001-082	OPG099	78389	7	321	79087	190	321	T	d	b
gene	78025	78483	+	MA001-083	OPG100	79043	6	560	79087	190	560	F		b
gene	78503	79036	+	MA001-084	OPG101	79043	6	7	79087	190	51	T		b
gene	79102	80103	+	MA001-085	OPG102	80182	11	79	80892	35	789	T	d	b
gene	80018	80575	+	MA001-086	OPG103	80892	35	317	80892	35	317	T	d	a
gene	80635	81036	-	MA001-087	OPG104	N/A		N/A	N/A			F		b	c
gene	81143	85003	+	MA001-088	OPG105	85056	312	53	N/A			F		a	c
gene	85000	85515	-	MA001-089	OPG106	N/A		N/A	N/A			F		b	c
gene	85529	86098	+	MA001-090	OPG107	N/A		N/A				F			c
gene	86102	87076	-	MA001-091	OPG108	85939	9	163	85741	241	361	T	d	b
gene	87077	89464	-	MA001-092	OPG109	N/A			85741	241	1138	F		b	c, m
gene	89649	90281	+	MA001-093	OPG110	90331	312	50	90331	312	50	T	d	a
gene	90282	91226	+	MA001-094	OPG111	91836	6	610	92281	12	610	F		b
gene	91264	91704	+	MA001-095	OPG112	91836	6	132	92281	12	577	T	d	b
gene	91748	94285	+	MA001-096	OPG113	94391	17	106	94391	17	106	T	d	a
gene	94244	94684	-	MA001-097	OPG114	N/A		N/A	N/A			F		b	c
gene	94677	95378	+	MA001-098	OPG115	95776	4	398	N/A			F			c
gene	95378	96034	+	MA001-099	OPG116	N/A		N/A	98827	13	2793	F		b	c
gene	96066	98423	+	MA001-100	OPG117	98827	13	404	98827	13	404	T	d	a
gene	98463	100376	+	MA001-101	OPG118	100904	7	528	100904	7	528	F		a
gene	100403	100888	+	MA001-102	OPG119	100904	7	16	100904	7	16	T	d	a
gene	100851	101765	-	MA001-103	OPG120	N/A		N/A	N/A			F		b	c
gene	101807	102448	+	MA001-104	OPG121	102794	8	346	102794	8	346	T	d	a
gene	102445	103191	+	MA001-105	OPG122	103214	48	23				F		a	c
gene	103192	105087	-	MA001-106	OPG123	N/A			101836	45	1309	F		b	c, m
gene	105122	105985	-	MA001-107	OPG124	105048	6	74	104717	23	405	T	d	b
gene	106016	107671	-	MA001-108	OPG125	105941	6	75	105353	8	75	T	d	b
gene	107695	108147	-	MA001-109	OPG126	107606	6	89	107071	24	89	T	d	b
gene	108168	108842	-	MA001-110	OPG127	108086	8	82	107096	15	82	T	d	b
gene	108839	109072	-	MA001-111	OPG128	108697	10	142	108386	16	142	T	d	b
gene	109087	111021	-	MA001-112	OPG129	109021	7	66	108386	16	66	T	d	b
gene	111074	111919	-	MA001-113	OPG130	N/A	8		108697	10	1612	F		b	c, m
gene	111957	112442	+	MA001-114	OPG131	112702	48	260	112702	48	260	T	d	a
gene	112439	113557	-	MA001-115	OPG132	112362	7	77	112362	7	77	T	d	a
gene	113581	115713	-	MA001-116	OPG133	113345	7	236	113331	10	250	T	d	b
gene	115767	116645	+	MA001-117	OPG134	117010	12	365	117010	12	365	T	d	a
gene	116626	116928	-	MA001-118	OPG135	116563	6	63	115789	40	63	T	d	b
gene	116929	119604	-	MA001-119	OPG136	116923	13	6	116318	14	6	T	d	b
gene	119619	120575	+	MA001-120	OPG137	N/A		N/A	N/A			F		a	c
gene	120577	121149	-	MA001-121	OPG138	120553	14	24	120224	69	353	T	d	b
gene	121173	121385	-	MA001-122	OPG139	121158	7	15	120224	69	949	T		b
gene	121491	121763	-	MA001-123	OPG140	121482	9	9	121007	25	484	T		b
gene	121780	121941	-	MA001-124	OPG141	121730	75	50	121730	75	50	T	d	a
gene	121931	122215	-	MA001-125	OPG142	121730	75	201	121730	75	201	F		a
gene	122199	123332	-	MA001-126	OPG143	122182	9	17	121730	75	17	T	d	b
gene	123335	123949	-	MA001-127	OPG144	122765	7	570	122182	9	570	T	d	b
gene	123964	125442	+	MA001-128	OPG145	125834	4	392	N/A			F			c
gene	125423	125656	-	MA001-129	OPG146	124604	12	819	124604	12	819	T	d	a
gene	125657	126004	-	MA001-130	OPG147	N/A			124604	12	1053	F		b	c, m
gene	126003	127283	+	MA001-131	OPG148	127474	2	191	129054	15	1771	F		b	m
gene	127213	127776	+	MA001-132	OPG149	N/A			129054	15	1278	F		b	c
gene	127796	128944	+	MA001-133	OPG150	129054	15	110	129054	15	110	T	d	a
gene	128941	132435	+	MA001-134	OPG151	132892	6	457	132892	6	457	T		a
gene	133217	133444	-	MA001-135	OPG152, [A26L]	133182	6	35	133182	6	35	T		a
gene	134012	136102	-	MA001-136	OPG152, [A27L]	133730	7	282	133730	7	282	T		a
gene	136148	137677	-	MA001-137	OPG153	135839	6	309	135008	10	309	T	d	b
gene	137728	138060	-	MA001-138	OPG154	137728	22	0	137717	42	11	T		b
gene	138061	138501	-	MA001-139	OPG155	137753	6	308	137717	42	344	T	d	b
gene	138502	139419	-	MA001-140	OPG156	138481	6	21	138448	84	54	T	d	b
gene	139382	139618	-	MA001-141	OPG157	138848	9	534	138448	84	934	T	d	b
gene	139651	139779	-	MA001-142	OPG158	138848	9	803	138448	84	803	F		b
gene	139778	140215	+	MA001-143	OPG159	140269	57	54	140269	57	54	T	d	a
gene	140182	141084	-	MA001-144	OPG160	N/A			138448	84	1334	F		b	c, m
gene	141112	141657	+	MA001-145	OPG161	141689	28	32	141757	158	100	T	d	b
gene	141662	142168	+	MA001-146	OPG162	142200	68	32	142200	68	32	T		a
gene	142212	142742	+	MA001-147	OPG163	142776	17	34	143520	31	34	T		b
gene	142788	143474	+	MA001-148	OPG164	143520	31	46	143520	31	46	T		a
gene	143526	144332	+	MA001-149	OPG165	144474	6	142	144474	6	142	T		a
gene	144584	145417	-	MA001-150	OPG167	N/A		N/A	138448	84	0	T	h	b
gene	146123	146788	-	MA001-151	OPG170	146079	76	44	146079	76	44	T		a
gene	146998	147399	+	MA001-152	OPG171	147502	8	103	148339	75	1341	T	d	b
gene	147437	148027	+	MA001-153	OPG172	148087	8	60	148339	75	312	T	d	b
gene	148047	148271	+	MA001-154	OPG173	148311	11	40	148339	75	68	T		b
gene	148365	149405	-	MA001-155	OPG174	148327	47	38	148327	47	38	T		a
gene	149452	149829	+	MA001-156	OPG175	149841	6	12	150579	298	750	T	d	b
gene	149819	150541	+	MA001-157	OPG176	150546	23	5	150579	298	38	T		b
gene	151502	152116	+	MA001-158	OPG178	152170	26	54	152715	34	54	T		b
gene	152685	154364	+	MA001-159	OPG180	155414	20	1050	155448	73	1050	F		b	m
gene	154405	155409	+	MA001-160	OPG181	155414	20	5	155448	73	39	T		b
gene	158465	158860	+	MA001-161	OPG184	N/A			160543	23	1683	F		b	m
gene	158910	159851	+	MA001-162	OPG185	160543	23	692	160543	23	692	T		a
gene	160615	161526	+	MA001-163	OPG187	161554	10	28	161554	10	28	T		a
gene	161589	163100	+	MA001-164	OPG188	163308	39	208	163308	39	208	T		a
gene	163326	165011	+	MA001-165	OPG189	165208	35	197	165208	35	197	T	d	a
gene	165115	166068	+	MA001-166	OPG190	166189	4	121	N/A			F		b
gene	166154	166660	+	MA001-167	OPG191	N/A			168147	171	1487	F		b	m
gene	166724	167272	+	MA001-168	OPG192	168147	171	875	168147	171	875	F		a
gene	167327	168130	+	MA001-169	OPG193	168147	171	17	168147	171	17	T		a
gene	168223	168888	+	MA001-170	OPG195	169692	11	804	170018	22	804	F		b
gene	169663	169965	+	MA001-171	OPG197	170018	22	53	170925	28	53	T		b
gene	170031	170879	+	MA001-172	OPG198	170925	28	46	170925	28	46	T		a
gene	170981	172015	+	MA001-173	OPG199	172111	77	96	172111	77	96	T		a
gene	172143	172592	+	MA001-174	OPG200	172696	35	104	172696	35	104	T	d	a
gene	172678	173220	+	MA001-175	OPG201	N/A			175634	164	1658	F		b
gene	173741	173821	-	MA001-176	OPG202	N/A		N/A	N/A			F		a	c	UTR is affected by a repeat of [ATAT] in the intergenic region of MA001-175 and MA001-176
gene	174529	175584	+	MA001-177	OPG204	175634	164	50	175634	164	50	T		a
gene	175653	178016	+	MA001-178	OPG205	178074	10	58	178074	10	58	T		a
gene	178158	178412	+	MA001-179	OPG206	178847	3	435	N/A			F		b
gene	179245	180318	+	MA001-180	OPG208	181147	38	829	181147	38	829	F		a
gene	180497	181069	+	MA001-181	OPG209	181147	38	78	181147	38	78	T		a
gene	181335	186977	+	MA001-182	OPG210	187088	20	111	187088	20	111	T		a
gene	188657	188974	+	MA001-183	OPG214	189715	22	741	189715	22	741	F		a
gene	189178	189639	+	MA001-184	OPG005	189715	22	76	189715	22	76	T		a
gene	190076	190297	+	MA001-185	no OPG ID	190330	2	33	N/A			F		b	c
gene	190389	190919	+	MA001-186	OPG016	N/A			192577	7	1658	F		b	m
gene	191033	192346	+	MA001-187	OPG015	192577	7	231	192577	7	231-359	T		a		128 bp insertion of tandem repeat compared to the NC_063383. This intergenic region has a VNTR of [AACTAACTTATGACTT] among MPXV (Monzon et al. 2024)
gene	192582	194348	+	MA001-188	OPG003	N/A			195530	133	1182	F		b
gene	194438	195487	+	MA001-189	OPG002	195530	133	43	195530	133	43	T		a
gene	195614	196354	+	MA001-190	OPG001	196474	12	120	196857	167	500-503	T		b
a= single peak TES, the closest TES is the dominant
b=clusters of TESs can be found downstream of the ORF
h=TES is within the host ORF
d=TES is originated in the downstream ORF
T=true
F=false
VNTR= variable number of tandem repeats
c= chaotic region, TESs are diffuse
aUTR= alternative untranslated region
m=multigenic, downstream ORF is within the aUTR
N/A= not applicable
