# Supplementary material for: Exploring the transcriptomic profile of human monkeypox virus via CAGE and native RNA sequencing approaches
Source: mSphere. 2024 Aug 27;9(9):e00356-24. doi: 10.1128/msphere.00356-24 (PMC11423596; doi:10.1128/msphere.00356-24)
Supplement: Table S8 — Novel TSSs found in intergenic regions, [file msphere.00356-24-s0010.xlsx]

## Sheet: a. Putative Novel ORFs - pBLAST
TSS	TES	strand	localization	promoter start	CAGE count	dRNA count	coordinates of putative ORF	adjacent downstream ORFs	adjacent downstream genes	adjacent upstream ORFs	adjacent upstream genes	ORF length (aa)	amino acid sequence	Gene ID	pBLAST results by function
6936	6230	-	LTR	6930; 6949	489	28	6902-6771	MA001-005 (D2L)	OPG018	MA001-004 (Ankyrin CPXV-017)	OPG015	43	MNSLIENSVLHVRKLLYMIHFNDIDHAPTTATSRNCEDQYLKK	CEAHHEIO_00007	unknown, hypothetical protein
9501	9203	-	LTR	9504	10	104	9469-9353	MA001-007 (D4L)	OPG020	MA001-008 (D5L)	OPG021	38	MIQGRCNRYIINSITAAETITDRYLLLQHTVICNIQFH	-	no significant similarity
152144	152715	+	RTR	152117	965	78	152169-152286	MA001-158 (A49R)	OPG178	MA001-159 (A50R)	OPG180	38	MKHITLATWNQYSGIRVRYAYRTRINISISYCQDRNYR	-	no significant similarity
157160	157506	+	RTR	157126	26	31	157169-157240	MA001-160 (A51R)	OPG181	MA001-161 (B1R)	OPG184	23	MNSSELIAVIMDLEIVDDFVILI	-	Kelch repeat and BTB domain-containing protein 1 in VACV
168981	169692	+	RTR	168951	21	46	168994-169023	MA001-170 (B10R)	OPG195	MA001-171 (B11R)	OPG197	9	MDSINYRGT	-	no significant similarity
187189	187794	+	RTR	187160	105	20	187198-187245	MA001-182 (B21R)	OPG210	MA001-183 (R1R)	OPG214	15	MFNDTILDFISSEIV	YP_010085870	ankyrin-repeat containing hypothetical protein, partial
LTR=left terminal region
RTR=right terminal region

## Sheet: b. Putative Novel Genes-nBLAST
TSS	TES	strand	localization	Scientific name	Accession of best nBLAST hit	Max Score	Query Cover	E-value	Percentage Identity	Description
6936	6230	-	LTR
				Camelpox virus	MK910851.1	705	0.68	0.0	92.89%	Overlaps with hypothetical protein "FGHELIBC_00011"
				Cowpox virus	OP125540.1	690	0.86	0.0	89.29%	Corresponds with the Cop-B18R, encoding an Ankyrin-domain
				Variola virus	LR800244.1	672	0.71	0.0	87.64%	NA
				Taterapox virus	NC_008291.1	655	0.66	0.0	88.56%	Corresponds to "TATV_DAH68_008" (similar to CPXV-BR-019), encoding an ankyrin-like protein
9501	9203	-	LTR
				Buffalopox virus	MG599038.1	393	0.98	1e-108	90.10%	Aligns to the intergenic region between BPXV_0007 and BPXV_0008 and the intergenic region between BPXV_0170 and BPXV_0171
				Vaccinia virus	KJ125438.1	393	0.98	1e-108	90.10%	Aligns to the intergenic region between VAC_DPP25_015 and VAC_DPP25_016
				Cowpox virus	KY369926.1	382	0.93	2e-105	90.88%	Aligns to the intergenic region between C6L and C7R
				Taterapox virus	NC_008291.1	366	0.98	2e-100	88.14%	Aligns to the intergenic region between TATV_DAH68_015 and TATV_DAH68_016
152144	152715	+	RTR
				Cowpox virus	HQ407377.1	948	1	0.0	97.04%	Corresponds with hypothetical protein CPXV_AUS1999_867_176 (similar to VACCP-A49R)
				Vaccinia virus	KJ125439.1	938	1	0.0	96.70%	Corresponds with VAC_IHDW1_176, a putative phosphotransferase
				Buffalopox virus isolate BPXV/buffalo/India/2011/Meerut-1/P50/C5, complete genome	OK422496.1	933	1	0.0	96.53%	Corresponds with BPXVP50C5_00046, coding protein A49R
				Rabbitpox virus	AY484669.1	924	1	0.0	96.18%	Corresponds with RPXV158
				Horsepox virus	KY349117.1	912	1	0.0	95.65%	Corresponds with HSPV171
157160	157506	+	RTR
				Cowpox virus	KY549143.2	572	0.99	7e-163	97.13%	Corresponds with CPXV193
				Vaccinia virus	MH341447.1	567	1	3e-161	96.58%	Corresponds with A55R, encoding a kelch-like protein
				Rabbitpox virus	AY484669.1	554	0.99	2e-157	95.99%	Corresponds with RPXV162
168981	169692	+	RTR
				Cowpox virus	HQ420893.1	875	1	0.0	95.51%	Corresponds with CPXV_FIN2000_MAN_193, (imilar to VACCP-B10R), encoding a hypothetical protein
				Camelpox virus	KP768318.1	810	1	0.0	93.01%	Corresponds with TT95_00201, encoding kelch repeat protein F3.
				Taterapox virus	NC_008291.1	792	1	0.0	92.47%	Corresponds with TATV_DAH68_196, encoding a Kelch-like protein
187189	187794	+	RTR
				Cowpox virus	X94355.2	762	1	0.0	93.73%	Corresponds with K2R protein
				Orthopoxvirus Abatino	NC_055231.1	739	1	0.0	92.75%	Corresponds with putative I1R protein
				Ectromelia virus	KY554976.1	735	0.82	0.0	92.55%	Corresponds with EVH005P and EVH201, encoding TNF binding proteins
LTR=left terminal region
RTR=right terminal region
